# Supplementary material for: Control of polymers’ amorphous-crystalline transition enables miniaturization and multifunctional integration for hydrogel bioelectronics
Source: Nat Commun. 2024 Apr 25;15:3525. doi: 10.1038/s41467-024-47988-w (PMC11045824; doi:10.1038/s41467-024-47988-w)
Supplement: Supplementary file 4 — Source data [file 41467_2024_47988_MOESM4_ESM.zip]

Archive with 6 entries (6 files):
- SOURCE DATA/desktop.ini
- SOURCE DATA/Source data_Fig 1.xlsx
- SOURCE DATA/Source data_Fig 2.xlsx
- SOURCE DATA/Source data_Fig 3.xlsx
- SOURCE DATA/Source data_Fig 4.xlsx
- SOURCE DATA/Source Data_Fig 4h.mat
