# Supplementary material for: Control of polymers’ amorphous-crystalline transition enables miniaturization and multifunctional integration for hydrogel bioelectronics
Source: Nat Commun. 2024 Apr 25;15:3525. doi: 10.1038/s41467-024-47988-w (PMC11045824; doi:10.1038/s41467-024-47988-w)
Supplement: Supplementary file 4 — Source data [file 41467_2024_47988_MOESM4_ESM.zip › SOURCE DATA/Source data_Fig 1.xlsx]

## Sheet: Fig 1e
Non COMPACT	Water concent (%)
Sample	(1) Demold	(2) Dry	(3) Reswell
1	90.1118	0	43.267
2	90.0893	0	43.261
3	90.1317	0	42.8782
COMPACT	Water concent (%)
Sample	(1) Demold	(2) Dry	(3) Reswell
1	89.349	0	68.9435
2	89.796	0	69.0915
3	90.9451	0	68.9374

## Sheet: Fig 1f
	Thickness (mm)
Sample	Prinstine	COMPACT
1	0.656238	0.0213483
2	0.513226	0.062623
3	0.477263	0.0179118
4	0.631461	0.0343088
5	0.290637	0.0186344
6	0.436858	0.0448367

## Sheet: Fig 1g
	Swell percentages (%) in L				Shrink percentages (%) in D
TEOS (%)	Sample 1	Sample 2	Sample 3	Sample 4	Sample 1	Sample 2	Sample 3	Sample 4
0	49.8767	52.3809	51.6062	48.7392	73.4346	75.5043	72.004	75.9511
1	50.8078	52.3707	52.9442	54.0799	73.594	72.7394	75.8331	77.9248
2	50.348	51.8338	52.9188	53.3126	75.7265	76.3652	78.4964	77.1212
3	53.9691	54.0314	54.5361	54.919	79.9521	78.8798	81.1238	83.1755
4	54.3869	55.5153	54.3147	58.9206	82.6094	77.0595	79.3114	79.9967

## Sheet: Fig 1h
	Shrink percentage (%) in V
Sample	Acidification (-)	Acidification (+)
1	75.5093	81.1568
2	77.1446	79.8793
3	77.734	81.6089
4	79.915	80.6934

## Sheet: Fig 1i
PVA			COMPACT (-)			COMPACT (+)
Wave number (cm-1)	%Transmittance		Wave number (cm-1)	%Transmittance		Wave number (cm-1)	%Transmittance
599.862	96.2094		599.862	89.3391		599.862	84.1418
601.791	96.3637		601.791	89.2691		601.791	83.2397
603.719	97.4124		603.719	89.3847		603.719	83.8335
605.648	96.8367		605.648	89.3729		605.648	83.8137
607.577	96.7856		607.577	88.8025		607.577	83.9967
609.506	96.5004		609.506	89.3022		609.506	82.7814
611.435	96.7463		611.435	89.6509		611.435	83.7712
613.363	96.671		613.363	89.5076		613.363	83.7819
615.292	95.6813		615.292	89.3934		615.292	83.6835
617.221	96.7449		617.221	89.7422		617.221	84.9556
619.15	96.9732		619.15	89.4918		619.15	85.2017
621.079	96.7059		621.079	90.0133		621.079	84.7375
623.008	97.1813		623.008	91.105		623.008	85.6533
624.936	96.9117		624.936	90.9604		624.936	85.8363
626.865	97.5118		626.865	91.575		626.865	86.462
628.794	97.0866		628.794	91.1229		628.794	85.7588
630.723	97.4268		630.723	91.3544		630.723	85.8025
632.652	97.0626		632.652	91.2175		632.652	86.0589
634.58	97.108		634.58	91.0517		634.58	85.5963
636.509	97.1032		636.509	90.8037		636.509	85.3129
638.438	96.9595		638.438	90.8954		638.438	85.644
640.367	97.1795		640.367	91.6267		640.367	85.744
642.296	97.0534		642.296	91.6653		642.296	86.4414
644.225	97.2917		644.225	91.6431		644.225	86.2569
646.153	97.4032		646.153	91.6859		646.153	86.1155
648.082	96.9969		648.082	91.3488		648.082	85.9797
650.011	97.1477		650.011	91.5438		650.011	86.1141
651.94	97.1178		651.94	91.5463		651.94	86.4611
653.869	97.2829		653.869	91.8166		653.869	86.586
655.797	97.3606		655.797	91.8152		655.797	86.709
657.726	97.4376		657.726	91.9593		657.726	86.8713
659.655	97.4433		659.655	91.958		659.655	86.7937
661.584	97.2178		661.584	91.9393		661.584	86.6668
663.513	97.2145		663.513	92.3501		663.513	87.1007
665.442	97.381		665.442	91.9697		665.442	86.8571
667.37	97.8796		667.37	92.2436		667.37	86.6928
669.299	97.4496		669.299	92.6526		669.299	87.7266
671.228	97.3791		671.228	92.3794		671.228	87.133
673.157	97.5921		673.157	92.3647		673.157	87.4322
675.086	97.5464		675.086	92.5339		675.086	87.4766
677.014	97.4356		677.014	92.5908		677.014	87.5184
678.943	97.6645		678.943	92.5812		678.943	87.6197
680.872	97.6741		680.872	92.632		680.872	87.615
682.801	97.5981		682.801	92.5916		682.801	87.6427
684.73	97.5964		684.73	92.5406		684.73	87.7915
686.658	97.61		686.658	92.6745		686.658	87.7856
688.587	97.7986		688.587	92.6752		688.587	87.8244
690.516	97.7732		690.516	92.8133		690.516	88.0338
692.445	97.826		692.445	92.8444		692.445	88.0505
694.374	97.7409		694.374	92.9282		694.374	88.023
696.303	97.7292		696.303	92.6544		696.303	87.9396
698.231	97.6311		698.231	92.7964		698.231	88.081
700.16	97.703		700.16	92.8914		700.16	88.1777
702.089	97.7179		702.089	92.9521		702.089	88.2353
704.018	97.6845		704.018	92.8889		704.018	88.2246
705.947	97.7332		705.947	93.0025		705.947	88.3068
707.875	97.9051		707.875	93.2091		707.875	88.6565
709.804	97.8648		709.804	93.3694		709.804	88.682
711.733	97.9916		711.733	93.3793		711.733	88.7457
713.662	98.0147		713.662	93.3471		713.662	88.7581
715.591	98.0734		715.591	93.3691		715.591	88.8015
717.52	97.9334		717.52	93.3092		717.52	88.7248
719.448	97.9975		719.448	93.451		719.448	88.9442
721.377	97.9724		721.377	93.6547		721.377	88.9893
723.306	98.0024		723.306	93.6294		723.306	89.0719
725.235	98.1133		725.235	93.6526		725.235	89.2516
727.164	98.1115		727.164	93.6718		727.164	89.2631
729.092	98.1105		729.092	93.7187		729.092	89.2469
731.021	98.1732		731.021	93.8649		731.021	89.448
732.95	98.2149		732.95	93.8413		732.95	89.5534
734.879	98.2539		734.879	93.979		734.879	89.6842
736.808	98.1799		736.808	93.9182		736.808	89.5695
738.737	98.2929		738.737	94.0084		738.737	89.7757
740.665	98.1469		740.665	94.0227		740.665	89.714
742.594	98.2274		742.594	94.1643		742.594	90.0117
744.523	98.3008		744.523	94.1287		744.523	89.9315
746.452	98.3428		746.452	94.2348		746.452	90.058
748.381	98.4239		748.381	94.2946		748.381	90.0333
750.309	98.3059		750.309	94.2637		750.309	90.158
752.238	98.3264		752.238	94.3169		752.238	90.1577
754.167	98.3756		754.167	94.2661		754.167	90.275
756.096	98.3309		756.096	94.3165		756.096	90.2434
758.025	98.4774		758.025	94.4621		758.025	90.2965
759.954	98.4701		759.954	94.3763		759.954	90.3475
761.882	98.387		761.882	94.4804		761.882	90.4639
763.811	98.3603		763.811	94.6055		763.811	90.4721
765.74	98.3363		765.74	94.6065		765.74	90.5234
767.669	98.4509		767.669	94.5732		767.669	90.5154
769.598	98.5223		769.598	94.7266		769.598	90.6771
771.526	98.4913		771.526	94.7535		771.526	90.6633
773.455	98.4245		773.455	94.7653		773.455	90.7141
775.384	98.57		775.384	94.9176		775.384	90.8054
777.313	98.6607		777.313	95.0396		777.313	90.7634
779.242	98.6466		779.242	94.9853		779.242	90.7715
781.17	98.6322		781.17	95.044		781.17	90.8042
783.099	98.5515		783.099	95.1434		783.099	90.8497
785.028	98.6167		785.028	95.1123		785.028	90.8766
786.957	98.6373		786.957	95.1684		786.957	90.8229
788.886	98.6482		788.886	95.1301		788.886	90.8092
790.815	98.7676		790.815	95.3194		790.815	90.9127
792.743	98.6383		792.743	95.2786		792.743	90.8954
794.672	98.6761		794.672	95.2347		794.672	90.9271
796.601	98.737		796.601	95.2927		796.601	90.9696
798.53	98.6217		798.53	95.2859		798.53	90.8679
800.459	98.6834		800.459	95.2451		800.459	90.8889
802.387	98.7862		802.387	95.4081		802.387	90.9513
804.316	98.6767		804.316	95.2611		804.316	90.7489
806.245	98.6865		806.245	95.4849		806.245	90.8559
808.174	98.6404		808.174	95.3297		808.174	90.6929
810.103	98.688		810.103	95.3843		810.103	90.6469
812.032	98.6606		812.032	95.288		812.032	90.5571
813.96	98.7082		813.96	95.424		813.96	90.5165
815.889	98.6395		815.889	95.3594		815.889	90.4498
817.818	98.4953		817.818	95.2073		817.818	90.2343
819.747	98.5009		819.747	95.25		819.747	90.276
821.676	98.6024		821.676	95.277		821.676	90.2454
823.604	98.5736		823.604	95.3096		823.604	90.2707
825.533	98.5305		825.533	95.2664		825.533	90.2045
827.462	98.5857		827.462	95.4013		827.462	90.3645
829.391	98.4942		829.391	95.2971		829.391	90.2245
831.32	98.5415		831.32	95.4626		831.32	90.4657
833.249	98.5223		833.249	95.4028		833.249	90.3253
835.177	98.6161		835.177	95.5343		835.177	90.5034
837.106	98.5743		837.106	95.5425		837.106	90.3594
839.035	98.6665		839.035	95.6445		839.035	90.6366
840.964	98.6449		840.964	95.6218		840.964	90.5714
842.893	98.7154		842.893	95.7433		842.893	90.7
844.821	98.6726		844.821	95.6804		844.821	90.714
846.75	98.7427		846.75	95.8593		846.75	90.8542
848.679	98.6869		848.679	95.7927		848.679	90.7966
850.608	98.8473		850.608	95.9269		850.608	91.0832
852.537	98.9167		852.537	96.0239		852.537	91.1569
854.465	98.9226		854.465	96.0594		854.465	91.2901
856.394	98.9706		856.394	96.2036		856.394	91.5144
858.323	99.0091		858.323	96.2953		858.323	91.7629
860.252	99.17		860.252	96.4403		860.252	92.197
862.181	99.2766		862.181	96.596		862.181	92.4874
864.11	99.4164		864.11	96.8022		864.11	92.9225
866.038	99.4875		866.038	96.9206		866.038	93.249
867.967	99.6369		867.967	97.0153		867.967	93.6517
869.896	99.7878		869.896	97.2173		869.896	93.9789
871.825	99.7617		871.825	97.2533		871.825	94.0122
873.754	99.7833		873.754	97.2715		873.754	94.1214
875.682	99.8738		875.682	97.4267		875.682	94.1449
877.611	99.758		877.611	97.2856		877.611	94.0532
879.54	99.8273		879.54	97.3469		879.54	94.1151
881.469	99.8582		881.469	97.3419		881.469	94.0041
883.398	99.8918		883.398	97.4743		883.398	94.0713
885.327	99.9		885.327	97.5191		885.327	94.0115
887.255	99.8448		887.255	97.4577		887.255	93.963
889.184	99.7492		889.184	97.4529		889.184	93.8336
891.113	99.7376		891.113	97.4201		891.113	93.717
893.042	99.6615		893.042	97.3464		893.042	93.6543
894.971	99.7535		894.971	97.3848		894.971	93.6256
896.899	99.661		896.899	97.3659		896.899	93.5076
898.828	99.5995		898.828	97.3826		898.828	93.4461
900.757	99.5687		900.757	97.2651		900.757	93.3124
902.686	99.5352		902.686	97.3785		902.686	93.2748
904.615	99.5333		904.615	97.3036		904.615	93.2064
906.544	99.5102		906.544	97.2861		906.544	93.0389
908.472	99.4557		908.472	97.2427		908.472	92.9534
910.401	99.4151		910.401	97.1961		910.401	92.8136
912.33	99.3626		912.33	97.1338		912.33	92.6934
914.259	99.3685		914.259	97.1191		914.259	92.5484
916.188	99.3547		916.188	97.0701		916.188	92.5863
918.116	99.3729		918.116	97.0779		918.116	92.4415
920.045	99.3057		920.045	97.1283		920.045	92.5327
921.974	99.2995		921.974	97.1153		921.974	92.4616
923.903	99.3834		923.903	97.2619		923.903	92.599
925.832	99.3787		925.832	97.1222		925.832	92.5012
927.76	99.4852		927.76	97.2809		927.76	92.5851
929.689	99.4701		929.689	97.3072		929.689	92.5489
931.618	99.4415		931.618	97.2871		931.618	92.6154
933.547	99.4723		933.547	97.2761		933.547	92.518
935.476	99.4326		935.476	97.276		935.476	92.5451
937.405	99.3733		937.405	97.1965		937.405	92.4115
939.333	99.3896		939.333	97.1923		939.333	92.4706
941.262	99.3542		941.262	97.1387		941.262	92.3705
943.191	99.313		943.191	97.14		943.191	92.2522
945.12	99.3252		945.12	97.1467		945.12	92.2305
947.049	99.3042		947.049	97.1943		947.049	92.2179
948.977	99.2868		948.977	97.1763		948.977	92.1444
950.906	99.2217		950.906	97.1176		950.906	92.0599
952.835	99.2402		952.835	97.1636		952.835	92.1006
954.764	99.2894		954.764	97.2173		954.764	92.0683
956.693	99.3073		956.693	97.2342		956.693	92.0452
958.622	99.1975		958.622	97.1363		958.622	91.8537
960.55	99.1674		960.55	97.2065		960.55	91.8079
962.479	99.2475		962.479	97.2158		962.479	91.8327
964.408	99.2426		964.408	97.2059		964.408	91.8057
966.337	99.1825		966.337	97.2028		966.337	91.7026
968.266	99.1824		968.266	97.1981		968.266	91.8325
970.194	99.2293		970.194	97.1826		970.194	91.73
972.123	99.1999		972.123	97.1816		972.123	91.7808
974.052	99.2051		974.052	97.1846		974.052	91.7919
975.981	99.0887		975.981	97.1516		975.981	91.8456
977.91	99.1739		977.91	97.1536		977.91	91.9543
979.839	99.1045		979.839	97.1959		979.839	92.0493
981.767	99.123		981.767	97.1129		981.767	92.0529
983.696	99.1046		983.696	97.1233		983.696	92.2119
985.625	99.082		985.625	97.0685		985.625	92.2767
987.554	99.0883		987.554	97.0937		987.554	92.403
989.483	99.034		989.483	97.0434		989.483	92.4153
991.411	99.0914		991.411	97.12		991.411	92.4777
993.34	99.0396		993.34	97.0746		993.34	92.4789
995.269	98.9669		995.269	97.0391		995.269	92.4326
997.198	98.9892		997.198	97.0728		997.198	92.4578
999.127	99.0352		999.127	97.0999		999.127	92.4817
1001.06	99.024		1001.06	97.0729		1001.06	92.3911
1002.98	98.9625		1002.98	96.9717		1002.98	92.2753
1004.91	98.929		1004.91	97.0057		1004.91	92.1979
1006.84	98.9043		1006.84	96.9244		1006.84	92.0512
1008.77	98.945		1008.77	96.9649		1008.77	91.9398
1010.7	98.9092		1010.7	96.9435		1010.7	91.725
1012.63	98.9197		1012.63	96.9581		1012.63	91.5886
1014.56	98.9334		1014.56	96.8953		1014.56	91.2759
1016.49	98.8584		1016.49	96.8115		1016.49	91.0725
1018.41	98.8216		1018.41	96.7997		1018.41	90.9169
1020.34	98.8171		1020.34	96.787		1020.34	90.7554
1022.27	98.74		1022.27	96.682		1022.27	90.5818
1024.2	98.7429		1024.2	96.654		1024.2	90.4446
1026.13	98.7643		1026.13	96.6119		1026.13	90.2339
1028.06	98.7356		1028.06	96.5229		1028.06	90.0391
1029.99	98.7117		1029.99	96.5517		1029.99	89.8471
1031.92	98.6615		1031.92	96.4688		1031.92	89.6742
1033.85	98.6932		1033.85	96.4179		1033.85	89.4133
1035.77	98.7032		1035.77	96.2843		1035.77	89.142
1037.7	98.6535		1037.7	96.2265		1037.7	88.8386
1039.63	98.5378		1039.63	96.0604		1039.63	88.5582
1041.56	98.6225		1041.56	96.0627		1041.56	88.2516
1043.49	98.5835		1043.49	95.901		1043.49	88.0015
1045.42	98.6263		1045.42	95.9574		1045.42	87.837
1047.35	98.5132		1047.35	95.8333		1047.35	87.6021
1049.28	98.5315		1049.28	95.921		1049.28	87.4801
1051.2	98.5258		1051.2	95.8817		1051.2	87.2826
1053.13	98.556		1053.13	95.9312		1053.13	87.2248
1055.06	98.5109		1055.06	95.8629		1055.06	87.1096
1056.99	98.498		1056.99	95.8493		1056.99	86.9987
1058.92	98.5116		1058.92	95.8295		1058.92	86.8559
1060.85	98.4981		1060.85	95.9064		1060.85	86.7516
1062.78	98.4559		1062.78	95.8372		1062.78	86.5831
1064.71	98.438		1064.71	95.7145		1064.71	86.4127
1066.64	98.4313		1066.64	95.7022		1066.64	86.3069
1068.56	98.4361		1068.56	95.6391		1068.56	86.2476
1070.49	98.4321		1070.49	95.694		1070.49	86.1798
1072.42	98.4625		1072.42	95.6265		1072.42	86.1007
1074.35	98.4433		1074.35	95.5411		1074.35	86.0088
1076.28	98.4189		1076.28	95.5662		1076.28	85.8998
1078.21	98.4611		1078.21	95.6048		1078.21	85.9146
1080.14	98.5215		1080.14	95.6166		1080.14	85.9001
1082.07	98.4738		1082.07	95.5209		1082.07	85.8335
1083.99	98.4975		1083.99	95.4606		1083.99	85.8754
1085.92	98.5627		1085.92	95.5727		1085.92	86.0252
1087.85	98.5134		1087.85	95.559		1087.85	86.0465
1089.78	98.6189		1089.78	95.6301		1089.78	86.3086
1091.71	98.5534		1091.71	95.558		1091.71	86.388
1093.64	98.5332		1093.64	95.668		1093.64	86.5492
1095.57	98.6335		1095.57	95.7513		1095.57	86.8859
1097.5	98.6557		1097.5	95.8224		1097.5	87.1567
1099.43	98.6474		1099.43	95.8062		1099.43	87.3498
1101.35	98.7193		1101.35	95.9528		1101.35	87.7576
1103.28	98.6949		1103.28	95.98		1103.28	88.01
1105.21	98.8182		1105.21	96.2077		1105.21	88.4786
1107.14	98.7672		1107.14	96.2207		1107.14	88.6719
1109.07	98.755		1109.07	96.2899		1109.07	88.9249
1111	98.8009		1111	96.3273		1111	89.0731
1112.93	98.7861		1112.93	96.4019		1112.93	89.2723
1114.86	98.7984		1114.86	96.3849		1114.86	89.3358
1116.78	98.8132		1116.78	96.3584		1116.78	89.4271
1118.71	98.8002		1118.71	96.3303		1118.71	89.468
1120.64	98.8373		1120.64	96.4103		1120.64	89.6478
1122.57	98.7501		1122.57	96.3736		1122.57	89.5901
1124.5	98.8016		1124.5	96.3214		1124.5	89.6759
1126.43	98.843		1126.43	96.4507		1126.43	89.838
1128.36	98.8156		1128.36	96.4471		1128.36	89.8396
1130.29	98.837		1130.29	96.5452		1130.29	90.0417
1132.21	98.8913		1132.21	96.5683		1132.21	90.1598
1134.14	98.8496		1134.14	96.5654		1134.14	90.2661
1136.07	98.8788		1136.07	96.6378		1136.07	90.3491
1138	98.865		1138	96.7156		1138	90.4043
1139.93	98.8308		1139.93	96.6902		1139.93	90.3052
1141.86	98.9005		1141.86	96.7064		1141.86	90.3706
1143.79	98.8484		1143.79	96.7211		1143.79	90.5179
1145.72	98.9288		1145.72	96.8441		1145.72	90.9477
1147.65	99.0083		1147.65	97.0203		1147.65	91.4148
1149.57	99.1581		1149.57	97.2911		1149.57	91.8933
1151.5	99.3182		1151.5	97.3924		1151.5	92.2688
1153.43	99.3273		1153.43	97.6125		1153.43	92.6271
1155.36	99.4042		1155.36	97.6279		1155.36	92.7711
1157.29	99.4239		1157.29	97.655		1157.29	92.8749
1159.22	99.3741		1159.22	97.7034		1159.22	92.9331
1161.15	99.424		1161.15	97.6909		1161.15	92.9687
1163.08	99.3969		1163.08	97.6996		1163.08	92.9881
1165	99.4528		1165	97.7258		1165	92.9883
1166.93	99.4191		1166.93	97.6598		1166.93	92.9719
1168.86	99.3461		1168.86	97.6278		1168.86	92.9557
1170.79	99.3918		1170.79	97.6642		1170.79	93.0257
1172.72	99.319		1172.72	97.5896		1172.72	92.957
1174.65	99.3257		1174.65	97.5739		1174.65	93.0318
1176.58	99.3193		1176.58	97.5415		1176.58	92.99
1178.51	99.3554		1178.51	97.5981		1178.51	93.0354
1180.44	99.3355		1180.44	97.4833		1180.44	93.0182
1182.36	99.319		1182.36	97.4905		1182.36	93.0575
1184.29	99.2631		1184.29	97.4116		1184.29	93.0083
1186.22	99.2974		1186.22	97.4528		1186.22	93.0743
1188.15	99.2862		1188.15	97.3598		1188.15	93.0768
1190.08	99.2964		1190.08	97.3957		1190.08	93.128
1192.01	99.3382		1192.01	97.4149		1192.01	93.1456
1193.94	99.3113		1193.94	97.3949		1193.94	93.1762
1195.87	99.308		1195.87	97.3609		1195.87	93.2267
1197.79	99.3215		1197.79	97.3403		1197.79	93.2269
1199.72	99.316		1199.72	97.3271		1199.72	93.2784
1201.65	99.2607		1201.65	97.2963		1201.65	93.3359
1203.58	99.2654		1203.58	97.3252		1203.58	93.293
1205.51	99.2996		1205.51	97.3247		1205.51	93.3501
1207.44	99.3262		1207.44	97.3571		1207.44	93.4634
1209.37	99.3039		1209.37	97.3591		1209.37	93.4814
1211.3	99.2861		1211.3	97.3413		1211.3	93.5006
1213.23	99.2529		1213.23	97.306		1213.23	93.5687
1215.15	99.3317		1215.15	97.3737		1215.15	93.6411
1217.08	99.3163		1217.08	97.3885		1217.08	93.6657
1219.01	99.3347		1219.01	97.361		1219.01	93.6907
1220.94	99.3193		1220.94	97.3833		1220.94	93.7929
1222.87	99.3608		1222.87	97.3404		1222.87	93.8297
1224.8	99.3374		1224.8	97.3236		1224.8	93.8368
1226.73	99.3936		1226.73	97.3572		1226.73	93.9678
1228.66	99.353		1228.66	97.3436		1228.66	93.9808
1230.58	99.3949		1230.58	97.4034		1230.58	94.1052
1232.51	99.3577		1232.51	97.344		1232.51	94.1247
1234.44	99.3971		1234.44	97.4072		1234.44	94.2216
1236.37	99.4125		1236.37	97.3792		1236.37	94.2741
1238.3	99.3628		1238.3	97.3461		1238.3	94.3274
1240.23	99.3436		1240.23	97.307		1240.23	94.3974
1242.16	99.3424		1242.16	97.2813		1242.16	94.4443
1244.09	99.2154		1244.09	97.213		1244.09	94.4506
1246.02	99.2509		1246.02	97.1884		1246.02	94.5691
1247.94	99.3049		1247.94	97.2438		1247.94	94.6646
1249.87	99.2873		1249.87	97.2236		1249.87	94.7057
1251.8	99.2338		1251.8	97.204		1251.8	94.7352
1253.73	99.2503		1253.73	97.2409		1253.73	94.7959
1255.66	99.2853		1255.66	97.2555		1255.66	94.8354
1257.59	99.2658		1257.59	97.2335		1257.59	94.8414
1259.52	99.2326		1259.52	97.2175		1259.52	94.8624
1261.45	99.2276		1261.45	97.2054		1261.45	94.8384
1263.37	99.2417		1263.37	97.2268		1263.37	94.8782
1265.3	99.2257		1265.3	97.1279		1265.3	94.835
1267.23	99.1906		1267.23	97.1493		1267.23	94.8606
1269.16	99.1709		1269.16	97.1123		1269.16	94.7858
1271.09	99.1615		1271.09	97.1377		1271.09	94.8166
1273.02	99.1477		1273.02	97.1707		1273.02	94.7633
1274.95	99.1789		1274.95	97.1894		1274.95	94.783
1276.88	99.1459		1276.88	97.1504		1276.88	94.7471
1278.81	99.165		1278.81	97.1812		1278.81	94.7385
1280.73	99.1644		1280.73	97.1736		1280.73	94.7515
1282.66	99.1059		1282.66	97.1898		1282.66	94.6914
1284.59	99.1305		1284.59	97.176		1284.59	94.7132
1286.52	99.1134		1286.52	97.1452		1286.52	94.6543
1288.45	99.1033		1288.45	97.1219		1288.45	94.6176
1290.38	99.1207		1290.38	97.1855		1290.38	94.6395
1292.31	99.0952		1292.31	97.169		1292.31	94.6313
1294.24	99.0871		1294.24	97.2155		1294.24	94.5953
1296.16	99.1393		1296.16	97.2058		1296.16	94.6108
1298.09	99.0852		1298.09	97.2439		1298.09	94.5708
1300.02	99.0918		1300.02	97.2057		1300.02	94.5739
1301.95	99.07		1301.95	97.2283		1301.95	94.5604
1303.88	99.0805		1303.88	97.2119		1303.88	94.5491
1305.81	99.0647		1305.81	97.2187		1305.81	94.4966
1307.74	99.0308		1307.74	97.1836		1307.74	94.4922
1309.67	99.0159		1309.67	97.2141		1309.67	94.4644
1311.59	99.0575		1311.59	97.173		1311.59	94.4388
1313.52	98.9722		1313.52	97.0972		1313.52	94.368
1315.45	99.0239		1315.45	97.1287		1315.45	94.371
1317.38	98.9926		1317.38	97.0419		1317.38	94.2201
1319.31	98.9465		1319.31	97.0462		1319.31	94.2671
1321.24	98.9289		1321.24	97.0627		1321.24	94.2239
1323.17	98.9984		1323.17	97.0902		1323.17	94.2155
1325.1	98.9721		1325.1	97.0802		1325.1	94.1762
1327.03	98.985		1327.03	97.0713		1327.03	94.1659
1328.95	98.9698		1328.95	97.0447		1328.95	94.1604
1330.88	98.9977		1330.88	97.0513		1330.88	94.1651
1332.81	98.9852		1332.81	97.0786		1332.81	94.2071
1334.74	98.9656		1334.74	97.0384		1334.74	94.1697
1336.67	98.9425		1336.67	96.9765		1336.67	94.1376
1338.6	98.8966		1338.6	96.6927		1338.6	94.0142
1340.53	98.8838		1340.53	96.8972		1340.53	94.2354
1342.46	99.0355		1342.46	97.1735		1342.46	94.4321
1344.38	99.0475		1344.38	97.1513		1344.38	94.4293
1346.31	99.0672		1346.31	97.2385		1346.31	94.5491
1348.24	99.093		1348.24	97.2575		1348.24	94.6194
1350.17	99.1052		1350.17	97.2931		1350.17	94.7036
1352.1	99.1325		1352.1	97.3176		1352.1	94.7781
1354.03	99.1398		1354.03	97.3044		1354.03	94.7978
1355.96	99.1598		1355.96	97.4162		1355.96	94.96
1357.89	99.1332		1357.89	97.3653		1357.89	94.9057
1359.82	99.1615		1359.82	97.3773		1359.82	94.9866
1361.74	99.145		1361.74	97.2496		1361.74	94.967
1363.67	99.0798		1363.67	97.4511		1363.67	95.1186
1365.6	99.241		1365.6	97.5575		1365.6	95.2011
1367.53	99.2469		1367.53	97.4925		1367.53	95.1509
1369.46	99.1793		1369.46	97.482		1369.46	95.1234
1371.39	99.2095		1371.39	97.5079		1371.39	95.0814
1373.32	99.231		1373.32	97.3847		1373.32	95.0438
1375.25	99.101		1375.25	97.6061		1375.25	95.1471
1377.17	99.2541		1377.17	97.4751		1377.17	95.0249
1379.1	99.1777		1379.1	97.4175		1379.1	94.9806
1381.03	99.2613		1381.03	97.538		1381.03	95.1013
1382.96	99.2321		1382.96	97.5746		1382.96	95.156
1384.89	99.3113		1384.89	97.57		1384.89	95.1656
1386.82	99.2042		1386.82	97.4512		1386.82	95.1671
1388.75	99.1755		1388.75	97.6813		1388.75	95.3873
1390.68	99.2699		1390.68	97.6727		1390.68	95.3501
1392.61	99.3376		1392.61	97.6829		1392.61	95.3573
1394.53	99.1768		1394.53	97.6127		1394.53	95.3157
1396.46	99.0786		1396.46	97.631		1396.46	95.2359
1398.39	99.1601		1398.39	97.5388		1398.39	95.0486
1400.32	98.9999		1400.32	97.7207		1400.32	95.1605
1402.25	99.1328		1402.25	97.5054		1402.25	94.7802
1404.18	99.0492		1404.18	97.4242		1404.18	94.6784
1406.11	98.9863		1406.11	97.4539		1406.11	94.6842
1408.04	99.0448		1408.04	97.3943		1408.04	94.4879
1409.96	99.0144		1409.96	97.2628		1409.96	94.3081
1411.89	98.9796		1411.89	97.3188		1411.89	94.3721
1413.82	98.9748		1413.82	97.3049		1413.82	94.2702
1415.75	98.9724		1415.75	97.1849		1415.75	94.1672
1417.68	98.9478		1417.68	97.0311		1417.68	93.9288
1419.61	98.8211		1419.61	97.5594		1419.61	94.6903
1421.54	98.9225		1421.54	97.4138		1421.54	94.4328
1423.47	98.9571		1423.47	97.1964		1423.47	94.1998
1425.4	98.8997		1425.4	97.4886		1425.4	94.5612
1427.32	99.1036		1427.32	97.352		1427.32	94.3268
1429.25	98.9225		1429.25	97.397		1429.25	94.4481
1431.18	98.9776		1431.18	97.4152		1431.18	94.5094
1433.11	98.9448		1433.11	97.3511		1433.11	94.448
1435.04	99.1322		1435.04	97.2535		1435.04	94.2451
1436.97	98.8865		1436.97	97.5606		1436.97	94.8158
1438.9	98.9811		1438.9	97.5376		1438.9	94.7097
1440.83	99.0597		1440.83	97.4294		1440.83	94.5348
1442.75	99.0539		1442.75	97.4773		1442.75	94.6612
1444.68	99.0608		1444.68	97.4369		1444.68	94.6603
1446.61	99.0937		1446.61	97.391		1446.61	94.6532
1448.54	99.0592		1448.54	97.5927		1448.54	94.969
1450.47	99.1249		1450.47	97.5007		1450.47	94.8964
1452.4	99.1195		1452.4	97.4865		1452.4	94.9021
1454.33	99.1728		1454.33	97.4738		1454.33	94.9246
1456.26	99.3016		1456.26	97.4968		1456.26	95.0305
1458.18	98.8869		1458.18	98.1634		1458.18	95.8123
1460.11	99.1191		1460.11	97.849		1460.11	95.5291
1462.04	99.2425		1462.04	97.7952		1462.04	95.4507
1463.97	99.3533		1463.97	97.9495		1463.97	95.6492
1465.9	99.2132		1465.9	98.0623		1465.9	95.9175
1467.83	99.3205		1467.83	97.9107		1467.83	95.7431
1469.76	99.3534		1469.76	97.9551		1469.76	95.8681
1471.69	99.4119		1471.69	98.0867		1471.69	96.0481
1473.62	99.1536		1473.62	98.2284		1473.62	96.4168
1475.54	99.356		1475.54	98.0059		1475.54	96.3042
1477.47	99.3235		1477.47	98.154		1477.47	96.4637
1479.4	99.5073		1479.4	98.1623		1479.4	96.5137
1481.33	99.4598		1481.33	98.1356		1481.33	96.6334
1483.26	99.4824		1483.26	98.243		1483.26	96.6739
1485.19	99.5318		1485.19	98.1693		1485.19	96.7248
1487.12	99.4844		1487.12	98.3133		1487.12	96.8808
1489.05	99.443		1489.05	98.2135		1489.05	96.9118
1490.97	99.3611		1490.97	98.4131		1490.97	97.0223
1492.9	99.5478		1492.9	98.4402		1492.9	97.0683
1494.83	99.6514		1494.83	98.4203		1494.83	97.1829
1496.76	99.5481		1496.76	98.693		1496.76	97.4456
1498.69	99.613		1498.69	98.6506		1498.69	97.3944
1500.62	99.5157		1500.62	98.4775		1500.62	97.2573
1502.55	99.5798		1502.55	98.3954		1502.55	97.1876
1504.48	99.7773		1504.48	98.792		1504.48	97.6073
1506.41	99.6158		1506.41	99.1393		1506.41	98.242
1508.33	99.1482		1508.33	98.3535		1508.33	97.1517
1510.26	99.4613		1510.26	98.2668		1510.26	97.1849
1512.19	99.564		1512.19	98.4903		1512.19	97.3749
1514.12	99.5862		1514.12	98.4238		1514.12	97.3075
1516.05	99.6184		1516.05	98.4217		1516.05	97.5485
1517.98	99.3911		1517.98	98.6261		1517.98	97.3867
1519.91	99.7675		1519.91	98.6071		1519.91	97.6451
1521.84	99.366		1521.84	99.2059		1521.84	97.9231
1523.76	99.4998		1523.76	98.6759		1523.76	97.535
1525.69	99.5948		1525.69	98.5555		1525.69	97.5137
1527.62	99.435		1527.62	98.5587		1527.62	97.4832
1529.55	99.6147		1529.55	98.5848		1529.55	97.4619
1531.48	99.6446		1531.48	98.5278		1531.48	97.5166
1533.41	99.5957		1533.41	99.0985		1533.41	98.0424
1535.34	99.4051		1535.34	98.6739		1535.34	97.5342
1537.27	99.7631		1537.27	98.9451		1537.27	97.8701
1539.2	99.6083		1539.2	99.8208		1539.2	98.5442
1541.12	99.5037		1541.12	99.8229		1541.12	98.5414
1543.05	99.3781		1543.05	98.9522		1543.05	97.8577
1544.98	99.39		1544.98	98.7039		1544.98	97.7249
1546.91	99.5159		1546.91	98.8406		1546.91	97.6719
1548.84	99.719		1548.84	98.7307		1548.84	97.8361
1550.77	99.4679		1550.77	98.7638		1550.77	97.658
1552.7	99.7142		1552.7	98.9675		1552.7	97.9039
1554.63	99.4458		1554.63	98.9267		1554.63	97.865
1556.55	99.689		1556.55	99.1559		1556.55	98.0348
1558.48	100.663		1558.48	101.68		1558.48	101.222
1560.41	99.1498		1560.41	99.5217		1560.41	98.1662
1562.34	99.57		1562.34	99.0343		1562.34	97.9331
1564.27	99.6367		1564.27	99.1339		1564.27	98.1116
1566.2	99.5578		1566.2	99.0808		1566.2	97.9821
1568.13	99.8419		1568.13	99.1651		1568.13	98.1734
1570.06	99.5175		1570.06	99.4835		1570.06	98.3022
1571.99	99.5983		1571.99	99.0543		1571.99	97.973
1573.91	99.7944		1573.91	99.1121		1573.91	98.1202
1575.84	99.7736		1575.84	99.6387		1575.84	98.6451
1577.77	99.5142		1577.77	99.2048		1577.77	98.0933
1579.7	99.7377		1579.7	98.9991		1579.7	97.9889
1581.63	99.7034		1581.63	98.9744		1581.63	97.9708
1583.56	99.7359		1583.56	98.929		1583.56	97.9483
1585.49	99.7228		1585.49	98.8881		1585.49	97.8981
1587.42	99.7254		1587.42	98.8741		1587.42	97.8386
1589.34	99.7561		1589.34	98.8554		1589.34	97.8428
1591.27	99.6993		1591.27	98.7775		1591.27	97.779
1593.2	99.7251		1593.2	98.7416		1593.2	97.7732
1595.13	99.7055		1595.13	98.7131		1595.13	97.7431
1597.06	99.6873		1597.06	98.6563		1597.06	97.6329
1598.99	99.7339		1598.99	98.6085		1598.99	97.6125
1600.92	99.7053		1600.92	98.5623		1600.92	97.5582
1602.85	99.7108		1602.85	98.5295		1602.85	97.5316
1604.77	99.7071		1604.77	98.4858		1604.77	97.4277
1606.7	99.7442		1606.7	98.4087		1606.7	97.4307
1608.63	99.7102		1608.63	98.3993		1608.63	97.3322
1610.56	99.6745		1610.56	98.3439		1610.56	97.2653
1612.49	99.6885		1612.49	98.2158		1612.49	97.1241
1614.42	99.8041		1614.42	98.28		1614.42	97.2016
1616.35	99.867		1616.35	98.749		1616.35	97.611
1618.28	99.5429		1618.28	98.3103		1618.28	97.0907
1620.21	99.6918		1620.21	97.9572		1620.21	96.8485
1622.13	99.7525		1622.13	98.0932		1622.13	97.0281
1624.06	99.5547		1624.06	98.1496		1624.06	96.9266
1625.99	99.7394		1625.99	97.9243		1625.99	96.7869
1627.92	99.6872		1627.92	98.0502		1627.92	96.838
1629.85	99.6487		1629.85	97.8788		1629.85	96.6387
1631.78	99.7266		1631.78	97.7507		1631.78	96.5221
1633.71	99.7647		1633.71	97.8654		1633.71	96.6295
1635.64	99.7897		1635.64	98.5147		1635.64	97.2157
1637.56	99.5002		1637.56	98.0019		1637.56	96.6367
1639.49	99.7303		1639.49	97.7052		1639.49	96.4588
1641.42	99.602		1641.42	97.6575		1641.42	96.3641
1643.35	99.7331		1643.35	97.6375		1643.35	96.3644
1645.28	99.8467		1645.28	97.8894		1645.28	96.614
1647.21	99.5444		1647.21	98.3568		1647.21	96.966
1649.14	99.4876		1649.14	97.8292		1649.14	96.3652
1651.07	99.9068		1651.07	97.8025		1651.07	96.4644
1653	99.967		1653	99.438		1653	98.2375
1654.92	99.3374		1654.92	98.0013		1654.92	96.551
1656.85	99.6093		1656.85	97.6786		1656.85	96.2883
1658.78	99.6231		1658.78	97.6442		1658.78	96.2997
1660.71	99.6692		1660.71	97.609		1660.71	96.3349
1662.64	99.706		1662.64	97.9455		1662.64	96.6434
1664.57	99.522		1664.57	97.7849		1664.57	96.3854
1666.5	99.7422		1666.5	97.6343		1666.5	96.38
1668.43	99.6367		1668.43	97.8343		1668.43	96.5865
1670.35	99.5585		1670.35	98.1792		1670.35	96.7729
1672.28	99.4986		1672.28	97.8467		1672.28	96.5068
1674.21	99.8457		1674.21	97.9888		1674.21	96.7824
1676.14	99.4074		1676.14	98.0195		1676.14	96.6601
1678.07	99.6575		1678.07	97.8542		1678.07	96.6336
1680	99.5082		1680	97.6306		1680	96.4745
1681.93	99.6568		1681.93	97.9196		1681.93	96.7203
1683.86	99.977		1683.86	98.6597		1683.86	97.6591
1685.79	99.3651		1685.79	98.3057		1685.79	96.8576
1687.71	99.6432		1687.71	97.8474		1687.71	96.6952
1689.64	99.5483		1689.64	97.9303		1689.64	96.728
1691.57	99.621		1691.57	97.9576		1691.57	96.666
1693.5	99.7259		1693.5	97.9267		1693.5	96.7677
1695.43	99.8188		1695.43	98.2601		1695.43	97.1318
1697.36	99.4349		1697.36	98.1311		1697.36	96.6679
1699.29	100.044		1699.29	98.1864		1699.29	97.1837
1701.22	99.1923		1701.22	98.0836		1701.22	96.5784
1703.14	99.6562		1703.14	97.8135		1703.14	96.5422
1705.07	99.7605		1705.07	97.8668		1705.07	96.6543
1707	99.5421		1707	97.8515		1707	96.4507
1708.93	99.755		1708.93	97.6116		1708.93	96.3231
1710.86	99.6188		1710.86	97.6238		1710.86	96.305
1712.79	99.7071		1712.79	97.555		1712.79	96.3092
1714.72	99.6745		1714.72	97.642		1714.72	96.4385
1716.65	99.7426		1716.65	97.9102		1716.65	96.7373
1718.58	99.4012		1718.58	97.9537		1718.58	96.5583
1720.5	99.5803		1720.5	97.6872		1720.5	96.3681
1722.43	99.6779		1722.43	97.6698		1722.43	96.4806
1724.36	99.5954		1724.36	97.6518		1724.36	96.4956
1726.29	99.6828		1726.29	97.7608		1726.29	96.5324
1728.22	99.6786		1728.22	97.7736		1728.22	96.6178
1730.15	99.5943		1730.15	97.7228		1730.15	96.5754
1732.08	99.6743		1732.08	97.9108		1732.08	96.778
1734.01	99.7773		1734.01	98.4272		1734.01	97.3685
1735.93	99.4443		1735.93	98.2392		1735.93	96.7781
1737.86	99.8237		1737.86	98.1594		1737.86	97.0197
1739.79	99.6407		1739.79	98.5671		1739.79	97.1824
1741.72	99.6942		1741.72	98.3339		1741.72	97.1116
1743.65	99.623		1743.65	98.1687		1743.65	97.0176
1745.58	99.6206		1745.58	98.3345		1745.58	97.1393
1747.51	99.7267		1747.51	98.3831		1747.51	97.2847
1749.44	99.5474		1749.44	98.3592		1749.44	97.2744
1751.36	99.6398		1751.36	98.4017		1751.36	97.3291
1753.29	99.6187		1753.29	98.3908		1753.29	97.2067
1755.22	99.8119		1755.22	98.445		1755.22	97.4581
1757.15	99.612		1757.15	98.4045		1757.15	97.3491
1759.08	99.7261		1759.08	98.4374		1759.08	97.4041
1761.01	99.8037		1761.01	98.5583		1761.01	97.6161
1762.94	99.6296		1762.94	98.5445		1762.94	97.4639
1764.87	99.7524		1764.87	98.5066		1764.87	97.4779
1766.8	99.8144		1766.8	98.4427		1766.8	97.6335
1768.72	99.6405		1768.72	98.4659		1768.72	97.4861
1770.65	99.8913		1770.65	98.7797		1770.65	97.9456
1772.58	99.6768		1772.58	99.0331		1772.58	97.9572
1774.51	99.6857		1774.51	98.6569		1774.51	97.6394
1776.44	99.736		1776.44	98.5268		1776.44	97.5588
1778.37	99.7337		1778.37	98.5555		1778.37	97.6335
1780.3	99.7985		1780.3	98.5913		1780.3	97.7328
1782.23	99.6976		1782.23	98.5457		1782.23	97.6099
1784.15	99.8042		1784.15	98.5147		1784.15	97.6789
1786.08	99.6614		1786.08	98.5327		1786.08	97.5799
1788.01	99.7726		1788.01	98.5624		1788.01	97.6663
1789.94	99.7754		1789.94	98.4917		1789.94	97.7257
1791.87	99.7822		1791.87	98.7403		1791.87	97.9123
1793.8	99.6144		1793.8	98.6391		1793.8	97.6329
1795.73	99.749		1795.73	98.4972		1795.73	97.6522
1797.66	99.7207		1797.66	98.548		1797.66	97.649
1799.59	99.8202		1799.59	98.6862		1799.59	97.8659
1801.51	99.6563		1801.51	98.4424		1801.51	97.6204
1803.44	99.7191		1803.44	98.5663		1803.44	97.6961
1805.37	99.7473		1805.37	98.5777		1805.37	97.6782
1807.3	99.779		1807.3	98.5498		1807.3	97.7106
1809.23	99.7351		1809.23	98.601		1809.23	97.7582
1811.16	99.7212		1811.16	98.6059		1811.16	97.7723
1813.09	99.6713		1813.09	98.5432		1813.09	97.6452
1815.02	99.8189		1815.02	98.6234		1815.02	97.7921
1816.94	99.7412		1816.94	98.5633		1816.94	97.7204
1818.87	99.7863		1818.87	98.6286		1818.87	97.7964
1820.8	99.772		1820.8	98.6162		1820.8	97.7306
1822.73	99.769		1822.73	98.6071		1822.73	97.7921
1824.66	99.7582		1824.66	98.6645		1824.66	97.84
1826.59	99.6675		1826.59	98.6562		1826.59	97.7268
1828.52	99.8727		1828.52	98.763		1828.52	98.0117
1830.45	99.671		1830.45	98.8602		1830.45	97.892
1832.38	99.7557		1832.38	98.6901		1832.38	97.7851
1834.3	99.7932		1834.3	98.6306		1834.3	97.8345
1836.23	99.7739		1836.23	98.7098		1836.23	97.8663
1838.16	99.791		1838.16	98.6648		1838.16	97.844
1840.09	99.7369		1840.09	98.6473		1840.09	97.7846
1842.02	99.8183		1842.02	98.624		1842.02	97.9169
1843.95	99.7731		1843.95	98.7635		1843.95	98.0092
1845.88	99.6648		1845.88	98.6624		1845.88	97.7646
1847.81	99.7756		1847.81	98.6224		1847.81	97.8416
1849.73	99.7382		1849.73	98.6714		1849.73	97.8027
1851.66	99.8053		1851.66	98.6826		1851.66	97.8666
1853.59	99.811		1853.59	98.6778		1853.59	97.8641
1855.52	99.8028		1855.52	98.6749		1855.52	97.8595
1857.45	99.7847		1857.45	98.6591		1857.45	97.8569
1859.38	99.7953		1859.38	98.6187		1859.38	97.8571
1861.31	99.7902		1861.31	98.6477		1861.31	97.8278
1863.24	99.7937		1863.24	98.6428		1863.24	97.8512
1865.17	99.7894		1865.17	98.6441		1865.17	97.8539
1867.09	99.8003		1867.09	98.6961		1867.09	98.0028
1869.02	99.7477		1869.02	98.7124		1869.02	97.9681
1870.95	99.6712		1870.95	98.6171		1870.95	97.7711
1872.88	99.8085		1872.88	98.6549		1872.88	97.8709
1874.81	99.7764		1874.81	98.6636		1874.81	97.8744
1876.74	99.8156		1876.74	98.6764		1876.74	97.8975
1878.67	99.7828		1878.67	98.6374		1878.67	97.8581
1880.6	99.8001		1880.6	98.6319		1880.6	97.8869
1882.52	99.781		1882.52	98.671		1882.52	97.8839
1884.45	99.7851		1884.45	98.6617		1884.45	97.9259
1886.38	99.7983		1886.38	98.6767		1886.38	97.9025
1888.31	99.8311		1888.31	98.6774		1888.31	97.9876
1890.24	99.7113		1890.24	98.7113		1890.24	97.8885
1892.17	99.7874		1892.17	98.6844		1892.17	97.9065
1894.1	99.8209		1894.1	98.6722		1894.1	97.9848
1896.03	99.7556		1896.03	98.6904		1896.03	97.927
1897.95	99.8059		1897.95	98.6797		1897.95	97.9295
1899.88	99.8105		1899.88	98.7123		1899.88	97.9942
1901.81	99.7987		1901.81	98.6909		1901.81	97.9455
1903.74	99.7998		1903.74	98.6972		1903.74	97.96
1905.67	99.8112		1905.67	98.7275		1905.67	97.9561
1907.6	99.8131		1907.6	98.6805		1907.6	97.9878
1909.53	99.7876		1909.53	98.6921		1909.53	97.9632
1911.46	99.7698		1911.46	98.6825		1911.46	97.9568
1913.39	99.7996		1913.39	98.6918		1913.39	97.9618
1915.31	99.8037		1915.31	98.7008		1915.31	97.9819
1917.24	99.8586		1917.24	98.7189		1917.24	98.1147
1919.17	99.7094		1919.17	98.6878		1919.17	97.8768
1921.1	99.8094		1921.1	98.6449		1921.1	98.0322
1923.03	99.7366		1923.03	98.6002		1923.03	97.9241
1924.96	99.7791		1924.96	98.7107		1924.96	97.9689
1926.89	99.8163		1926.89	98.677		1926.89	97.9894
1928.82	99.7941		1928.82	98.6935		1928.82	97.976
1930.74	99.8113		1930.74	98.6852		1930.74	97.9733
1932.67	99.8319		1932.67	98.6831		1932.67	97.9821
1934.6	99.8287		1934.6	98.7164		1934.6	98.0044
1936.53	99.8187		1936.53	98.6869		1936.53	98.0092
1938.46	99.7981		1938.46	98.674		1938.46	97.9539
1940.39	99.8331		1940.39	98.6658		1940.39	98.0251
1942.32	99.7679		1942.32	98.601		1942.32	97.9919
1944.25	99.7447		1944.25	98.672		1944.25	97.9309
1946.18	99.8233		1946.18	98.6635		1946.18	98.0042
1948.1	99.7939		1948.1	98.6807		1948.1	97.9858
1950.03	99.8245		1950.03	98.6726		1950.03	98.0063
1951.96	99.7831		1951.96	98.6675		1951.96	97.9922
1953.89	99.8457		1953.89	98.6732		1953.89	98.0419
1955.82	99.799		1955.82	98.644		1955.82	97.9809
1957.75	99.8141		1957.75	98.699		1957.75	98.0334
1959.68	99.7911		1959.68	98.7031		1959.68	98.014
1961.61	99.8076		1961.61	98.6652		1961.61	98.0179
1963.53	99.7932		1963.53	98.6736		1963.53	97.983
1965.46	99.8176		1965.46	98.6598		1965.46	98.0515
1967.39	99.7589		1967.39	98.6358		1967.39	97.9834
1969.32	99.8055		1969.32	98.6876		1969.32	98.0028
1971.25	99.8272		1971.25	98.7052		1971.25	98.0444
1973.18	99.8274		1973.18	98.7317		1973.18	98.0514
1975.11	99.8308		1975.11	98.7149		1975.11	98.0542
1977.04	99.8402		1977.04	98.7243		1977.04	98.0735
1978.97	99.8328		1978.97	98.7124		1978.97	98.0625
1980.89	99.8061		1980.89	98.7211		1980.89	98.0382
1982.82	99.8161		1982.82	98.7153		1982.82	98.0336
1984.75	99.8323		1984.75	98.7034		1984.75	98.0357
1986.68	99.8069		1986.68	98.6871		1986.68	98.0373
1988.61	99.8139		1988.61	98.6496		1988.61	98.0019
1990.54	99.8213		1990.54	98.6625		1990.54	98.0634
1992.47	99.7645		1992.47	98.6111		1992.47	98.004
1994.4	99.8077		1994.4	98.6912		1994.4	98.0457
1996.32	99.8386		1996.32	98.6833		1996.32	98.0658
1998.25	99.8052		1998.25	98.7093		1998.25	98.0477
2000.18	99.8506		2000.18	98.683		2000.18	98.0695
2002.11	99.8407		2002.11	98.7062		2002.11	98.0923
2004.04	99.8151		2004.04	98.6651		2004.04	98.0419
2005.97	99.8048		2005.97	98.6743		2005.97	98.0482
2007.9	99.8136		2007.9	98.6709		2007.9	98.0567
2009.83	99.8229		2009.83	98.6892		2009.83	98.0829
2011.76	99.8406		2011.76	98.6694		2011.76	98.0731
2013.68	99.8185		2013.68	98.6612		2013.68	98.06
2015.61	99.8164		2015.61	98.6299		2015.61	98.0726
2017.54	99.7647		2017.54	98.6043		2017.54	98.0381
2019.47	99.7994		2019.47	98.6414		2019.47	98.0155
2021.4	99.8366		2021.4	98.6596		2021.4	98.0525
2023.33	99.8184		2023.33	98.6378		2023.33	98.0556
2025.26	99.8422		2025.26	98.6711		2025.26	98.0803
2027.19	99.8205		2027.19	98.6686		2027.19	98.0689
2029.11	99.841		2029.11	98.6956		2029.11	98.0893
2031.04	99.8027		2031.04	98.6625		2031.04	98.0747
2032.97	99.8347		2032.97	98.6786		2032.97	98.0996
2034.9	99.8599		2034.9	98.6866		2034.9	98.1242
2036.83	99.7986		2036.83	98.6774		2036.83	98.0589
2038.76	99.8395		2038.76	98.6986		2038.76	98.1141
2040.69	99.8141		2040.69	98.6434		2040.69	98.0894
2042.62	99.7989		2042.62	98.6338		2042.62	98.0568
2044.54	99.8033		2044.54	98.6641		2044.54	98.0743
2046.47	99.8012		2046.47	98.6681		2046.47	98.0582
2048.4	99.8246		2048.4	98.6771		2048.4	98.0795
2050.33	99.8296		2050.33	98.6773		2050.33	98.0996
2052.26	99.8285		2052.26	98.6907		2052.26	98.0866
2054.19	99.8381		2054.19	98.6869		2054.19	98.0883
2056.12	99.8159		2056.12	98.6967		2056.12	98.0888
2058.05	99.8308		2058.05	98.6763		2058.05	98.0834
2059.98	99.8317		2059.98	98.6935		2059.98	98.0849
2061.9	99.8512		2061.9	98.6777		2061.9	98.0763
2063.83	99.842		2063.83	98.647		2063.83	98.0979
2065.76	99.816		2065.76	98.6493		2065.76	98.0602
2067.69	99.8246		2067.69	98.6613		2067.69	98.074
2069.62	99.8398		2069.62	98.6429		2069.62	98.0798
2071.55	99.819		2071.55	98.676		2071.55	98.0861
2073.48	99.8631		2073.48	98.6752		2073.48	98.0967
2075.41	99.7945		2075.41	98.6718		2075.41	98.0694
2077.33	99.815		2077.33	98.65		2077.33	98.0596
2079.26	99.8345		2079.26	98.6659		2079.26	98.0931
2081.19	99.8122		2081.19	98.6459		2081.19	98.0815
2083.12	99.8124		2083.12	98.6449		2083.12	98.0713
2085.05	99.8492		2085.05	98.6659		2085.05	98.107
2086.98	99.8252		2086.98	98.6742		2086.98	98.0966
2088.91	99.8623		2088.91	98.683		2088.91	98.1224
2090.84	99.8292		2090.84	98.6614		2090.84	98.1017
2092.77	99.8385		2092.77	98.6561		2092.77	98.112
2094.69	99.8312		2094.69	98.6626		2094.69	98.0907
2096.62	99.8281		2096.62	98.654		2096.62	98.0957
2098.55	99.815		2098.55	98.6503		2098.55	98.0862
2100.48	99.845		2100.48	98.6608		2100.48	98.1073
2102.41	99.8106		2102.41	98.6558		2102.41	98.0871
2104.34	99.8386		2104.34	98.6425		2104.34	98.0885
2106.27	99.824		2106.27	98.6549		2106.27	98.0782
2108.2	99.8429		2108.2	98.6672		2108.2	98.1081
2110.12	99.8225		2110.12	98.6681		2110.12	98.0829
2112.05	99.8533		2112.05	98.6705		2112.05	98.113
2113.98	99.8115		2113.98	98.6475		2113.98	98.066
2115.91	99.8358		2115.91	98.6748		2115.91	98.1051
2117.84	99.8245		2117.84	98.692		2117.84	98.1067
2119.77	99.8013		2119.77	98.6555		2119.77	98.0932
2121.7	99.8102		2121.7	98.652		2121.7	98.0777
2123.63	99.8161		2123.63	98.6397		2123.63	98.0883
2125.56	99.8293		2125.56	98.6504		2125.56	98.1035
2127.48	99.8504		2127.48	98.6643		2127.48	98.1021
2129.41	99.8343		2129.41	98.6769		2129.41	98.1042
2131.34	99.8406		2131.34	98.6759		2131.34	98.1096
2133.27	99.8174		2133.27	98.6687		2133.27	98.0962
2135.2	99.8053		2135.2	98.6652		2135.2	98.0995
2137.13	99.8026		2137.13	98.6631		2137.13	98.0927
2139.06	99.8417		2139.06	98.6554		2139.06	98.1018
2140.99	99.8258		2140.99	98.6563		2140.99	98.0933
2142.91	99.8404		2142.91	98.6688		2142.91	98.126
2144.84	99.8098		2144.84	98.6796		2144.84	98.1248
2146.77	99.8325		2146.77	98.6846		2146.77	98.1379
2148.7	99.8114		2148.7	98.6744		2148.7	98.1284
2150.63	99.8675		2150.63	98.6723		2150.63	98.1257
2152.56	99.8386		2152.56	98.6915		2152.56	98.1085
2154.49	99.8251		2154.49	98.649		2154.49	98.0944
2156.42	99.8211		2156.42	98.6462		2156.42	98.1154
2158.35	99.8019		2158.35	98.6306		2158.35	98.1164
2160.27	99.8191		2160.27	98.6632		2160.27	98.121
2162.2	99.8535		2162.2	98.6756		2162.2	98.1179
2164.13	99.8248		2164.13	98.6908		2164.13	98.1333
2166.06	99.8408		2166.06	98.6824		2166.06	98.117
2167.99	99.8138		2167.99	98.6764		2167.99	98.1246
2169.92	99.8026		2169.92	98.6467		2169.92	98.1153
2171.85	99.806		2171.85	98.6587		2171.85	98.1111
2173.78	99.8209		2173.78	98.662		2173.78	98.1286
2175.7	99.8141		2175.7	98.6771		2175.7	98.1453
2177.63	99.8213		2177.63	98.6756		2177.63	98.1296
2179.56	99.8206		2179.56	98.6879		2179.56	98.1466
2181.49	99.8232		2181.49	98.6577		2181.49	98.1353
2183.42	99.8187		2183.42	98.6748		2183.42	98.0973
2185.35	99.8297		2185.35	98.6606		2185.35	98.1057
2187.28	99.8223		2187.28	98.6502		2187.28	98.127
2189.21	99.8212		2189.21	98.6921		2189.21	98.1383
2191.13	99.8489		2191.13	98.7064		2191.13	98.1518
2193.06	99.8438		2193.06	98.734		2193.06	98.1782
2194.99	99.8095		2194.99	98.686		2194.99	98.1407
2196.92	99.8431		2196.92	98.6884		2196.92	98.14
2198.85	99.8175		2198.85	98.6838		2198.85	98.1276
2200.78	99.8362		2200.78	98.6858		2200.78	98.1511
2202.71	99.8342		2202.71	98.7088		2202.71	98.1436
2204.64	99.8335		2204.64	98.698		2204.64	98.1565
2206.57	99.8353		2206.57	98.7022		2206.57	98.1773
2208.49	99.8472		2208.49	98.7241		2208.49	98.1947
2210.42	99.8349		2210.42	98.71		2210.42	98.1361
2212.35	99.845		2212.35	98.718		2212.35	98.1746
2214.28	99.8312		2214.28	98.7197		2214.28	98.1558
2216.21	99.8568		2216.21	98.7078		2216.21	98.1773
2218.14	99.8134		2218.14	98.7173		2218.14	98.1941
2220.07	99.8432		2220.07	98.7132		2220.07	98.1808
2222	99.859		2222	98.7639		2222	98.2001
2223.92	99.8683		2223.92	98.7349		2223.92	98.1805
2225.85	99.826		2225.85	98.7445		2225.85	98.1866
2227.78	99.8389		2227.78	98.7041		2227.78	98.1659
2229.71	99.8485		2229.71	98.7222		2229.71	98.192
2231.64	99.843		2231.64	98.7061		2231.64	98.1892
2233.57	99.8322		2233.57	98.6997		2233.57	98.2054
2235.5	99.839		2235.5	98.7264		2235.5	98.1734
2237.43	99.8599		2237.43	98.7371		2237.43	98.1996
2239.36	99.8281		2239.36	98.7282		2239.36	98.2062
2241.28	99.8115		2241.28	98.7078		2241.28	98.1794
2243.21	99.8275		2243.21	98.6893		2243.21	98.1656
2245.14	99.8334		2245.14	98.718		2245.14	98.1729
2247.07	99.8317		2247.07	98.6804		2247.07	98.1772
2249	99.8		2249	98.6708		2249	98.1624
2250.93	99.8354		2250.93	98.7119		2250.93	98.1776
2252.86	99.8217		2252.86	98.7084		2252.86	98.175
2254.79	99.8269		2254.79	98.7249		2254.79	98.1906
2256.71	99.8404		2256.71	98.7332		2256.71	98.2097
2258.64	99.8502		2258.64	98.722		2258.64	98.2106
2260.57	99.8196		2260.57	98.7155		2260.57	98.1898
2262.5	99.8505		2262.5	98.7086		2262.5	98.2011
2264.43	99.8562		2264.43	98.7464		2264.43	98.2224
2266.36	99.861		2266.36	98.7467		2266.36	98.2396
2268.29	99.8382		2268.29	98.7535		2268.29	98.2206
2270.22	99.8378		2270.22	98.7856		2270.22	98.2351
2272.15	99.8597		2272.15	98.7993		2272.15	98.2389
2274.07	99.8594		2274.07	98.7884		2274.07	98.2459
2276	99.8301		2276	98.7574		2276	98.224
2277.93	99.8346		2277.93	98.7323		2277.93	98.2166
2279.86	99.8134		2279.86	98.6869		2279.86	98.189
2281.79	99.8611		2281.79	98.7297		2281.79	98.2113
2283.72	99.8509		2283.72	98.7168		2283.72	98.2181
2285.65	99.8516		2285.65	98.7628		2285.65	98.2278
2287.58	99.8722		2287.58	98.7565		2287.58	98.2547
2289.5	99.8757		2289.5	98.7512		2289.5	98.2469
2291.43	99.8613		2291.43	98.7355		2291.43	98.2418
2293.36	99.8484		2293.36	98.7162		2293.36	98.2425
2295.29	99.8647		2295.29	98.701		2295.29	98.2449
2297.22	99.9022		2297.22	98.684		2297.22	98.2379
2299.15	99.8809		2299.15	98.6842		2299.15	98.2348
2301.08	99.8708		2301.08	98.6769		2301.08	98.215
2303.01	99.8532		2303.01	98.6307		2303.01	98.2277
2304.94	99.9004		2304.94	98.6412		2304.94	98.259
2306.86	99.88		2306.86	98.5945		2306.86	98.2367
2308.79	99.9101		2308.79	98.621		2308.79	98.2484
2310.72	99.94		2310.72	98.6559		2310.72	98.3005
2312.65	99.9723		2312.65	98.7197		2312.65	98.3626
2314.58	100.001		2314.58	98.8267		2314.58	98.4237
2316.51	100.062		2316.51	98.8538		2316.51	98.4643
2318.44	100.07		2318.44	98.9563		2318.44	98.5829
2320.37	100.155		2320.37	99.018		2320.37	98.6653
2322.29	100.126		2322.29	99.1423		2322.29	98.7098
2324.22	100.122		2324.22	99.2094		2324.22	98.7566
2326.15	100.256		2326.15	99.3748		2326.15	98.8694
2328.08	100.233		2328.08	99.3677		2328.08	98.9784
2330.01	100.291		2330.01	99.5834		2330.01	99.0642
2331.94	100.312		2331.94	99.6654		2331.94	99.079
2333.87	100.258		2333.87	99.8052		2333.87	99.2052
2335.8	100.386		2335.8	99.8533		2335.8	99.2657
2337.72	100.402		2337.72	99.9751		2337.72	99.3149
2339.65	100.392		2339.65	99.891		2339.65	99.3224
2341.58	100.415		2341.58	99.9352		2341.58	99.3064
2343.51	100.352		2343.51	99.7783		2343.51	99.1877
2345.44	100.325		2345.44	99.6778		2345.44	99.0586
2347.37	99.9745		2347.37	99.2105		2347.37	98.6103
2349.3	100.077		2349.3	99.0613		2349.3	98.6815
2351.23	100.415		2351.23	99.4939		2351.23	99.1204
2353.16	100.464		2353.16	99.8383		2353.16	99.3474
2355.08	100.528		2355.08	100.038		2355.08	99.5357
2357.01	100.577		2357.01	100.203		2357.01	99.6247
2358.94	100.639		2358.94	100.357		2358.94	99.7691
2360.87	100.592		2360.87	100.316		2360.87	99.7967
2362.8	100.571		2362.8	100.285		2362.8	99.7149
2364.73	100.502		2364.73	100.138		2364.73	99.507
2366.66	100.414		2366.66	100.021		2366.66	99.3883
2368.59	100.354		2368.59	99.8545		2368.59	99.2242
2370.51	100.239		2370.51	99.5217		2370.51	98.9313
2372.44	100.105		2372.44	99.2722		2372.44	98.6897
2374.37	100.015		2374.37	99.0111		2374.37	98.5106
2376.3	99.9569		2376.3	98.8213		2376.3	98.3304
2378.23	99.9039		2378.23	98.7283		2378.23	98.2725
2380.16	99.8262		2380.16	98.636		2380.16	98.1745
2382.09	99.8424		2382.09	98.6579		2382.09	98.1923
2384.02	99.8402		2384.02	98.6676		2384.02	98.1901
2385.95	99.8045		2385.95	98.6946		2385.95	98.2337
2387.87	99.8329		2387.87	98.7101		2387.87	98.2193
2389.8	99.8303		2389.8	98.6716		2389.8	98.2479
2391.73	99.8346		2391.73	98.7008		2391.73	98.2341
2393.66	99.8348		2393.66	98.6955		2393.66	98.215
2395.59	99.8056		2395.59	98.6826		2395.59	98.2096
2397.52	99.8098		2397.52	98.683		2397.52	98.2308
2399.45	99.8179		2399.45	98.7272		2399.45	98.2301
2401.38	99.8445		2401.38	98.7342		2401.38	98.2334
2403.3	99.7991		2403.3	98.7181		2403.3	98.2325
2405.23	99.8327		2405.23	98.7067		2405.23	98.2486
2407.16	99.8437		2407.16	98.7195		2407.16	98.2491
2409.09	99.8261		2409.09	98.7089		2409.09	98.2132
2411.02	99.8393		2411.02	98.7247		2411.02	98.2308
2412.95	99.8289		2412.95	98.721		2412.95	98.2485
2414.88	99.8237		2414.88	98.7776		2414.88	98.2844
2416.81	99.8413		2416.81	98.7574		2416.81	98.2626
2418.74	99.8431		2418.74	98.7663		2418.74	98.2844
2420.66	99.8275		2420.66	98.7488		2420.66	98.2707
2422.59	99.8536		2422.59	98.7701		2422.59	98.2926
2424.52	99.8327		2424.52	98.7127		2424.52	98.26
2426.45	99.8329		2426.45	98.7377		2426.45	98.2572
2428.38	99.8529		2428.38	98.7485		2428.38	98.2819
2430.31	99.8279		2430.31	98.756		2430.31	98.2481
2432.24	99.8488		2432.24	98.7547		2432.24	98.2629
2434.17	99.8294		2434.17	98.7912		2434.17	98.3053
2436.09	99.8517		2436.09	98.7556		2436.09	98.2653
2438.02	99.8336		2438.02	98.7668		2438.02	98.2514
2439.95	99.8368		2439.95	98.728		2439.95	98.2631
2441.88	99.8197		2441.88	98.7214		2441.88	98.2527
2443.81	99.8306		2443.81	98.6849		2443.81	98.2223
2445.74	99.8171		2445.74	98.713		2445.74	98.2483
2447.67	99.8557		2447.67	98.7344		2447.67	98.2438
2449.6	99.8367		2449.6	98.7447		2449.6	98.2492
2451.53	99.8442		2451.53	98.7491		2451.53	98.2601
2453.45	99.8262		2453.45	98.7458		2453.45	98.2491
2455.38	99.8531		2455.38	98.7128		2455.38	98.2439
2457.31	99.8121		2457.31	98.7237		2457.31	98.2036
2459.24	99.8028		2459.24	98.7073		2459.24	98.2356
2461.17	99.8094		2461.17	98.6801		2461.17	98.1847
2463.1	99.7927		2463.1	98.6793		2463.1	98.2228
2465.03	99.8257		2465.03	98.7526		2465.03	98.2315
2466.96	99.8225		2466.96	98.7507		2466.96	98.255
2468.88	99.8306		2468.88	98.7466		2468.88	98.2577
2470.81	99.8391		2470.81	98.7461		2470.81	98.2225
2472.74	99.8249		2472.74	98.7129		2472.74	98.2315
2474.67	99.8058		2474.67	98.6926		2474.67	98.2268
2476.6	99.8156		2476.6	98.7065		2476.6	98.2102
2478.53	99.8465		2478.53	98.7266		2478.53	98.256
2480.46	99.7987		2480.46	98.7158		2480.46	98.233
2482.39	99.8407		2482.39	98.7619		2482.39	98.2752
2484.32	99.8565		2484.32	98.765		2484.32	98.263
2486.24	99.8611		2486.24	98.7765		2486.24	98.2736
2488.17	99.838		2488.17	98.7828		2488.17	98.2661
2490.1	99.8393		2490.1	98.7348		2490.1	98.2284
2492.03	99.8103		2492.03	98.7227		2492.03	98.2134
2493.96	99.8224		2493.96	98.7266		2493.96	98.2014
2495.89	99.791		2495.89	98.7289		2495.89	98.1944
2497.82	99.8508		2497.82	98.7527		2497.82	98.2194
2499.75	99.834		2499.75	98.7442		2499.75	98.2227
2501.67	99.843		2501.67	98.7444		2501.67	98.2359
2503.6	99.8191		2503.6	98.7384		2503.6	98.2291
2505.53	99.8432		2505.53	98.7292		2505.53	98.1977
2507.46	99.8577		2507.46	98.7534		2507.46	98.2309
2509.39	99.8222		2509.39	98.6695		2509.39	98.2061
2511.32	99.8226		2511.32	98.6919		2511.32	98.1969
2513.25	99.8067		2513.25	98.6902		2513.25	98.2259
2515.18	99.8157		2515.18	98.6957		2515.18	98.1994
2517.1	99.8336		2517.1	98.7253		2517.1	98.2032
2519.03	99.8251		2519.03	98.7112		2519.03	98.1936
2520.96	99.8204		2520.96	98.6858		2520.96	98.1962
2522.89	99.8268		2522.89	98.6839		2522.89	98.185
2524.82	99.8146		2524.82	98.6694		2524.82	98.1685
2526.75	99.8078		2526.75	98.6264		2526.75	98.1328
2528.68	99.809		2528.68	98.625		2528.68	98.1607
2530.61	99.8188		2530.61	98.6528		2530.61	98.161
2532.54	99.7915		2532.54	98.6498		2532.54	98.1349
2534.46	99.8389		2534.46	98.699		2534.46	98.1831
2536.39	99.8428		2536.39	98.6798		2536.39	98.1662
2538.32	99.8047		2538.32	98.6744		2538.32	98.1284
2540.25	99.8219		2540.25	98.6873		2540.25	98.1504
2542.18	99.8018		2542.18	98.6715		2542.18	98.146
2544.11	99.7943		2544.11	98.6418		2544.11	98.1321
2546.04	99.8075		2546.04	98.6795		2546.04	98.1405
2547.97	99.8112		2547.97	98.6704		2547.97	98.1448
2549.89	99.8315		2549.89	98.6966		2549.89	98.1485
2551.82	99.8229		2551.82	98.7195		2551.82	98.1733
2553.75	99.8138		2553.75	98.7288		2553.75	98.178
2555.68	99.8378		2555.68	98.7303		2555.68	98.2154
2557.61	99.8261		2557.61	98.7243		2557.61	98.1757
2559.54	99.8336		2559.54	98.6989		2559.54	98.191
2561.47	99.8033		2561.47	98.6885		2561.47	98.1508
2563.4	99.8168		2563.4	98.7031		2563.4	98.1877
2565.33	99.8258		2565.33	98.6932		2565.33	98.1708
2567.25	99.8413		2567.25	98.7094		2567.25	98.1909
2569.18	99.8213		2569.18	98.7472		2569.18	98.1852
2571.11	99.8218		2571.11	98.7273		2571.11	98.1879
2573.04	99.8518		2573.04	98.7063		2573.04	98.1783
2574.97	99.8109		2574.97	98.6961		2574.97	98.1439
2576.9	99.8182		2576.9	98.6629		2576.9	98.1476
2578.83	99.8219		2578.83	98.6481		2578.83	98.1413
2580.76	99.8133		2580.76	98.6389		2580.76	98.1363
2582.68	99.8019		2582.68	98.6598		2582.68	98.1147
2584.61	99.8313		2584.61	98.7119		2584.61	98.1558
2586.54	99.8414		2586.54	98.7		2586.54	98.1517
2588.47	99.827		2588.47	98.6667		2588.47	98.1594
2590.4	99.8342		2590.4	98.6505		2590.4	98.1224
2592.33	99.8118		2592.33	98.6485		2592.33	98.0965
2594.26	99.8192		2594.26	98.637		2594.26	98.122
2596.19	99.8049		2596.19	98.6384		2596.19	98.0955
2598.12	99.7923		2598.12	98.6374		2598.12	98.0903
2600.04	99.8262		2600.04	98.6553		2600.04	98.1027
2601.97	99.7805		2601.97	98.6171		2601.97	98.0699
2603.9	99.8176		2603.9	98.695		2603.9	98.1399
2605.83	99.8285		2605.83	98.6806		2605.83	98.1296
2607.76	99.7948		2607.76	98.6524		2607.76	98.0877
2609.69	99.8408		2609.69	98.6738		2609.69	98.1067
2611.62	99.7906		2611.62	98.6243		2611.62	98.0468
2613.55	99.8167		2613.55	98.6391		2613.55	98.0576
2615.47	99.8197		2615.47	98.6402		2615.47	98.0697
2617.4	99.7708		2617.4	98.6399		2617.4	98.0649
2619.33	99.805		2619.33	98.6607		2619.33	98.0946
2621.26	99.8426		2621.26	98.704		2621.26	98.1331
2623.19	99.8114		2623.19	98.7154		2623.19	98.098
2625.12	99.8283		2625.12	98.6819		2625.12	98.0711
2627.05	99.8124		2627.05	98.6489		2627.05	98.0597
2628.98	99.8022		2628.98	98.6826		2628.98	98.0789
2630.91	99.7986		2630.91	98.6216		2630.91	98.0337
2632.83	99.7954		2632.83	98.6356		2632.83	98.0338
2634.76	99.8188		2634.76	98.6771		2634.76	98.0584
2636.69	99.806		2636.69	98.6598		2636.69	98.0332
2638.62	99.8096		2638.62	98.6665		2638.62	98.0597
2640.55	99.8168		2640.55	98.6805		2640.55	98.0584
2642.48	99.7926		2642.48	98.6577		2642.48	98.0458
2644.41	99.773		2644.41	98.6283		2644.41	97.9998
2646.34	99.8021		2646.34	98.6151		2646.34	98.0251
2648.26	99.8226		2648.26	98.6048		2648.26	98.0009
2650.19	99.8019		2650.19	98.587		2650.19	97.986
2652.12	99.7852		2652.12	98.6246		2652.12	98.0258
2654.05	99.7833		2654.05	98.6312		2654.05	98.0274
2655.98	99.7972		2655.98	98.6468		2655.98	98.0278
2657.91	99.8087		2657.91	98.6516		2657.91	98.0236
2659.84	99.7776		2659.84	98.65		2659.84	98.0137
2661.77	99.8071		2661.77	98.612		2661.77	98.0104
2663.69	99.807		2663.69	98.5977		2663.69	97.9638
2665.62	99.768		2665.62	98.5502		2665.62	97.9393
2667.55	99.8245		2667.55	98.5868		2667.55	97.9596
2669.48	99.7634		2669.48	98.5801		2669.48	97.9415
2671.41	99.7872		2671.41	98.5867		2671.41	97.9909
2673.34	99.8044		2673.34	98.6818		2673.34	98.0064
2675.27	99.8035		2675.27	98.6507		2675.27	97.9986
2677.2	99.7846		2677.2	98.6338		2677.2	97.9826
2679.13	99.7558		2679.13	98.575		2679.13	97.9359
2681.05	99.8039		2681.05	98.6288		2681.05	97.9909
2682.98	99.7927		2682.98	98.5569		2682.98	97.9482
2684.91	99.7948		2684.91	98.6081		2684.91	97.9619
2686.84	99.7789		2686.84	98.6194		2686.84	97.9697
2688.77	99.7636		2688.77	98.6046		2688.77	97.9457
2690.7	99.7957		2690.7	98.6726		2690.7	98.0068
2692.63	99.802		2692.63	98.6877		2692.63	97.9961
2694.56	99.8384		2694.56	98.6672		2694.56	98.0055
2696.48	99.8071		2696.48	98.6476		2696.48	97.9804
2698.41	99.7979		2698.41	98.6003		2698.41	97.9379
2700.34	99.7945		2700.34	98.6384		2700.34	97.9603
2702.27	99.8096		2702.27	98.5908		2702.27	97.9541
2704.2	99.732		2704.2	98.5698		2704.2	97.9135
2706.13	99.7842		2706.13	98.6094		2706.13	97.9406
2708.06	99.7592		2708.06	98.6436		2708.06	97.947
2709.99	99.7988		2709.99	98.6425		2709.99	97.9776
2711.92	99.7913		2711.92	98.6497		2711.92	97.9554
2713.84	99.7566		2713.84	98.6089		2713.84	97.9224
2715.77	99.7981		2715.77	98.608		2715.77	97.9649
2717.7	99.7921		2717.7	98.5638		2717.7	97.9091
2719.63	99.7726		2719.63	98.578		2719.63	97.9278
2721.56	99.7697		2721.56	98.5566		2721.56	97.903
2723.49	99.8141		2723.49	98.6113		2723.49	97.9433
2725.42	99.8088		2725.42	98.6239		2725.42	97.9515
2727.35	99.7797		2727.35	98.6106		2727.35	97.9011
2729.27	99.8023		2729.27	98.5968		2729.27	97.9311
2731.2	99.7812		2731.2	98.5755		2731.2	97.8797
2733.13	99.7924		2733.13	98.5862		2733.13	97.8915
2735.06	99.8145		2735.06	98.5644		2735.06	97.8753
2736.99	99.7555		2736.99	98.5467		2736.99	97.8683
2738.92	99.7596		2738.92	98.5591		2738.92	97.8752
2740.85	99.7689		2740.85	98.539		2740.85	97.8675
2742.78	99.7891		2742.78	98.5978		2742.78	97.896
2744.71	99.7798		2744.71	98.6135		2744.71	97.9109
2746.63	99.7654		2746.63	98.5906		2746.63	97.8885
2748.56	99.7943		2748.56	98.5793		2748.56	97.8592
2750.49	99.7859		2750.49	98.5862		2750.49	97.853
2752.42	99.7891		2752.42	98.5487		2752.42	97.8899
2754.35	99.7732		2754.35	98.528		2754.35	97.8448
2756.28	99.7762		2756.28	98.5591		2756.28	97.8208
2758.21	99.7701		2758.21	98.5906		2758.21	97.8435
2760.14	99.7807		2760.14	98.5727		2760.14	97.8418
2762.06	99.7859		2762.06	98.6483		2762.06	97.8901
2763.99	99.7698		2763.99	98.628		2763.99	97.8691
2765.92	99.7553		2765.92	98.5975		2765.92	97.8663
2767.85	99.7568		2767.85	98.5237		2767.85	97.8187
2769.78	99.7566		2769.78	98.5627		2769.78	97.842
2771.71	99.7816		2771.71	98.5585		2771.71	97.8261
2773.64	99.7771		2773.64	98.5636		2773.64	97.8184
2775.57	99.7508		2775.57	98.4923		2775.57	97.7603
2777.5	99.7699		2777.5	98.5726		2777.5	97.8397
2779.42	99.7273		2779.42	98.5529		2779.42	97.7915
2781.35	99.7947		2781.35	98.5834		2781.35	97.8005
2783.28	99.787		2783.28	98.5604		2783.28	97.7947
2785.21	99.7585		2785.21	98.5233		2785.21	97.7796
2787.14	99.7537		2787.14	98.4788		2787.14	97.7611
2789.07	99.7376		2789.07	98.4699		2789.07	97.7151
2791	99.7504		2791	98.466		2791	97.7226
2792.93	99.7622		2792.93	98.4811		2792.93	97.7493
2794.85	99.7544		2794.85	98.5105		2794.85	97.7335
2796.78	99.7699		2796.78	98.5411		2796.78	97.7416
2798.71	99.7716		2798.71	98.5363		2798.71	97.741
2800.64	99.7578		2800.64	98.5282		2800.64	97.7254
2802.57	99.7538		2802.57	98.5243		2802.57	97.7045
2804.5	99.7631		2804.5	98.4594		2804.5	97.6806
2806.43	99.7267		2806.43	98.4278		2806.43	97.6428
2808.36	99.7414		2808.36	98.4736		2808.36	97.5752
2810.28	99.7684		2810.28	98.4533		2810.28	97.6064
2812.21	99.7457		2812.21	98.4316		2812.21	97.5923
2814.14	99.7219		2814.14	98.4487		2814.14	97.5676
2816.07	99.7748		2816.07	98.4423		2816.07	97.5671
2818	99.7639		2818	98.4682		2818	97.5461
2819.93	99.7191		2819.93	98.3988		2819.93	97.4915
2821.86	99.696		2821.86	98.396		2821.86	97.4624
2823.79	99.7162		2823.79	98.3677		2823.79	97.4642
2825.72	99.7206		2825.72	98.3623		2825.72	97.4297
2827.64	99.7016		2827.64	98.3694		2827.64	97.3812
2829.57	99.708		2829.57	98.3761		2829.57	97.3739
2831.5	99.6863		2831.5	98.3894		2831.5	97.3512
2833.43	99.7105		2833.43	98.3863		2833.43	97.3543
2835.36	99.7236		2835.36	98.3824		2835.36	97.3306
2837.29	99.7072		2837.29	98.3747		2837.29	97.331
2839.22	99.7213		2839.22	98.33		2839.22	97.3119
2841.15	99.6633		2841.15	98.2685		2841.15	97.2043
2843.07	99.7229		2843.07	98.2746		2843.07	97.1702
2845	99.7054		2845	98.2929		2845	97.1204
2846.93	99.6887		2846.93	98.2889		2846.93	97.0816
2848.86	99.6803		2848.86	98.2544		2848.86	96.9736
2850.79	99.6593		2850.79	98.1794		2850.79	96.8514
2852.72	99.6857		2852.72	98.1661		2852.72	96.7923
2854.65	99.6541		2854.65	98.1011		2854.65	96.7332
2856.58	99.6621		2856.58	98.1145		2856.58	96.7774
2858.51	99.6655		2858.51	98.1129		2858.51	96.7806
2860.43	99.6831		2860.43	98.0664		2860.43	96.7974
2862.36	99.6849		2862.36	98.0705		2862.36	96.8231
2864.29	99.7076		2864.29	98.137		2864.29	96.8657
2866.22	99.652		2866.22	98.1279		2866.22	96.875
2868.15	99.7025		2868.15	98.1302		2868.15	96.9101
2870.08	99.7038		2870.08	98.2039		2870.08	96.9248
2872.01	99.6952		2872.01	98.1479		2872.01	96.8467
2873.94	99.7174		2873.94	98.1876		2873.94	96.8735
2875.86	99.682		2875.86	98.1036		2875.86	96.8353
2877.79	99.6739		2877.79	98.0838		2877.79	96.8515
2879.72	99.7345		2879.72	98.1189		2879.72	96.8296
2881.65	99.724		2881.65	98.1079		2881.65	96.8291
2883.58	99.6941		2883.58	98.0494		2883.58	96.7924
2885.51	99.6874		2885.51	98.1516		2885.51	96.7635
2887.44	99.6885		2887.44	98.1199		2887.44	96.7007
2889.37	99.6337		2889.37	98.0594		2889.37	96.6195
2891.3	99.6831		2891.3	98.0598		2891.3	96.5585
2893.22	99.6649		2893.22	98.0085		2893.22	96.4491
2895.15	99.6417		2895.15	97.9193		2895.15	96.348
2897.08	99.639		2897.08	97.8921		2897.08	96.2296
2899.01	99.6359		2899.01	97.8459		2899.01	96.1264
2900.94	99.6219		2900.94	97.8505		2900.94	96.0371
2902.87	99.6052		2902.87	97.8218		2902.87	95.9542
2904.8	99.5704		2904.8	97.8388		2904.8	95.8513
2906.73	99.5841		2906.73	97.7491		2906.73	95.7707
2908.65	99.5615		2908.65	97.757		2908.65	95.7133
2910.58	99.5818		2910.58	97.6671		2910.58	95.5937
2912.51	99.5754		2912.51	97.6602		2912.51	95.5499
2914.44	99.6122		2914.44	97.6233		2914.44	95.5329
2916.37	99.5712		2916.37	97.6538		2916.37	95.5031
2918.3	99.5354		2918.3	97.5978		2918.3	95.4823
2920.23	99.4999		2920.23	97.516		2920.23	95.3947
2922.16	99.5334		2922.16	97.5732		2922.16	95.3805
2924.09	99.564		2924.09	97.5508		2924.09	95.3761
2926.01	99.5587		2926.01	97.5246		2926.01	95.4012
2927.94	99.53		2927.94	97.52		2927.94	95.3737
2929.87	99.5312		2929.87	97.5229		2929.87	95.3643
2931.8	99.491		2931.8	97.438		2931.8	95.3137
2933.73	99.5146		2933.73	97.4612		2933.73	95.3611
2935.66	99.4794		2935.66	97.4862		2935.66	95.3927
2937.59	99.492		2937.59	97.4686		2937.59	95.3726
2939.52	99.4582		2939.52	97.4716		2939.52	95.4145
2941.44	99.5349		2941.44	97.5646		2941.44	95.5095
2943.37	99.4699		2943.37	97.5636		2943.37	95.4803
2945.3	99.5765		2945.3	97.5947		2945.3	95.5402
2947.23	99.5633		2947.23	97.5817		2947.23	95.6067
2949.16	99.544		2949.16	97.5928		2949.16	95.6632
2951.09	99.5684		2951.09	97.5927		2951.09	95.7843
2953.02	99.5826		2953.02	97.6269		2953.02	95.8941
2954.95	99.6342		2954.95	97.7018		2954.95	96.0904
2956.87	99.6919		2956.87	97.7373		2956.87	96.24
2958.8	99.7022		2958.8	97.8481		2958.8	96.3979
2960.73	99.7458		2960.73	97.9251		2960.73	96.5705
2962.66	99.7562		2962.66	97.9749		2962.66	96.7407
2964.59	99.7841		2964.59	97.9413		2964.59	96.83
2966.52	99.7853		2966.52	97.9725		2966.52	96.9312
2968.45	99.771		2968.45	97.9875		2968.45	97.0268
2970.38	99.8758		2970.38	98.0152		2970.38	97.161
2972.31	99.8642		2972.31	98.0934		2972.31	97.1899
2974.23	99.8332		2974.23	98.0908		2974.23	97.2723
2976.16	99.8787		2976.16	98.183		2976.16	97.3719
2978.09	99.8633		2978.09	98.1464		2978.09	97.3385
2980.02	99.9327		2980.02	98.1935		2980.02	97.3946
2981.95	99.866		2981.95	98.1888		2981.95	97.3814
2983.88	99.894		2983.88	98.1149		2983.88	97.3927
2985.81	99.9086		2985.81	98.1315		2985.81	97.4183
2987.74	99.8703		2987.74	98.1076		2987.74	97.4385
2989.66	99.8706		2989.66	98.1661		2989.66	97.4502
2991.59	99.8395		2991.59	98.1663		2991.59	97.4136
2993.52	99.8799		2993.52	98.1862		2993.52	97.4982
2995.45	99.8975		2995.45	98.2088		2995.45	97.4904
2997.38	99.8704		2997.38	98.2125		2997.38	97.4376
2999.31	99.8508		2999.31	98.1545		2999.31	97.4435

## Sheet: Fig 1j
PVA			COMPACT (-)			COMPACT (+)
Temperature (oC)	Heat flow (mW)		Temperature (oC)	Heat flow (mW)		Temperature (oC)	Heat flow (mW)
25.1979	0.24192		31.746	-0.17741		23.9903	0.20716
25.2009	0.24511		31.746	-0.1682		23.9897	0.20723
25.2027	0.2483		31.7475	-0.15862		23.9897	0.20744
25.2032	0.2522		31.7493	-0.14906		23.9885	0.20753
25.205	0.25434		31.7533	-0.14085		23.9897	0.20762
25.2049	0.25645		31.7539	-0.13269		23.9909	0.20779
25.2068	0.26035		31.7551	-0.12487		23.9897	0.20785
25.2079	0.26283		31.7555	-0.11532		23.9903	0.20793
25.2085	0.26568		31.7542	-0.10679		23.9897	0.20804
25.2073	0.2685		31.7564	-0.09894		23.9897	0.20817
25.2085	0.27064		31.7576	-0.09113		23.9891	0.20835
25.2109	0.27277		31.76	-0.08402		23.9891	0.20847
25.2091	0.27559		31.7621	-0.07624		23.9909	0.20855
25.209	0.27665		31.7633	-0.06951		23.9921	0.20864
25.2108	0.27984		31.7649	-0.06346		23.9897	0.20886
25.2114	0.28163		31.7661	-0.05636		23.9897	0.20903
25.2144	0.28272		31.7691	-0.05031		23.9897	0.20912
25.215	0.2852		31.7694	-0.04429		23.9897	0.20923
25.2167	0.28662		31.7688	-0.03827		23.9916	0.20932
25.2179	0.28802		31.7722	-0.0326		23.9916	0.20936
25.2191	0.28944		31.774	-0.02835		23.9934	0.20941
25.2197	0.28981		31.7752	-0.02339		23.9934	0.20942
25.2227	0.29015		31.7785	-0.02013		23.9946	0.20942
25.2256	0.29087		31.7798	-0.01517		23.9957	0.20916
25.2274	0.29087		31.7855	-0.0116		23.9988	0.20863
25.2309	0.29087		31.7879	-0.00841		24.0011	0.20723
25.2321	0.28981		31.7904	-0.00701		24.0018	0.20626
25.2364	0.2891		31.7944	-0.00487		24.0059	0.20299
25.2381	0.28696		31.7986	-0.00382		24.0095	0.19948
25.2435	0.28483		31.8044	-0.00239		24.0113	0.19579
25.2459	0.28129		31.8068	-0.00416		24.0132	0.19365
25.2513	0.27739		31.8147	-0.00453		24.0173	0.19012
25.2531	0.27454		31.8198	-0.00592		24.0216	0.18727
25.259	0.26958		31.8259	-0.00841		24.0263	0.18197
25.2638	0.26354		31.8338	-0.01197		24.0306	0.17736
25.2691	0.25753		31.8393	-0.01656		24.0353	0.1724
25.2746	0.25115		31.8483	-0.0219		24.0395	0.16745
25.2819	0.2444		31.8559	-0.02757		24.0479	0.16035
25.2878	0.23591		31.865	-0.03471		24.0515	0.15435
25.2955	0.22634		31.8732	-0.04147		24.0581	0.14688
25.3033	0.21708		31.8847	-0.05102		24.0659	0.13976
25.3123	0.20679		31.8938	-0.06061		24.0737	0.13127
25.3207	0.19477		31.9051	-0.07196		24.0803	0.12312
25.329	0.18235		31.9184	-0.0844		24.0899	0.11498
25.3398	0.16853		31.9284	-0.09646		24.0973	0.10398
25.347	0.15505		31.9421	-0.11064		24.107	0.09438
25.3572	0.13984		31.9554	-0.12553		24.1148	0.0841
25.3686	0.12386		31.9685	-0.14119		24.1285	0.07171
25.3824	0.10685		31.9842	-0.1589		24.1357	0.06037
25.3932	0.08876		31.9985	-0.17742		24.1466	0.04724
25.4064	0.07029		32.016	-0.19728		24.1579	0.03342
25.4189	0.05081		32.033	-0.21818		24.1705	0.01998
25.4327	0.0299		32.0499	-0.23952		24.1825	0.00582
25.4458	0.00759		32.0687	-0.26186		24.1957	-0.00982
25.4609	-0.01726		32.0866	-0.28531		24.2103	-0.02506
25.4752	-0.03956		32.1078	-0.31009		24.2242	-0.04135
25.4909	-0.06444		32.1284	-0.33606		24.2373	-0.05839
25.5064	-0.08957		32.1484	-0.36311		24.2529	-0.07505
25.5262	-0.11652		32.1702	-0.39072		24.2697	-0.09277
25.5418	-0.14527		32.1936	-0.42019		24.2847	-0.11188
25.5608	-0.17359		32.219	-0.45006		24.3018	-0.13031
25.58	-0.20342		32.2421	-0.48158		24.3209	-0.15054
25.5998	-0.23394		32.2663	-0.51394		24.3365	-0.17074
25.6201	-0.26616		32.2935	-0.54766		24.3563	-0.19171
25.6399	-0.29875		32.3205	-0.58216		24.3755	-0.21364
25.6603	-0.33141		32.3474	-0.61755		24.3965	-0.23461
25.6867	-0.36549		32.3765	-0.65274		24.4141	-0.25797
25.706	-0.40158		32.4041	-0.68934		24.4351	-0.28139
25.7299	-0.43808		32.4356	-0.72766		24.4566	-0.30437
25.7533	-0.47427		32.467	-0.76675		24.4783	-0.32816
25.7778	-0.51188		32.4998	-0.80656		24.5011	-0.35366
25.8042	-0.55052		32.5307	-0.84702		24.5241	-0.37745
25.8307	-0.59061		32.5639	-0.88841		24.5463	-0.40372
25.8564	-0.63037		32.5996	-0.93014		24.5715	-0.43057
25.8821	-0.67173		32.6339	-0.97258		24.5979	-0.45653
25.9103	-0.713		32.6687	-1.0168		24.6214	-0.48445
25.9397	-0.75468		32.7069	-1.06133		24.6466	-0.5118
25.9685	-0.79883		32.7423	-1.10663		24.6748	-0.53878
25.9979	-0.84298		32.7837	-1.15259		24.7006	-0.56812
26.0273	-0.88711		32.8198	-1.19823		24.7283	-0.5969
26.0596	-0.93126		32.86	-1.2458		24.7577	-0.62707
26.0896	-0.9779		32.9006	-1.29229		24.7871	-0.65678
26.122	-1.02503		32.9421	-1.34023		24.8161	-0.68625
26.1556	-1.07114		32.9854	-1.38924		24.8455	-0.7171
26.1891	-1.11796		33.0281	-1.43926		24.8784	-0.74821
26.2221	-1.16649		33.0713	-1.48823		24.9074	-0.77947
26.2575	-1.21576		33.1155	-1.53864		24.9391	-0.81107
26.291	-1.26364		33.1633	-1.58963		24.9716	-0.84335
26.3288	-1.31322		33.2081	-1.63969		25.0057	-0.8748
26.3648	-1.36354		33.2552	-1.69115		25.0383	-0.90783
26.4019	-1.41449		33.3038	-1.74293		25.0731	-0.94051
26.4379	-1.46513		33.353	-1.79544		25.1068	-0.97317
26.4775	-1.51546		33.4036	-1.84793		25.1428	-1.00567
26.5146	-1.56755		33.4528	-1.90005		25.1788	-1.04006
26.5542	-1.61928		33.5047	-1.95329		25.2149	-1.07381
26.5937	-1.67128		33.5539	-2.00616		25.2533	-1.10792
26.6345	-1.72369		33.606	-2.05899		25.2899	-1.14163
26.6753	-1.77545		33.6598	-2.11186		25.3284	-1.17621
26.7172	-1.82789		33.712	-2.16576		25.3656	-1.20996
26.7586	-1.88067		33.7675	-2.21969		25.4052	-1.24547
26.8016	-1.93445		33.8234	-2.27399		25.4449	-1.28023
26.8461	-1.98795		33.8798	-2.32721		25.4845	-1.31398
26.8885	-2.04073		33.9353	-2.38077		25.5265	-1.34822
26.9329	-2.09457		33.9942	-2.43508		25.5696	-1.38373
26.9786	-2.14767		34.0503	-2.4879		25.6092	-1.41925
27.0251	-2.20012		34.1109	-2.54225		25.6518	-1.45544
27.0726	-2.2543		34.1698	-2.59619		25.6956	-1.49096
27.1162	-2.30781		34.2272	-2.64762		25.7388	-1.52622
27.1655	-2.36162		34.2884	-2.7033		25.7821	-1.56174
27.2103	-2.4155		34.3505	-2.75623		25.8252	-1.59722
27.2607	-2.46894		34.4119	-2.80946		25.8715	-1.63277
27.3091	-2.5214		34.4755	-2.86236		25.9177	-1.66866
27.356	-2.57522		34.5376	-2.91554		25.9627	-1.70353
27.4061	-2.62767		34.6014	-2.96702		26.0083	-1.74072
27.4571	-2.68013		34.6659	-3.02001		26.0551	-1.77599
27.5079	-2.73361		34.7321	-3.07286		26.1031	-1.81151
27.5553	-2.7853		34.7965	-3.12328		26.1505	-1.8474
27.6049	-2.83881		34.8646	-3.17548		26.1991	-1.88184
27.6577	-2.89093		34.9291	-3.22588		26.2471	-1.91776
27.7115	-2.94303		34.9972	-3.27644		26.2963	-1.95226
27.7643	-2.99407		35.0643	-3.3279		26.3478	-1.98816
27.8174	-3.0465		35.1322	-3.37796		26.3977	-2.02437
27.8697	-3.09689		35.2	-3.42911		26.4474	-2.05921
27.924	-3.14815		35.2702	-3.4785		26.4984	-2.09405
27.9777	-3.1979		35.3395	-3.52749		26.5481	-2.1289
28.033	-3.24786		35.4106	-3.57601		26.5972	-2.16371
28.0885	-3.29925		35.4796	-3.62484		26.6513	-2.19822
28.1431	-3.34707		35.5519	-3.67194		26.7028	-2.23272
28.1974	-3.39741		35.6227	-3.72025		26.7556	-2.26723
28.254	-3.44617		35.6953	-3.7672		26.8107	-2.30066
28.3087	-3.49505		35.7661	-3.81446		26.8641	-2.33547
28.3659	-3.54399		35.8387	-3.85965		26.9174	-2.36927
28.4238	-3.59046		35.912	-3.90552		26.9715	-2.40307
28.4809	-3.63656		35.9858	-3.95104		27.029	-2.43755
28.5375	-3.68408		36.0593	-3.99586		27.0824	-2.47064
28.5947	-3.73127		36.1349	-4.04037		27.1375	-2.50372
28.654	-3.7774		36.2079	-4.08376		27.1928	-2.53613
28.713	-3.82279		36.2837	-4.12722		27.2496	-2.56854
28.772	-3.86787		36.3624	-4.171		27.3076	-2.60197
28.8298	-3.91261		36.4359	-4.21272		27.3647	-2.63469
28.8893	-3.95717		36.5127	-4.25333		27.4209	-2.66781
28.9496	-3.99922		36.5863	-4.29223		27.4792	-2.69917
29.0097	-4.04313		36.6634	-4.33359		27.5366	-2.73081
29.0686	-4.08552		36.7401	-4.37349		27.5969	-2.76251
29.1294	-4.12807		36.8179	-4.4124		27.6535	-2.79492
29.1884	-4.17009		36.897	-4.45166		27.7133	-2.82479
29.251	-4.21168		36.9737	-4.48951		27.7722	-2.85653
29.3111	-4.25323		37.052	-4.5274		27.832	-2.88647
29.3737	-4.29275		37.1293	-4.56558		27.8923	-2.91678
29.4351	-4.33329		37.2069	-4.60173		27.9524	-2.94737
29.4933	-4.37206		37.2886	-4.63786		28.0134	-2.97805
29.5565	-4.40981		37.3683	-4.6743		28.0723	-3.00697
29.6179	-4.44794		37.4471	-4.7087		28.1362	-3.03579
29.6834	-4.48529		37.5269	-4.74203		28.1936	-3.06468
29.7448	-4.52376		37.6063	-4.77643		28.2555	-3.0936
29.8079	-4.55876		37.6866	-4.80974		28.3176	-3.1224
29.8698	-4.59583		37.7676	-4.84309		28.3791	-3.15101
29.9355	-4.6308		37.8478	-4.8747		28.4416	-3.17851
29.9961	-4.6654		37.9293	-4.90522		28.5038	-3.20731
30.0598	-4.70003		38.0099	-4.93748		28.5669	-3.2345
30.1236	-4.73398		38.0895	-4.96735		28.6306	-3.26203
30.1873	-4.76756		38.1729	-4.9972		28.6932	-3.28839
30.2515	-4.80073		38.2541	-5.0267		28.757	-3.31589
30.3142	-4.83295		38.3358	-5.05553		28.8215	-3.34135
30.3803	-4.8648		38.4175	-5.08361		28.8847	-3.36699
30.4439	-4.89627		38.5015	-5.11135		28.9485	-3.39242
30.5083	-4.92669		38.5829	-5.13878		29.0129	-3.41841
30.5725	-4.9568		38.6653	-5.16652		29.0761	-3.44353
30.6367	-4.98655		38.7473	-5.19293		29.1387	-3.46775
30.7	-5.01629		38.8293	-5.21788		29.2043	-3.49284
30.7648	-5.04395		38.9132	-5.2442		29.2711	-3.51654
30.8307	-5.07302		38.9946	-5.26782		29.3337	-3.54113
30.8947	-5.10028		39.0794	-5.29206		29.4005	-3.56555
30.9594	-5.12659		39.1633	-5.31496		29.4673	-3.58838
31.0248	-5.15317		39.2467	-5.33852		29.5317	-3.61171
31.0904	-5.17911		39.3287	-5.36143		29.5991	-3.63488
31.1564	-5.2057		39.4123	-5.38288		29.6634	-3.65753
31.2211	-5.22986		39.4952	-5.40471		29.7308	-3.67968
31.2862	-5.25509		39.5796	-5.42582		29.7958	-3.70165
31.3498	-5.2796		39.6637	-5.44662		29.8619	-3.72306
31.4169	-5.30343		39.7493	-5.4674		29.9294	-3.74469
31.4826	-5.32584		39.8306	-5.48646		29.9948	-3.76542
31.548	-5.34902		39.9159	-5.50583		30.0621	-3.7863
31.6156	-5.37106		40.0008	-5.52664		30.1278	-3.80703
31.682	-5.3935		40.0854	-5.54494		30.1951	-3.82727
31.7477	-5.41554		40.1692	-5.56298		30.2611	-3.84797
31.8143	-5.43556		40.2499	-5.5799		30.3286	-3.86682
31.8794	-5.45726		40.3369	-5.59752		30.3971	-3.88613
31.9434	-5.47625		40.4207	-5.61451		30.4656	-3.90494
32.0118	-5.49588		40.5053	-5.63038		30.5325	-3.92496
32.0775	-5.51553		40.5915	-5.64666		30.5991	-3.94275
32.1439	-5.53512		40.6733	-5.66253		30.6663	-3.96138
32.2097	-5.55273		40.7586	-5.67838		30.7345	-3.97964
32.2767	-5.57096		40.841	-5.694		30.8041	-3.99744
32.3438	-5.58925		40.9277	-5.70849		30.8731	-4.01607
32.4089	-5.60537		41.012	-5.72191		30.9379	-4.0321
32.4753	-5.62255		41.0957	-5.73509		31.006	-4.04859
32.5436	-5.64014		41.182	-5.74991		31.0744	-4.06512
32.6093	-5.6552		41.2645	-5.76228		31.1428	-4.08189
32.6746	-5.67201		41.3479	-5.77652		31.2109	-4.09805
32.7421	-5.68755		41.4346	-5.78889		31.2818	-4.11306
32.8098	-5.70228		41.5182	-5.79986		31.3495	-4.12958
32.8756	-5.71713		41.6046	-5.81224		31.4189	-4.14469
32.9395	-5.73183		41.6913	-5.82403		31.4872	-4.15936
33.0076	-5.74517		41.774	-5.8364		31.5586	-4.17449
33.0746	-5.76003		41.8588	-5.84809		31.6245	-4.18888
33.1409	-5.77265		41.9432	-5.85885		31.6951	-4.20424
33.2079	-5.78599		42.0289	-5.86912		31.7633	-4.21829
33.2747	-5.79827		42.1131	-5.87976		31.8323	-4.23132
33.3406	-5.81099		42.1964	-5.89039		31.9017	-4.24494
33.4087	-5.82226		42.2806	-5.89979		31.97	-4.25971
33.4725	-5.83556		42.3659	-5.90971		32.0401	-4.27274
33.5409	-5.8459		42.4503	-5.91861		32.1071	-4.28496
33.6077	-5.85784		42.5345	-5.92922		32.1795	-4.298
33.6733	-5.86907		42.6205	-5.93813		32.2466	-4.31137
33.7403	-5.88102		42.7046	-5.94572		32.3161	-4.32332
33.8091	-5.89136		42.7906	-5.95497		32.3867	-4.33483
33.8741	-5.90157		42.8732	-5.96489		32.4561	-4.34644
33.9418	-5.91175		42.9597	-5.9724		32.5262	-4.35842
34.0086	-5.92162		43.0448	-5.98165		32.5932	-4.36928
34.0754	-5.93159		43.127	-5.98965		32.6663	-4.38158
34.1407	-5.94071		43.2111	-5.99715		32.7363	-4.39285
34.2087	-5.94953		43.2966	-6.00535		32.8051	-4.40306
34.2749	-5.95937		43.3807	-6.01282		32.8734	-4.41393
34.342	-5.96714		43.4663	-6.02105		32.9434	-4.42415
34.4088	-5.97577		43.5503	-6.02784		33.0141	-4.43331
34.4756	-5.98456		43.6362	-6.0362		33.0829	-4.4439
34.5409	-5.99266		43.7188	-6.04333		33.151	-4.4548
34.6088	-6.00043		43.8046	-6.04979		33.2204	-4.46458
34.675	-6.00785		43.8882	-6.05661		33.291	-4.4734
34.7411	-6.01577		43.9729	-6.06375		33.3611	-4.48223
34.809	-6.02354		44.0582	-6.07089		33.4298	-4.49211
34.8757	-6.03025		44.1394	-6.07784		33.5022	-4.50019
34.943	-6.03731		44.224	-6.0843		33.5705	-4.50935
35.009	-6.04405		44.3083	-6.09178		33.6404	-4.51781
35.0751	-6.05216		44.3929	-6.09896		33.7109	-4.52701
35.143	-6.05795		44.4769	-6.10401		33.7784	-4.53372
35.2078	-6.06432		44.5619	-6.11047		33.8473	-4.54214
35.2744	-6.07141		44.6452	-6.11833		33.9178	-4.55026
35.3405	-6.07706		44.7307	-6.12495		33.9901	-4.55841
35.4082	-6.08381		44.8134	-6.13107		34.0585	-4.56546
35.4756	-6.08948		44.8968	-6.13718		34.1289	-4.57324
35.5416	-6.09479		44.9822	-6.14293		34.1963	-4.57995
35.6082	-6.10102		45.0673	-6.1494		34.2668	-4.58736
35.6743	-6.10668		45.1522	-6.15586		34.337	-4.59408
35.7427	-6.11272		45.235	-6.16111		34.405	-4.60011
35.8087	-6.11804		45.3177	-6.16757		34.4767	-4.60789
35.8753	-6.12373		45.4025	-6.17366		34.5444	-4.61427
35.94	-6.12871		45.4839	-6.17872		34.6148	-4.62028
36.0061	-6.13403		45.5681	-6.18379		34.684	-4.62765
36.0732	-6.13867		45.6527	-6.18992		34.7526	-4.63264
36.1404	-6.14384		45.7365	-6.19638		34.8229	-4.63865
36.2064	-6.14916		45.8202	-6.20145		34.8933	-4.64469
36.2737	-6.15449		45.9041	-6.20739		34.9643	-4.64968
36.3402	-6.15842		45.9883	-6.21249		35.0339	-4.65534
36.4074	-6.16344		46.0721	-6.21859		35.1024	-4.66138
36.4704	-6.16944		46.1559	-6.22365		35.1728	-4.66566
36.5388	-6.17269		46.2406	-6.2277		35.2437	-4.67096
36.6077	-6.17733		46.3232	-6.23239		35.3115	-4.67628
36.6732	-6.18198		46.4089	-6.23818		35.3824	-4.68162
36.7397	-6.18696		46.4921	-6.24254		35.4522	-4.68626
36.8062	-6.19179		46.5765	-6.24621		35.5199	-4.69159
36.8729	-6.19539		46.6612	-6.2511		35.5915	-4.69693
36.9375	-6.19965		46.7437	-6.25582		35.6612	-4.70015
37.0046	-6.2029		46.8278	-6.25984		35.7284	-4.70442
37.0719	-6.20823		46.9097	-6.26388		35.7981	-4.70907
37.1378	-6.21186		46.9935	-6.26721		35.8683	-4.71369
37.2055	-6.21579		47.0768	-6.27229		35.9374	-4.71728
37.2716	-6.2201		47.1606	-6.27456		36.0065	-4.72156
37.3368	-6.22437		47.2446	-6.27858		36.0761	-4.72515
37.4027	-6.22867		47.3289	-6.28088		36.147	-4.72977
37.4691	-6.23242		47.4126	-6.2835		36.2166	-4.733
37.5365	-6.23602		47.4948	-6.28683		36.2845	-4.7373
37.6029	-6.24067		47.5791	-6.29085		36.3553	-4.73982
37.6694	-6.2446		47.6625	-6.29244		36.4231	-4.74375
37.7349	-6.24891		47.745	-6.29421		36.4934	-4.74629
37.8013	-6.25179		47.8311	-6.29721		36.5612	-4.75129
37.8677	-6.25644		47.9163	-6.2988		36.6313	-4.75451
37.9356	-6.2597		47.9976	-6.30039		36.7017	-4.75736
38.0008	-6.26401		48.0827	-6.30198		36.7707	-4.76059
38.0684	-6.2676		48.167	-6.30426		36.8372	-4.76313
38.1345	-6.27188		48.2494	-6.30619		36.9062	-4.76567
38.2002	-6.27653		48.3341	-6.30638		36.9765	-4.76961
38.2672	-6.27998		48.4171	-6.30657		37.0454	-4.77181
38.3334	-6.28323		48.5017	-6.30885		37.115	-4.77436
38.3997	-6.28683		48.5847	-6.30836		37.1841	-4.77758
38.4672	-6.29046		48.6671	-6.30923		37.2512	-4.78081
38.5328	-6.29509		48.7504	-6.30976		37.3201	-4.78407
38.6009	-6.2994		48.8327	-6.30995		37.3896	-4.78556
38.666	-6.30232		48.9143	-6.3112		37.4582	-4.78844
38.7322	-6.30694		48.9992	-6.31033		37.5271	-4.79133
38.7991	-6.3102		49.0809	-6.31052		37.596	-4.79282
38.8666	-6.31312		49.1648	-6.31071		37.6639	-4.79465
38.931	-6.3174		49.2483	-6.31126		37.734	-4.79757
38.9978	-6.32156		49.3328	-6.31147		37.8029	-4.8008
39.064	-6.32516		49.4139	-6.31026		37.8712	-4.80263
39.1309	-6.3288		49.499	-6.3108		37.9391	-4.80378
39.1972	-6.33343		49.5821	-6.30993		38.008	-4.80632
39.2627	-6.336		49.6663	-6.30876		38.0762	-4.80781
39.3296	-6.341		49.7501	-6.30895		38.1454	-4.80999
39.397	-6.34427		49.8336	-6.30877		38.2124	-4.81113
39.462	-6.34821		49.9177	-6.30828		38.28	-4.81368
39.5307	-6.35182		50.0003	-6.30638		38.351	-4.81623
39.5969	-6.35611		50.0853	-6.30658		38.4199	-4.81633
39.6613	-6.35974		50.1697	-6.30641		38.4874	-4.81887
39.7305	-6.36404		50.2508	-6.3066		38.5562	-4.82037
39.7961	-6.36957		50.3354	-6.30611		38.6254	-4.82254
39.8617	-6.37249		50.4192	-6.30665		38.6936	-4.82475
39.9303	-6.37679		50.5026	-6.30582		38.7612	-4.82624
39.9953	-6.37899		50.5883	-6.30496		38.8298	-4.82739
40.0609	-6.38297		50.6717	-6.30481		38.8973	-4.82854
40.1283	-6.38692		50.755	-6.30501		38.9655	-4.83178
40.1962	-6.39122		50.8394	-6.30493		39.0354	-4.83327
40.2613	-6.3952		50.9247	-6.30453		39.1041	-4.83477
40.3293	-6.39775		51.0071	-6.3046		39.1704	-4.83626
40.3947	-6.40276		51.0918	-6.30406		39.2379	-4.83775
40.4598	-6.40671		51.1739	-6.30359		39.3072	-4.83962
40.5296	-6.41125		51.2582	-6.30376		39.3752	-4.83972
40.595	-6.41452		51.3428	-6.30409		39.4433	-4.84121
40.6624	-6.41814		51.4247	-6.30447		39.5113	-4.84271
40.7268	-6.42174		51.508	-6.30429		39.5794	-4.8442
40.7953	-6.42642		51.5927	-6.30451		39.6481	-4.84536
40.8614	-6.42931		51.6763	-6.30473		39.7149	-4.84614
40.9286	-6.43364		51.7596	-6.30466		39.7848	-4.84798
40.9947	-6.43794		51.8439	-6.3047		39.8516	-4.84947
41.0606	-6.44155		51.9272	-6.30491		39.9208	-4.85029
41.1276	-6.44588		52.0106	-6.30514		39.9871	-4.85144
41.1931	-6.44983		52.0961	-6.30538		40.0558	-4.85222
41.2602	-6.45311		52.1788	-6.30563		40.1238	-4.85444
41.3266	-6.45626		52.2642	-6.30589		40.1924	-4.85522
41.3938	-6.46124		52.3476	-6.30617		40.2599	-4.85709
41.4592	-6.46591		52.4296	-6.30652		40.3272	-4.85787
41.5262	-6.46953		52.5126	-6.307		40.397	-4.85869
41.594	-6.47349		52.5959	-6.30729		40.4621	-4.86052
41.6607	-6.47748		52.6802	-6.3076		40.5319	-4.86097
41.7272	-6.48144		52.7654	-6.30825		40.5999	-4.86212
41.7953	-6.48506		52.8487	-6.30977		40.6668	-4.86328
41.8601	-6.48867		52.9309	-6.31078		40.7372	-4.86478
41.9273	-6.49264		53.0148	-6.31217		40.8045	-4.86662
41.9943	-6.49626		53.0984	-6.31455		40.8706	-4.86709
42.0614	-6.50162		53.1822	-6.31637		40.9366	-4.86822
42.1274	-6.50549		53.2658	-6.31758		41.007	-4.8701
42.1956	-6.50877		53.35	-6.31967		41.0736	-4.87054
42.2591	-6.51204		53.4332	-6.32183		41.1418	-4.87204
42.3269	-6.51703		53.5173	-6.32344		41.2091	-4.8732
42.3951	-6.51997		53.5987	-6.32528		41.2777	-4.87436
42.4622	-6.52465		53.6837	-6.32821		41.3446	-4.87514
42.5274	-6.52896		53.7672	-6.32911		41.4125	-4.87698
42.5957	-6.53224		53.8522	-6.33001		41.4797	-4.87814
42.6616	-6.53586		53.9349	-6.33234		41.5494	-4.87859
42.7299	-6.54054		54.02	-6.33324		41.6152	-4.87941
42.7964	-6.54382		54.1032	-6.33413		41.6824	-4.88057
42.8622	-6.54798		54.1879	-6.33647		41.7514	-4.88135
42.9299	-6.55126		54.2716	-6.33911		41.816	-4.88322
42.9945	-6.5542		54.355	-6.34038		41.8832	-4.88401
43.0622	-6.55851		54.4388	-6.34234		41.951	-4.88517
43.128	-6.56213		54.5226	-6.34324		42.0168	-4.88702
43.1957	-6.56576		54.6065	-6.34661		42.0852	-4.88818
43.2634	-6.5687		54.6884	-6.34716		42.153	-4.88934
43.3305	-6.57127		54.7737	-6.3495		42.22	-4.88979
43.3956	-6.57561		54.858	-6.3504		42.2854	-4.892
43.4652	-6.57993		54.9423	-6.35308		42.3543	-4.89313
43.5291	-6.5825		55.0263	-6.35558		42.4215	-4.89392
43.5961	-6.58578		55.107	-6.35616		42.4892	-4.89543
43.6651	-6.58942		55.1922	-6.35881		42.5563	-4.89727
43.7314	-6.59329		55.2759	-6.36184		42.6246	-4.89704
43.7991	-6.59692		55.3596	-6.36308		42.6911	-4.89854
43.8666	-6.59916		55.4429	-6.36576		42.7587	-4.90005
43.9331	-6.60244		55.526	-6.36666		42.8246	-4.90087
43.9977	-6.60467		55.6099	-6.369		42.8923	-4.90203
44.0664	-6.60796		55.6973	-6.37098		42.9643	-4.90354
44.1323	-6.61159		55.7791	-6.37294		43.0301	-4.90539
44.1999	-6.61382		55.865	-6.37457		43.0972	-4.90724
44.2681	-6.61643		55.9481	-6.37722		43.1643	-4.9084
44.334	-6.619		56.0307	-6.37884		43.2302	-4.90957
44.399	-6.62157		56.1168	-6.3815		43.2972	-4.90967
44.4666	-6.62521		56.1992	-6.38277		43.3655	-4.91258
44.535	-6.62748		56.2831	-6.38509		43.4331	-4.91303
44.6012	-6.63005		56.3686	-6.38778		43.5008	-4.91385
44.6687	-6.63126		56.4505	-6.39043		43.5667	-4.91396
44.7374	-6.63418		56.535	-6.39312		43.6343	-4.91687
44.8022	-6.63666		56.6161	-6.39436		43.7025	-4.91804
44.8703	-6.63821		56.7019	-6.39565		43.7691	-4.91954
44.9371	-6.64082		56.7867	-6.39869		43.838	-4.92105
45.0043	-6.64272		56.8693	-6.40065		43.9043	-4.9229
45.0705	-6.64495		56.9534	-6.40225		43.9713	-4.9237
45.1373	-6.6465		57.0352	-6.40512		44.0397	-4.92452
45.2052	-6.64802		57.1196	-6.40778		44.1054	-4.92569
45.2714	-6.65063		57.2054	-6.40907		44.1711	-4.9272
45.3394	-6.65181		57.2868	-6.41138		44.2401	-4.92837
45.406	-6.65408		57.3709	-6.41301		44.3089	-4.93057
45.474	-6.65526		57.4544	-6.41567		44.3752	-4.93139
45.539	-6.65787		57.5413	-6.41837		44.4424	-4.93253
45.6088	-6.65905		57.6236	-6.42034		44.5094	-4.93301
45.6761	-6.66129		57.7043	-6.42196		44.5781	-4.93627
45.7428	-6.66182		57.7901	-6.42394		44.6447	-4.93672
45.8095	-6.66334		57.8754	-6.42661		44.7104	-4.93789
45.8756	-6.66489		57.958	-6.42789		44.7798	-4.93978
45.943	-6.66645		58.0428	-6.4309		44.846	-4.94197
46.0116	-6.66766		58.1253	-6.43219		44.9144	-4.94314
46.0795	-6.66956		58.2106	-6.43486		44.982	-4.94397
46.1462	-6.67006		58.291	-6.43682		45.0488	-4.94511
46.2123	-6.6709		58.376	-6.43883		45.1161	-4.947
46.2796	-6.67139		58.4575	-6.44149		45.1847	-4.94885
46.3475	-6.67261		58.5432	-6.44348		45.2498	-4.95002
46.416	-6.67379		58.6266	-6.44439		45.3152	-4.95187
46.4809	-6.675		58.7094	-6.44637		45.3844	-4.95411
46.5482	-6.67585		58.7944	-6.44907		45.4507	-4.95528
46.6148	-6.67637		58.8778	-6.4507		45.5181	-4.95642
46.681	-6.6779		58.9609	-6.45358		45.5847	-4.95865
46.7501	-6.67772		59.0455	-6.45591		45.6522	-4.95945
46.8155	-6.68033		59.1272	-6.45754		45.722	-4.96237
46.884	-6.68012		59.2109	-6.45918		45.7893	-4.96354
46.9519	-6.68065		59.2956	-6.4615		45.8542	-4.96471
47.0193	-6.68147		59.3792	-6.46314		45.9216	-4.96623
47.0871	-6.68252		59.4626	-6.46584		45.9889	-4.96846
47.1543	-6.68337		59.5453	-6.46787		46.0569	-4.96926
47.2205	-6.68385		59.6309	-6.46914		46.1248	-4.97184
47.2889	-6.68539		59.713	-6.47043		46.1921	-4.97301
47.358	-6.68626		59.7987	-6.47311		46.2601	-4.97453
47.4223	-6.68824		59.8826	-6.47474		46.328	-4.97571
47.49	-6.68812		59.9653	-6.47779		46.3948	-4.97757
47.5573	-6.68804		60.0502	-6.47871		46.4609	-4.98014
47.6252	-6.68876		60.1329	-6.48141		46.5282	-4.98128
47.6918	-6.68931		60.2172	-6.48374		46.5967	-4.98352
47.7601	-6.69004		60.3024	-6.48642		46.6622	-4.98432
47.8273	-6.69114		60.3863	-6.48737		46.7283	-4.98518
47.8929	-6.6918		60.4702	-6.48936		46.7962	-4.98773
47.9612	-6.69358		60.5528	-6.49099		46.8636	-4.98925
48.0284	-6.69382		60.6358	-6.49298		46.9333	-4.98974
48.0958	-6.6944		60.7209	-6.49531		46.9976	-4.99092
48.1623	-6.69575		60.8061	-6.49696		47.0667	-4.99244
48.2312	-6.69674		60.8871	-6.49893		47.1329	-4.99464
48.2975	-6.69765		60.9704	-6.50092		47.2007	-4.99651
48.3627	-6.69801		61.0546	-6.50172		47.268	-4.99769
48.4322	-6.69843		61.1394	-6.50302		47.336	-4.99992
48.4991	-6.6993		61.2233	-6.50535		47.405	-5.00213
48.5657	-6.70079		61.3081	-6.50803		47.4704	-5.00225
48.6339	-6.70131		61.3907	-6.51002		47.5372	-5.00343
48.7016	-6.70204		61.4736	-6.51166		47.602	-5.006
48.7703	-6.70311		61.56	-6.51297		47.6711	-5.00719
48.8362	-6.70472		61.6432	-6.51461		47.7385	-5.00905
48.9026	-6.70519		61.7267	-6.51625		47.8045	-5.01057
48.9713	-6.70546		61.8098	-6.51718		47.8741	-5.01175
49.0371	-6.70722		61.892	-6.51916		47.9394	-5.01187
49.1065	-6.70833		61.9777	-6.52081		48.0063	-5.01339
49.1741	-6.70957		62.0628	-6.52281		48.0722	-5.01597
49.2411	-6.71087		62.1468	-6.52408		48.1412	-5.01713
49.3081	-6.71147		62.2281	-6.52679		48.2062	-5.01864
49.3757	-6.71338		62.3134	-6.52737		48.2739	-5.01983
49.4438	-6.71367		62.3978	-6.52833		48.3417	-5.02101
49.509	-6.71436		62.4803	-6.53136		48.4086	-5.02219
49.5779	-6.71518		62.5644	-6.53335		48.4763	-5.02406
49.6454	-6.71601		62.6494	-6.53394		48.5435	-5.02627
49.7111	-6.71684		62.7329	-6.53558		48.6093	-5.02816
49.7817	-6.71802		62.816	-6.5383		48.6774	-5.02863
49.8493	-6.71894		62.901	-6.53923		48.7451	-5.0305
49.915	-6.72053		62.9838	-6.54194		48.8128	-5.031
49.9825	-6.72116		63.0688	-6.54322		48.8803	-5.03461
50.0482	-6.72267		63.1529	-6.54346		48.948	-5.03442
50.1169	-6.724		63.2367	-6.54511		49.0151	-5.03664
50.1826	-6.72453		63.3191	-6.54745		49.082	-5.03782
50.2508	-6.72531		63.4032	-6.54769		49.1484	-5.039
50.3183	-6.72649		63.4869	-6.54968		49.2166	-5.04087
50.3858	-6.72738		63.5702	-6.55099		49.286	-5.0424
50.4533	-6.72795		63.6533	-6.55286		49.3524	-5.04465
50.5179	-6.72983		63.737	-6.55451		49.4182	-5.0458
50.5872	-6.73076		63.8231	-6.55686		49.4853	-5.0477
50.6541	-6.73242		63.9055	-6.55779		49.5522	-5.04851
50.7222	-6.73326		63.9907	-6.55944		49.621	-5.04901
50.7898	-6.73451		64.0719	-6.56074		49.6874	-5.05157
50.8572	-6.73705		64.1581	-6.56241		49.7543	-5.05347
50.9235	-6.73794		64.2426	-6.56406		49.8201	-5.05359
50.9904	-6.73914		64.3251	-6.56568		49.8877	-5.05546
51.0579	-6.74106		64.4077	-6.56699		49.9571	-5.05665
51.1247	-6.74194		64.493	-6.56865		50.0234	-5.05818
51.1924	-6.74315		64.5785	-6.57031		50.0915	-5.05971
51.2604	-6.74438		64.6612	-6.57124		50.1585	-5.0609
51.3266	-6.74523		64.7442	-6.57254		50.2249	-5.06205
51.3934	-6.74715		64.8269	-6.57382		50.2931	-5.06396
51.4635	-6.74805		64.9117	-6.57583		50.363	-5.06549
51.5303	-6.74891		64.9928	-6.57747		50.4288	-5.06596
51.5971	-6.75048		65.079	-6.57914		50.4957	-5.06855
51.6654	-6.75134		65.1662	-6.58081		50.5632	-5.07043
51.7315	-6.75292		65.2494	-6.58281		50.6302	-5.07196
51.8007	-6.75416		65.3349	-6.58306		50.6959	-5.07243
51.8653	-6.75604		65.4154	-6.58398		50.7658	-5.07396
51.934	-6.75728		65.5005	-6.58564		50.8321	-5.07515
52.0025	-6.75886		65.5828	-6.58765		50.8997	-5.07528
52.0687	-6.76044		65.6673	-6.58896		50.9666	-5.07821
52.1358	-6.76164		65.7508	-6.5899		51.0353	-5.07941
52.2031	-6.76216		65.8331	-6.5919		51.1017	-5.08056
52.271	-6.76446		65.9189	-6.59284		51.171	-5.08282
52.3394	-6.76601		66.003	-6.59485		51.236	-5.08469
52.403	-6.76724		66.0863	-6.59651		51.3043	-5.08516
52.4728	-6.76811		66.1698	-6.59816		51.3699	-5.08601
52.5393	-6.77003		66.254	-6.59983		51.4379	-5.08754
52.606	-6.77092		66.3384	-6.60111		51.5053	-5.08908
52.6751	-6.77354		66.4213	-6.60315		51.5724	-5.09133
52.7411	-6.77405		66.5058	-6.60428		51.6405	-5.09249
52.8094	-6.77598		66.5899	-6.60594		51.7085	-5.093
52.8774	-6.77722		66.6747	-6.60761		51.7743	-5.09522
52.9446	-6.7788		66.7572	-6.60926		51.8447	-5.0971
53.013	-6.77967		66.842	-6.61055		51.9116	-5.0976
53.0766	-6.78124		66.9252	-6.61152		51.9792	-5.09948
53.1432	-6.78282		67.0093	-6.61319		52.0503	-5.10137
53.2116	-6.78509		67.0939	-6.61413		52.1152	-5.10222
53.2795	-6.78693		67.1792	-6.61649		52.1826	-5.10375
53.3454	-6.78779		67.2608	-6.61884		52.2491	-5.10457
53.4145	-6.78972		67.3445	-6.61947		52.3188	-5.10683
53.4823	-6.79062		67.4292	-6.62076		52.3856	-5.10765
53.5489	-6.79183		67.512	-6.62173		52.4528	-5.10956
53.6154	-6.79447		67.5945	-6.62373		52.5207	-5.11072
53.6832	-6.79534		67.6799	-6.62503		52.5881	-5.11263
53.7504	-6.79761		67.7636	-6.62704		52.6558	-5.11346
53.8163	-6.79954		67.8479	-6.62836		52.7225	-5.11465
53.8855	-6.80044		67.9301	-6.62964		52.7903	-5.11725
53.9526	-6.80131		68.0163	-6.63132		52.8589	-5.11879
54.0197	-6.80392		68.1011	-6.63264		52.9261	-5.11927
54.0881	-6.80551		68.1823	-6.6343		52.9921	-5.1208
54.1559	-6.80744		68.2682	-6.63598		53.0607	-5.12303
54.2225	-6.80868		68.3529	-6.63761		53.126	-5.12422
54.289	-6.80921		68.4365	-6.63825		53.1945	-5.12436
54.3562	-6.81079		68.5212	-6.64061		53.2624	-5.12624
54.427	-6.81308		68.6034	-6.64189		53.3309	-5.12782
54.4929	-6.81501		68.6886	-6.64357		53.3987	-5.12833
54.5608	-6.81625		68.7733	-6.64524		53.4659	-5.13059
54.6279	-6.81853		68.857	-6.64515		53.5313	-5.13175
54.6962	-6.81974		68.9384	-6.64681		53.5986	-5.1326
54.7646	-6.82168		69.0239	-6.64883		53.6664	-5.1338
54.8312	-6.82258		69.1079	-6.64978		53.7349	-5.13569
54.8989	-6.8252		69.1931	-6.6518		53.8015	-5.13616
54.9659	-6.82713		69.276	-6.65312		53.8687	-5.13945
55.0345	-6.83047		69.3612	-6.65476		53.9353	-5.14065
55.099	-6.82993		69.4437	-6.65643		54.0031	-5.14151
55.1679	-6.83152		69.5282	-6.65836		54.0698	-5.14199
55.2352	-6.8338		69.6115	-6.65999		54.1394	-5.14422
55.3017	-6.83599		69.6951	-6.66167		54.2059	-5.14542
55.3693	-6.83686		69.7784	-6.66264		54.2744	-5.14662
55.4382	-6.83914		69.8633	-6.66467		54.3409	-5.14816
55.5042	-6.84107		69.946	-6.66561		54.4081	-5.14898
55.5732	-6.84161		70.0312	-6.66763		54.4766	-5.15125
55.6389	-6.8446		70.1173	-6.66897		54.5425	-5.15245
55.7081	-6.84586		70.1993	-6.67026		54.6109	-5.15434
55.7751	-6.84779		70.2842	-6.67125		54.6825	-5.15554
55.8438	-6.84973		70.3674	-6.6743		54.7478	-5.15637
55.9106	-6.85095		70.4513	-6.67494		54.8173	-5.15757
55.9776	-6.85254		70.5361	-6.67658		54.8832	-5.15842
56.0452	-6.85516		70.6188	-6.67826		54.9511	-5.16066
56.1134	-6.85676		70.7044	-6.67852		55.0195	-5.1622
56.1789	-6.85869		70.7876	-6.6795		55.0884	-5.16235
56.2471	-6.86029		70.8709	-6.68187		55.1545	-5.16423
56.3153	-6.86117		70.9545	-6.68423		55.2228	-5.16544
56.3833	-6.86345		71.0403	-6.68519		55.2905	-5.16733
56.4515	-6.86574		71.1233	-6.68687		55.3594	-5.16819
56.5183	-6.86699		71.2103	-6.6889		55.4274	-5.16902
56.5859	-6.86961		71.2923	-6.68881		55.4963	-5.17094
56.6564	-6.87122		71.3754	-6.69152		55.5626	-5.17283
56.7239	-6.87247		71.4605	-6.69251		55.6288	-5.17365
56.7914	-6.87579		71.5447	-6.69381		55.6989	-5.17486
56.8576	-6.87773		71.6291	-6.69622		55.7659	-5.17535
56.9251	-6.87898		71.7123	-6.69648		55.8329	-5.17761
56.9939	-6.88127		71.7977	-6.69955		55.8997	-5.17885
57.0606	-6.88252		71.8816	-6.70053		55.9679	-5.18005
57.1288	-6.88437		71.9657	-6.70183		56.0361	-5.18054
57.1955	-6.88631		72.0501	-6.70386		56.1042	-5.18209
57.2631	-6.88897		72.1356	-6.7052		56.1705	-5.18364
57.3324	-6.88986		72.2191	-6.7065		56.2393	-5.1845
57.3986	-6.89145		72.301	-6.70817		56.3068	-5.18533
57.4666	-6.89305		72.3857	-6.70916		56.3744	-5.18688
57.5323	-6.89461		72.4714	-6.71038		56.4425	-5.18877
57.6041	-6.89798		72.5546	-6.71206		56.5125	-5.18964
57.6703	-6.89923		72.6393	-6.71302		56.5787	-5.19153
57.7371	-6.9008		72.7231	-6.7147		56.6463	-5.19239
57.8046	-6.90274		72.8057	-6.71637		56.7151	-5.19357
57.8719	-6.904		72.8894	-6.7184		56.7831	-5.19512
57.9418	-6.90561		72.9738	-6.71936		56.8507	-5.19739
58.0088	-6.90789		73.0585	-6.7207		56.9201	-5.19788
58.078	-6.91019		73.1417	-6.72131		56.9863	-5.19909
58.1441	-6.91178		73.2282	-6.723		57.0538	-5.19958
58.2104	-6.91266		73.31	-6.72537		57.122	-5.20147
58.2797	-6.91637		73.3964	-6.72599		57.1895	-5.20234
58.347	-6.91797		73.481	-6.72837		57.2582	-5.20355
58.4137	-6.91991		73.5641	-6.73005		57.3251	-5.20472
58.4813	-6.92114		73.65	-6.73174		57.3938	-5.20593
58.5499	-6.92206		73.7324	-6.73308		57.4613	-5.20748
58.6185	-6.92435		73.8156	-6.73369		57.5306	-5.20801
58.6861	-6.92664		73.9008	-6.73572		57.5975	-5.20884
58.7534	-6.92825		73.9845	-6.73668		57.6649	-5.21039
58.8207	-6.92948		74.0705	-6.73837		57.7343	-5.21195
58.8867	-6.93142		74.1555	-6.74041		57.8018	-5.21281
58.9574	-6.93297		74.2412	-6.74138		57.8698	-5.21471
59.0248	-6.93526		74.3226	-6.74236		57.9348	-5.21485
59.0909	-6.93686		74.4082	-6.74405		58.0054	-5.21607
59.1579	-6.93916		74.4909	-6.74678		58.0728	-5.21656
59.2264	-6.94077		74.5772	-6.74813		58.1408	-5.21846
59.2943	-6.94272		74.6596	-6.74873		58.2078	-5.22001
59.3632	-6.94395		74.7442	-6.75043		58.2758	-5.22016
59.4304	-6.9459		74.8298	-6.75209		58.3431	-5.22171
59.4996	-6.94785		74.9138	-6.75377		58.4126	-5.22362
59.5662	-6.94986		74.9969	-6.75546		58.48	-5.22448
59.6344	-6.95182		75.0832	-6.75678		58.5474	-5.22532
59.7023	-6.95273		75.1672	-6.75881		58.6174	-5.22654
59.7689	-6.95465		75.2502	-6.75946		58.6848	-5.22775
59.8378	-6.95592		75.3347	-6.76184		58.754	-5.2293
59.9056	-6.95822		75.4203	-6.76316		58.8201	-5.23017
59.9741	-6.95914		75.5039	-6.76365		58.8858	-5.231
60.0425	-6.96144		75.5886	-6.76569		58.9556	-5.23222
60.1089	-6.96267		75.6728	-6.76669		59.0248	-5.23272
60.1767	-6.96393		75.7576	-6.76766		59.0913	-5.23393
60.2439	-6.96623		75.8419	-6.77004		59.1599	-5.23514
60.3141	-6.96785		75.9256	-6.77104		59.2272	-5.23598
60.3807	-6.96908		76.0069	-6.77307		59.2963	-5.23754
60.4497	-6.97104		76.0937	-6.7737		59.3627	-5.23806
60.5169	-6.97299		76.1808	-6.77467		59.4319	-5.23962
60.5846	-6.97391		76.2638	-6.77778		59.4992	-5.24118
60.6505	-6.97548		76.3506	-6.77806		59.5675	-5.24172
60.7171	-6.97781		76.4357	-6.7801		59.6347	-5.24219
60.7866	-6.97905		76.521	-6.78073		59.7014	-5.24411
60.855	-6.98101		76.6049	-6.78242		59.7692	-5.24605
60.9227	-6.98115		76.6885	-6.78377		59.8369	-5.24689
60.9905	-6.98345		76.7746	-6.78509		59.9066	-5.24811
61.0589	-6.98613		76.8566	-6.78712		59.9745	-5.24743
61.1259	-6.98702		76.9402	-6.78774		60.0422	-5.24863
61.1962	-6.98826		77.0259	-6.78979		60.1112	-5.25031
61.2621	-6.98953		77.1095	-6.79113		60.1791	-5.25116
61.3292	-6.99114		77.1925	-6.7921		60.2469	-5.25197
61.3981	-6.99238		77.2788	-6.7938		60.3153	-5.25245
61.464	-6.99505		77.3617	-6.79407		60.3819	-5.25226
61.5336	-6.99561		77.4469	-6.79577		60.4515	-5.2548
61.5994	-6.99859		77.5323	-6.7964		60.518	-5.25571
61.6702	-6.99918		77.6165	-6.79914		60.5852	-5.25623
61.7355	-7.00076		77.7009	-6.80118		60.6537	-5.25733
61.8025	-7.00168		77.7839	-6.80218		60.7214	-5.25821
61.8727	-7.00399		77.8683	-6.80388		60.7898	-5.25984
61.9405	-7.00489		77.9538	-6.80451		60.8588	-5.26036
62.0093	-7.00651		78.0374	-6.80513		60.9272	-5.26116
62.0769	-7.00812		78.1212	-6.80717		60.9944	-5.26357
62.1433	-7.01042		78.2053	-6.80922		61.064	-5.26372
62.2112	-7.01166		78.2917	-6.8102		61.1317	-5.26484
62.2787	-7.01224		78.3746	-6.8112		61.199	-5.26568
62.3476	-7.01314		78.4588	-6.81252		61.2667	-5.2669
62.4155	-7.0151		78.5445	-6.81318		61.3338	-5.26689
62.483	-7.01672		78.628	-6.81449		61.4059	-5.26811
62.5507	-7.01868		78.7125	-6.81619		61.4731	-5.26939
62.6173	-7.01992		78.7935	-6.81754		61.5396	-5.27064
62.6873	-7.02154		78.8803	-6.8195		61.6092	-5.2712
62.7556	-7.02316		78.9641	-6.82047		61.6758	-5.27318
62.8256	-7.02338		79.0494	-6.82217		61.7454	-5.27337
62.8929	-7.02393		79.1346	-6.82315		61.8131	-5.27443
62.9599	-7.02658		79.2187	-6.8245		61.8795	-5.27469
63.0268	-7.02854		79.3034	-6.82548		61.9486	-5.27643
63.0953	-7.02947		79.3871	-6.82683		62.0175	-5.27703
63.1647	-7.03037		79.4734	-6.82816		62.087	-5.27864
63.2329	-7.03199		79.5585	-6.82837		62.1524	-5.27919
63.2992	-7.03279		79.6419	-6.83007		62.2219	-5.28033
63.3678	-7.03545		79.7261	-6.83177		62.289	-5.28159
63.4366	-7.03638		79.8098	-6.83312		62.3578	-5.2833
63.5041	-7.03728		79.8945	-6.83517		62.4245	-5.28318
63.5702	-7.03889		79.9802	-6.83615		62.4934	-5.28537
63.6377	-7.03945		80.0627	-6.8382		62.5629	-5.28619
63.7059	-7.04107		80.1461	-6.8399		62.6302	-5.28637
63.7746	-7.04269		80.2334	-6.84054		62.7003	-5.28708
63.8432	-7.0436		80.3182	-6.84259		62.7667	-5.28863
63.9107	-7.04556		80.4045	-6.84288		62.8342	-5.28994
63.9788	-7.04646		80.4886	-6.84386		62.9028	-5.29017
64.0461	-7.04667		80.5719	-6.84521		62.9729	-5.29058
64.1149	-7.04795		80.657	-6.84619		63.038	-5.29159
64.1842	-7.0492		80.741	-6.84647		63.1072	-5.29321
64.2517	-7.05155		80.8247	-6.84852		63.1754	-5.29331
64.3191	-7.0521		80.9094	-6.84953		63.2424	-5.29345
64.3872	-7.05335		80.9946	-6.85193		63.3105	-5.29561
64.454	-7.05428		81.079	-6.85364		63.3791	-5.2967
64.5214	-7.05587		81.1644	-6.85462		63.4479	-5.29702
64.5913	-7.05646		81.2487	-6.85668		63.5154	-5.29767
64.6581	-7.05736		81.3327	-6.85696		63.5841	-5.29876
64.7274	-7.05899		81.4155	-6.85758		63.6541	-5.30003
64.7955	-7.06096		81.5017	-6.8586		63.7197	-5.30173
64.8629	-7.06117		81.5845	-6.86065		63.7872	-5.30233
64.9328	-7.06242		81.6727	-6.8613		63.8571	-5.30258
64.9989	-7.06439		81.756	-6.863		63.9265	-5.30421
65.0698	-7.06533		81.8401	-6.86505		63.994	-5.30459
65.1372	-7.06692		81.925	-6.86534		64.0614	-5.30529
65.2039	-7.06713		82.011	-6.86596		64.1307	-5.30541
65.272	-7.06842		82.0946	-6.86765		64.1982	-5.30672
65.3406	-7.07108		82.18	-6.87044		64.2675	-5.30804
65.4092	-7.0713		82.2646	-6.87142		64.3356	-5.30847
65.4755	-7.07223		82.3482	-6.87243		64.4037	-5.30976
65.5453	-7.07314		82.4336	-6.87377		64.4693	-5.30982
65.6114	-7.07476		82.5185	-6.87469		64.5386	-5.31025
65.6806	-7.07498		82.6027	-6.87532		64.606	-5.31179
65.7494	-7.07619		82.6873	-6.87845		64.6753	-5.31286
65.818	-7.07711		82.7728	-6.87909		64.7421	-5.31351
65.884	-7.07913		82.8542	-6.88006		64.812	-5.3143
65.9522	-7.07969		82.9392	-6.88108		64.8789	-5.31436
66.022	-7.08095		83.0246	-6.88314		64.9456	-5.31512
66.0886	-7.0815		83.1093	-6.88413		65.0144	-5.31623
66.1572	-7.0815		83.1948	-6.88584		65.0839	-5.31722
66.226	-7.08406		83.2788	-6.88648		65.1539	-5.31814
66.2933	-7.08495		83.3646	-6.88784		65.2219	-5.31877
66.3611	-7.08617		83.4479	-6.88847		65.2894	-5.3193
66.4287	-7.08745		83.5319	-6.88943		65.3586	-5.32026
66.4972	-7.08874		83.6162	-6.89186		65.426	-5.32056
66.5645	-7.08927		83.702	-6.89254		65.4942	-5.32182
66.6324	-7.08979		83.7843	-6.89421		65.5616	-5.32205
66.6993	-7.09062		83.8708	-6.89451		65.6296	-5.32294
66.7678	-7.09226		83.9548	-6.89657		65.6978	-5.32341
66.8369	-7.09322		84.0397	-6.89793		65.767	-5.32426
66.9039	-7.09379		84.1221	-6.89926		65.835	-5.32493
66.9724	-7.09497		84.2082	-6.90028		65.9011	-5.32569
67.042	-7.0956		84.2928	-6.90162		65.9693	-5.32653
67.1093	-7.09614		84.3768	-6.90333		66.0373	-5.32765
67.1769	-7.09796		84.4635	-6.90363		66.1052	-5.32819
67.246	-7.09841		84.5482	-6.90422		66.1741	-5.32871
67.3144	-7.09983		84.633	-6.90596		66.2439	-5.3296
67.3814	-7.10003		84.7182	-6.90805		66.3131	-5.32993
67.4492	-7.10091		84.8028	-6.90868		66.3804	-5.33065
67.5183	-7.10213		84.8868	-6.90871		66.4492	-5.33129
67.5867	-7.10284		84.9701	-6.91141		66.5184	-5.33185
67.6531	-7.10366		85.0537	-6.91204		66.585	-5.33276
67.7222	-7.10521		85.1388	-6.91338		66.6555	-5.33347
67.7906	-7.10571		85.2228	-6.91367		66.7238	-5.33427
67.8589	-7.10645		85.3076	-6.91489		66.791	-5.33491
67.926	-7.10793		85.3928	-6.91781		66.8577	-5.33547
67.9951	-7.10845		85.4751	-6.91778		66.9265	-5.33618
68.0622	-7.10949		85.5622	-6.91982		66.9945	-5.3365
68.1313	-7.11075		85.6474	-6.92189		67.0623	-5.33699
68.1979	-7.11102		85.7322	-6.92218		67.1295	-5.33734
68.2668	-7.11163		85.8168	-6.9239		67.1991	-5.33871
68.3352	-7.11242		85.901	-6.92561		67.2675	-5.3391
68.4023	-7.11354		85.9869	-6.92661		67.336	-5.34004
68.4694	-7.11486		86.0726	-6.92798		67.4037	-5.34034
68.5384	-7.11591		86.1569	-6.92862		67.4715	-5.34058
68.6049	-7.11689		86.2394	-6.92959		67.5412	-5.34146
68.6732	-7.11756		86.3242	-6.93098		67.6071	-5.34237
68.7397	-7.11793		86.4075	-6.93126		67.6755	-5.34292
68.8106	-7.11857		86.4908	-6.93285		67.742	-5.34405
68.8777	-7.11936		86.5737	-6.93375		67.8086	-5.34429
68.9467	-7.12117		86.6615	-6.93592		67.8794	-5.3447
69.015	-7.12182		86.745	-6.93728		67.9478	-5.34562
69.0827	-7.1222		86.8283	-6.93862		68.0181	-5.3462
69.1504	-7.12282		86.9121	-6.93862		68.0822	-5.34648
69.2181	-7.12339		86.9969	-6.9398		68.1506	-5.34681
69.2859	-7.12463		87.0821	-6.94159		68.219	-5.34761
69.3536	-7.12491		87.1665	-6.9426		68.2868	-5.34849
69.4231	-7.12543		87.251	-6.94395		68.3571	-5.34922
69.4896	-7.12658		87.3361	-6.94536		68.4242	-5.3497
69.5592	-7.12764		87.4197	-6.94632		68.4919	-5.34997
69.6268	-7.12892		87.5048	-6.94696		68.5616	-5.35085
69.6938	-7.13002		87.5903	-6.94866		68.6294	-5.35128
69.7635	-7.13102		87.6754	-6.95044		68.6984	-5.35172
69.8318	-7.13153		87.7599	-6.95147		68.7661	-5.35289
69.8995	-7.13248		87.8459	-6.95244		68.8327	-5.35358
69.9692	-7.13299		87.9272	-6.95339		68.9017	-5.35419
70.0381	-7.13351		88.013	-6.95518		68.9694	-5.35493
70.1056	-7.13468		88.0969	-6.95498		69.0378	-5.35557
70.1726	-7.13601		88.1819	-6.95713		69.1056	-5.35575
70.2399	-7.13662		88.2661	-6.95926		69.1726	-5.35643
70.3081	-7.13741		88.3532	-6.95957		69.2435	-5.35705
70.3776	-7.13772		88.438	-6.96015		69.3106	-5.35738
70.4463	-7.13826		88.5224	-6.96144		69.3777	-5.35773
70.5124	-7.13972		88.6056	-6.96325		69.446	-5.35803
70.5813	-7.14064		88.6891	-6.96356		69.515	-5.35873
70.6487	-7.14134		88.774	-6.96477		69.5866	-5.35954
70.718	-7.14216		88.8613	-6.96773		69.653	-5.35986
70.7861	-7.1428		88.9445	-6.96802		69.7207	-5.36045
70.8543	-7.14383		89.029	-6.96939		69.7898	-5.36079
70.9231	-7.14424		89.1137	-6.97074		69.8574	-5.36126
70.9886	-7.14502		89.1963	-6.97138		69.9264	-5.36222
71.0576	-7.14569		89.2842	-6.97171		69.9953	-5.36302
71.1263	-7.14593		89.3687	-6.97366		70.0631	-5.36372
71.1937	-7.14684		89.4525	-6.97469		70.1313	-5.36473
71.2625	-7.14758		89.5373	-6.97687		70.1996	-5.36537
71.3293	-7.14997		89.6223	-6.97688		70.2682	-5.36582
71.3981	-7.15042		89.7071	-6.97767		70.3358	-5.36641
71.4667	-7.15108		89.7916	-6.98024		70.404	-5.36685
71.5349	-7.15189		89.8773	-6.98054		70.4735	-5.36729
71.6024	-7.15255		89.9608	-6.98179		70.5421	-5.36774
71.6697	-7.15333		90.0465	-6.98279		70.6109	-5.36849
71.7391	-7.15446		90.1293	-6.98344		70.6778	-5.36915
71.8059	-7.15613		90.215	-6.98471		70.7458	-5.36951
71.8741	-7.15681		90.3001	-6.98654		70.8141	-5.37015
71.9415	-7.15722		90.3836	-6.98668		70.8791	-5.37074
72.0121	-7.15768		90.4668	-6.98804		70.9498	-5.37102
72.0802	-7.15908		90.5541	-6.99077		71.0183	-5.37151
72.1482	-7.15956		90.6385	-6.99131		71.0868	-5.37175
72.215	-7.15991		90.7236	-6.99266		71.1549	-5.37219
72.2857	-7.16086		90.8077	-6.99364		71.2242	-5.37254
72.3518	-7.16126		90.8915	-6.99464		71.2912	-5.37291
72.4212	-7.16171		90.9775	-6.99529		71.3599	-5.37332
72.4872	-7.16251		91.0627	-6.99741		71.4287	-5.37366
72.556	-7.16338		91.1445	-6.99775		71.4961	-5.37411
72.6235	-7.16485		91.2305	-6.99936		71.5649	-5.37448
72.6933	-7.16581		91.3143	-7.00004		71.6325	-5.3751
72.7596	-7.1662		91.3997	-7.00066		71.7018	-5.37571
72.8282	-7.16665		91.4841	-7.00189		71.7705	-5.37664
72.8957	-7.16711		91.5685	-7.00366		71.8367	-5.37727
72.9656	-7.1684		91.6532	-7.00411		71.9061	-5.37765
73.0336	-7.16931		91.7383	-7.00659		71.9742	-5.3779
73.1017	-7.17052		91.8227	-7.00693		72.0435	-5.37836
73.1716	-7.17087		91.9064	-7.0085		72.1129	-5.37927
73.2371	-7.17177		91.9908	-7.00922		72.1785	-5.37977
73.3063	-7.17252		92.0762	-7.01049		72.2466	-5.38027
73.3758	-7.17417		92.1612	-7.01151		72.3158	-5.38078
73.4431	-7.17472		92.2454	-7.01288		72.3846	-5.38143
73.511	-7.17511		92.3285	-7.0133		72.4521	-5.38181
73.5799	-7.17554		92.4142	-7.0157		72.5195	-5.38231
73.6504	-7.17617		92.4969	-7.01751		72.587	-5.38282
73.7183	-7.17661		92.5838	-7.01815		72.6576	-5.38334
73.785	-7.17738		92.6685	-7.01876		72.7231	-5.38385
73.8526	-7.1779		92.7529	-7.0197		72.7911	-5.38417
73.9231	-7.17899		92.8379	-7.02229		72.8604	-5.38506
73.9905	-7.17928		92.922	-7.02292		72.9292	-5.38544
74.0574	-7.18072		93.0064	-7.02468		72.9979	-5.38566
74.1248	-7.18149		93.0924	-7.02498		73.0666	-5.38604
74.1939	-7.18235		93.1768	-7.02707		73.1346	-5.38644
74.2638	-7.18291		93.2606	-7.02737		73.2021	-5.38677
74.3302	-7.18344		93.3452	-7.0286		73.2701	-5.38706
74.3967	-7.18432		93.4296	-7.02899		73.3382	-5.38738
74.4659	-7.18506		93.5136	-7.03015		73.407	-5.38773
74.5342	-7.18571		93.5999	-7.03117		73.4743	-5.38804
74.604	-7.18619		93.6837	-7.03253		73.5424	-5.38824
74.6707	-7.18681		93.7677	-7.033		73.611	-5.38851
74.7391	-7.18757		93.8521	-7.03532		73.6805	-5.38887
74.8076	-7.18824		93.9361	-7.03578		73.7484	-5.38919
74.8754	-7.18887		94.0217	-7.03698		73.8158	-5.38942
74.9427	-7.18962		94.1049	-7.03769		73.8834	-5.38981
75.0117	-7.19005		94.1889	-7.04101		73.9519	-5.39014
75.0807	-7.19061		94.2752	-7.04205		74.0219	-5.39045
75.1493	-7.19131		94.3593	-7.04236		74.0899	-5.39071
75.2171	-7.19182		94.4443	-7.04324		74.1569	-5.39108
75.2854	-7.19284		94.528	-7.04545		74.2267	-5.39148
75.3514	-7.19367		94.6128	-7.04642		74.2947	-5.39176
75.4199	-7.19425		94.6977	-7.04743		74.3637	-5.39199
75.4878	-7.19469		94.7831	-7.04807		74.4297	-5.39228
75.5579	-7.19507		94.8668	-7.05058		74.4977	-5.39252
75.6239	-7.1957		94.9504	-7.0519		74.5668	-5.39289
75.6924	-7.19646		95.0371	-7.05255		74.6345	-5.39331
75.7601	-7.19682		95.1208	-7.05239		74.7024	-5.39376
75.828	-7.19742		95.2061	-7.0536		74.771	-5.39424
75.8957	-7.19801		95.2892	-7.05466		74.838	-5.39474
75.9635	-7.19873		95.3742	-7.05566		74.9066	-5.39507
76.0339	-7.19928		95.4602	-7.05699		74.9757	-5.39532
76.101	-7.19981		95.5439	-7.05747		75.043	-5.39556
76.1695	-7.20035		95.628	-7.05894		75.1113	-5.39595
76.2373	-7.20089		95.7106	-7.05973		75.1799	-5.39623
76.3063	-7.20145		95.7957	-7.06177		75.2484	-5.39647
76.3753	-7.20213		95.8791	-7.06259		75.3155	-5.39671
76.4431	-7.20265		95.9634	-7.06475		75.3834	-5.39739
76.5109	-7.20331		96.0487	-7.06577		75.4532	-5.39764
76.5793	-7.20395		96.1324	-7.06642		75.5186	-5.39795
76.6471	-7.20457		96.2174	-7.06812		75.5882	-5.3982
76.715	-7.20548		96.3014	-7.06954		75.6567	-5.39861
76.7839	-7.20626		96.3865	-7.06964		75.7246	-5.39886
76.8511	-7.20672		96.4715	-7.07107		75.7917	-5.39926
76.9188	-7.20745		96.5572	-7.07181		75.8614	-5.39961
76.9867	-7.20814		96.6415	-7.07478		75.9299	-5.39986
77.0545	-7.20849		96.7263	-7.07543		75.9977	-5.40012
77.1209	-7.2088		96.8119	-7.07678		76.0681	-5.40045
77.1901	-7.20944		96.8947	-7.07779		76.134	-5.40074
77.2584	-7.2102		96.9803	-7.07843		76.2031	-5.401
77.3274	-7.21092		97.0627	-7.0797		76.2696	-5.4014
77.3945	-7.21147		97.1474	-7.08233		76.3387	-5.40166
77.4617	-7.21183		97.2322	-7.08369		76.4047	-5.40197
77.5314	-7.21232		97.3175	-7.08509		76.4755	-5.40224
77.5983	-7.21281		97.4019	-7.0861		76.5428	-5.40257
77.6689	-7.21324		97.4869	-7.08714		76.6068	-5.40293
77.7341	-7.21377		97.5696	-7.08814		76.6771	-5.40325
77.8037	-7.21461		97.6553	-7.08954		76.7443	-5.40353
77.8707	-7.21495		97.7405	-7.09017		76.8121	-5.40388
77.9399	-7.21551		97.8243	-7.09149		76.8817	-5.40419
78.0076	-7.21606		97.9102	-7.09252		76.9476	-5.40447
78.0766	-7.21653		97.9929	-7.0954		77.0155	-5.40473
78.1439	-7.21678		98.0786	-7.09606		77.0833	-5.40498
78.2129	-7.21762		98.1632	-7.09711		77.1529	-5.40554
78.2805	-7.21825		98.2482	-7.09882		77.2214	-5.40583
78.3487	-7.21867		98.3327	-7.09986		77.2885	-5.4061
78.4168	-7.21933		98.4186	-7.10196		77.3556	-5.40647
78.4851	-7.21976		98.5023	-7.10297		77.4259	-5.40689
78.554	-7.22031		98.5875	-7.10399		77.4925	-5.40733
78.6209	-7.22116		98.6726	-7.10647		77.5615	-5.40764
78.6915	-7.22159		98.7551	-7.10712		77.6299	-5.40792
78.7579	-7.22226		98.8423	-7.10884		77.6976	-5.40831
78.8279	-7.22292		98.9267	-7.11024		77.7662	-5.40865
78.8922	-7.22343		99.0087	-7.11156		77.8326	-5.40892
78.9598	-7.22442		99.0937	-7.11257		77.901	-5.4092
79.0287	-7.225		99.178	-7.11467		77.9702	-5.40953
79.0982	-7.22558		99.2641	-7.11607		78.0379	-5.40981
79.1656	-7.22615		99.3463	-7.11708		78.1056	-5.41014
79.2332	-7.22703		99.4317	-7.11883		78.1733	-5.41042
79.302	-7.22768		99.5162	-7.12012		78.2438	-5.41075
79.3701	-7.22831		99.6013	-7.12295		78.3103	-5.41103
79.4384	-7.22881		99.6859	-7.12467		78.3779	-5.41129
79.5065	-7.2295		99.7709	-7.12642		78.4459	-5.41157
79.5748	-7.2304		99.855	-7.12817		78.5156	-5.41186
79.6422	-7.2316		99.9393	-7.13062		78.5832	-5.41213
79.7104	-7.23223		100.026	-7.13237		78.6502	-5.41242
79.7793	-7.23285		100.107	-7.13408		78.7183	-5.41306
79.8473	-7.23345		100.193	-7.13657		78.7878	-5.41348
79.9143	-7.23393		100.279	-7.13758		78.8542	-5.41376
79.9824	-7.23454		100.363	-7.1386		78.9235	-5.41404
80.0529	-7.23503		100.448	-7.14108		78.9899	-5.41432
80.1192	-7.23543		100.532	-7.1428		79.0594	-5.41477
80.1879	-7.23608		100.618	-7.14491		79.1277	-5.41525
80.2542	-7.23671		100.701	-7.14521		79.1945	-5.41551
80.3211	-7.23733		100.786	-7.14767		79.2641	-5.4158
80.3887	-7.23793		100.87	-7.14977		79.331	-5.41606
80.4581	-7.23843		100.954	-7.15081		79.4023	-5.41635
80.5262	-7.23904		101.039	-7.15218		79.4688	-5.41673
80.5951	-7.23966		101.126	-7.15429		79.5363	-5.41751
80.662	-7.24014		101.21	-7.15569		79.6052	-5.41792
80.7308	-7.24077		101.293	-7.15705		79.674	-5.41828
80.799	-7.24126		101.377	-7.15772		79.7422	-5.41859
80.8665	-7.24189		101.462	-7.15947		79.8098	-5.41903
80.9352	-7.24239		101.547	-7.16052		79.878	-5.41931
81.0014	-7.24281		101.633	-7.16263		79.9469	-5.41966
81.0709	-7.24337		101.716	-7.16294		80.0154	-5.41992
81.1372	-7.24392		101.802	-7.16396		80.0817	-5.42028
81.2065	-7.24449		101.887	-7.16606		80.15	-5.42055
81.2762	-7.24536		101.97	-7.16663		80.2181	-5.42082
81.3442	-7.24588		102.051	-7.16802		80.2863	-5.42108
81.4104	-7.2463		102.141	-7.16835		80.3539	-5.42136
81.4805	-7.24669		102.222	-7.17006		80.4234	-5.42168
81.5481	-7.2473		102.306	-7.17111		80.4896	-5.42195
81.6155	-7.24821		102.391	-7.17176		80.5584	-5.42223
81.6856	-7.24876		102.475	-7.17353		80.6261	-5.42252
81.7527	-7.24921		102.562	-7.17418		80.6942	-5.42286
81.8201	-7.24993		102.644	-7.17552		80.7631	-5.42315
81.8862	-7.25049		102.727	-7.1762		80.8314	-5.42359
81.9562	-7.25119		102.812	-7.17613		80.8975	-5.42387
82.0239	-7.25242		102.897	-7.17797		80.967	-5.42416
82.0907	-7.25366		102.979	-7.17849		81.0358	-5.42444
82.1588	-7.25418		103.064	-7.17887		81.1047	-5.42475
82.2266	-7.25501		103.149	-7.17962		81.1735	-5.42504
82.2933	-7.25575		103.235	-7.18079		81.2403	-5.42533
82.362	-7.2562		103.317	-7.18219		81.311	-5.4257
82.4313	-7.25659		103.401	-7.18305		81.3768	-5.42595
82.4978	-7.25752		103.486	-7.18375		81.4443	-5.42623
82.5652	-7.25818		103.573	-7.18492		81.5111	-5.42653
82.6345	-7.25884		103.658	-7.18631		81.5801	-5.42682
82.703	-7.25979		103.742	-7.18672		81.6482	-5.42711
82.771	-7.26032		103.826	-7.18796		81.7163	-5.4274
82.8384	-7.26098		103.911	-7.18859		81.785	-5.42774
82.907	-7.26149		103.995	-7.1892		81.8534	-5.42834
82.9748	-7.26192		104.082	-7.19055		81.9203	-5.42861
83.043	-7.26248		104.161	-7.19202		81.989	-5.42891
83.1104	-7.26303		104.248	-7.19294		82.0567	-5.42924
83.1777	-7.26458		104.332	-7.1942		82.1235	-5.42961
83.2462	-7.26519		104.417	-7.19533		82.1923	-5.43003
83.3142	-7.26566		104.501	-7.19704		82.2596	-5.43031
83.3828	-7.26626		104.584	-7.19794		82.3288	-5.43061
83.4494	-7.26665		104.669	-7.19843		82.3968	-5.43092
83.5174	-7.26716		104.755	-7.19976		82.4623	-5.43146
83.5854	-7.26837		104.84	-7.2009		82.5308	-5.43183
83.6552	-7.26956		104.922	-7.20227		82.5981	-5.43212
83.7238	-7.27017		105.008	-7.20414		82.6682	-5.43242
83.7912	-7.27055		105.091	-7.20528		82.7343	-5.43271
83.8584	-7.27105		105.176	-7.20574		82.8047	-5.43301
83.9251	-7.27186		105.261	-7.20658		82.872	-5.43337
83.9949	-7.27245		105.345	-7.20862		82.9394	-5.43366
84.0609	-7.27355		105.432	-7.21018		83.0088	-5.43413
84.1288	-7.27466		105.515	-7.21127		83.0762	-5.43441
84.1981	-7.27634		105.598	-7.21195		83.1461	-5.43479
84.266	-7.27701		105.684	-7.21288		83.2116	-5.43519
84.3334	-7.27763		105.769	-7.21422		83.2814	-5.43549
84.4013	-7.27822		105.853	-7.21565		83.3482	-5.43578
84.4692	-7.27879		105.937	-7.21712		83.4168	-5.43607
84.5378	-7.27923		106.021	-7.21784		83.4853	-5.43643
84.6063	-7.2804		106.105	-7.21954		83.554	-5.43672
84.6731	-7.28083		106.188	-7.22099		83.6201	-5.43702
84.7403	-7.28176		106.274	-7.22206		83.6887	-5.43731
84.8082	-7.28256		106.36	-7.22427		83.7553	-5.43759
84.8769	-7.28344		106.445	-7.22565		83.8272	-5.4379
84.9447	-7.28403		106.53	-7.22671		83.8926	-5.43824
85.0126	-7.2846		106.614	-7.22735		83.9625	-5.43854
85.0804	-7.28531		106.697	-7.22827		84.0304	-5.4389
85.1492	-7.28636		106.782	-7.23084		84.0984	-5.4392
85.2171	-7.28719		106.867	-7.23221		84.1644	-5.43947
85.2836	-7.28812		106.953	-7.23328		84.2331	-5.43978
85.353	-7.2889		107.039	-7.23466		84.2991	-5.44006
85.4215	-7.28977		107.122	-7.23677		84.3677	-5.44036
85.4907	-7.29034		107.207	-7.23853		84.4364	-5.44065
85.5579	-7.29106		107.291	-7.23814		84.5043	-5.44098
85.6253	-7.29157		107.374	-7.24061		84.5722	-5.44129
85.6919	-7.29286		107.458	-7.24163		84.6408	-5.44162
85.761	-7.29407		107.543	-7.24375		84.7101	-5.44193
85.8292	-7.29476		107.628	-7.24443		84.7793	-5.44224
85.8964	-7.29557		107.715	-7.2462		84.8466	-5.44254
85.9649	-7.29611		107.796	-7.24795		84.9132	-5.443
86.032	-7.29723		107.881	-7.24968		84.9807	-5.4433
86.0995	-7.2983		107.966	-7.25074		85.0499	-5.44358
86.1667	-7.29866		108.049	-7.25212		85.1165	-5.44389
86.2352	-7.29936		108.135	-7.25354		85.1858	-5.44429
86.3021	-7.30039		108.22	-7.25601		85.2519	-5.44459
86.3706	-7.30168		108.303	-7.25777		85.3203	-5.44489
86.4377	-7.30313		108.389	-7.25809		85.3889	-5.44535
86.5068	-7.30433		108.473	-7.26021		85.4583	-5.44586
86.5745	-7.30542		108.557	-7.26123		85.5275	-5.44617
86.6429	-7.30619		108.642	-7.26265		85.5941	-5.44656
86.7113	-7.30731		108.727	-7.26477		85.6628	-5.44699
86.7809	-7.30789		108.812	-7.26651		85.7308	-5.44746
86.8467	-7.30845		108.895	-7.26862		85.8005	-5.44811
86.9145	-7.30941		108.979	-7.26894		85.8658	-5.4484
86.9823	-7.31099		109.063	-7.2707		85.9333	-5.4487
87.0505	-7.31131		109.147	-7.27388		86.0019	-5.44899
87.119	-7.31208		109.232	-7.2753		86.0691	-5.44931
87.1874	-7.31274		109.317	-7.27633		86.1406	-5.44968
87.255	-7.31379		109.403	-7.27739		86.2065	-5.45019
87.3222	-7.31479		109.483	-7.28091		86.2743	-5.45062
87.39	-7.31608		109.565	-7.28122		86.3428	-5.45092
87.4577	-7.31671		109.651	-7.28264		86.4117	-5.45126
87.5273	-7.31713		109.735	-7.28367		86.4801	-5.45157
87.5932	-7.31821		109.819	-7.28579		86.5486	-5.45186
87.6609	-7.31983		109.903	-7.28894		86.6155	-5.45237
87.7293	-7.3214		109.989	-7.29071		86.6834	-5.45291
87.797	-7.32201		110.072	-7.29212		86.7512	-5.45347
87.8641	-7.32306		110.156	-7.2935		86.8184	-5.45394
87.9344	-7.32438		110.24	-7.29492		86.8866	-5.45427
88.0028	-7.32545		110.326	-7.2981		86.9538	-5.45456
88.0699	-7.32616		110.41	-7.29987		87.0228	-5.45509
88.1376	-7.32731		110.494	-7.30199		87.0893	-5.45553
88.2061	-7.32864		110.58	-7.30232		87.1583	-5.45591
88.2744	-7.32916		110.664	-7.30444		87.2261	-5.4562
88.3434	-7.32995		110.748	-7.30618		87.2959	-5.45649
88.4111	-7.33146		110.834	-7.3076		87.3629	-5.45683
88.4769	-7.33256		110.917	-7.30937		87.4294	-5.45712
88.546	-7.33304		111.002	-7.31075		87.4965	-5.4574
88.6124	-7.33403		111.086	-7.31323		87.5668	-5.45776
88.6814	-7.33502		111.17	-7.31535		87.6339	-5.45804
88.7473	-7.33706		111.256	-7.31748		87.703	-5.4585
88.8188	-7.33859		111.34	-7.3189		87.7708	-5.45882
88.8846	-7.33927		111.425	-7.32067		87.8398	-5.45912
88.955	-7.34015		111.506	-7.32204		87.9069	-5.45941
89.0214	-7.3418		111.591	-7.32346		87.974	-5.45987
89.0897	-7.34283		111.678	-7.32521		88.0418	-5.46015
89.158	-7.3432		111.761	-7.32698		88.1082	-5.46045
89.2259	-7.34369		111.845	-7.32875		88.1786	-5.46078
89.2923	-7.34508		111.929	-7.33123		88.2463	-5.46108
89.3598	-7.34647		112.012	-7.33264		88.3148	-5.46136
89.4278	-7.34723		112.098	-7.33583		88.3805	-5.46163
89.4967	-7.34811		112.183	-7.33687		88.4502	-5.46191
89.5637	-7.34902		112.265	-7.33899		88.518	-5.46219
89.632	-7.35029		112.349	-7.34069		88.5858	-5.46244
89.6999	-7.35103		112.434	-7.34173		88.6535	-5.46271
89.7689	-7.35223		112.518	-7.34386		88.7212	-5.46299
89.8378	-7.35295		112.603	-7.34634		88.7897	-5.46333
89.9038	-7.35487		112.688	-7.34738		88.8587	-5.46361
89.9715	-7.35566		112.772	-7.3495		88.9251	-5.4639
90.0403	-7.35772		112.856	-7.35092		88.9948	-5.46416
90.1074	-7.3581		112.94	-7.35269		89.0626	-5.46444
90.1759	-7.35889		113.023	-7.35482		89.1297	-5.46473
90.2442	-7.35981		113.107	-7.3562		89.1974	-5.46507
90.3112	-7.36144		113.19	-7.35833		89.2672	-5.46539
90.3818	-7.36217		113.274	-7.35975		89.3349	-5.46569
90.4513	-7.3628		113.361	-7.3615		89.4026	-5.46601
90.5156	-7.36516		113.445	-7.36292		89.4696	-5.46628
90.5852	-7.36556		113.531	-7.36506		89.5362	-5.46658
90.6526	-7.36752		113.615	-7.36644		89.6066	-5.46687
90.7208	-7.3676		113.698	-7.36892		89.6755	-5.46718
90.7897	-7.36804		113.782	-7.37105		89.7442	-5.46747
90.859	-7.37026		113.866	-7.37212		89.8105	-5.46775
90.9247	-7.37044		113.951	-7.3746		89.8781	-5.46804
90.9936	-7.37143		114.035	-7.37673		89.9452	-5.46833
91.0618	-7.37312		114.118	-7.37812		90.0145	-5.46862
91.1299	-7.37497		114.203	-7.37955		90.0814	-5.4689
91.1948	-7.37562		114.288	-7.38168		90.1497	-5.46916
91.265	-7.3762		114.374	-7.38308		90.2177	-5.46944
91.3326	-7.37736		114.457	-7.38414		90.2841	-5.46969
91.4	-7.37913		114.54	-7.38588		90.3537	-5.46996
91.4669	-7.38056		114.625	-7.3866		90.4226	-5.47023
91.5351	-7.38087		114.709	-7.38909		90.4927	-5.47049
91.6013	-7.38283		114.794	-7.39158		90.5558	-5.47072
91.6702	-7.38345		114.876	-7.39296		90.6247	-5.47096
91.7365	-7.3851		114.962	-7.39475		90.6934	-5.47119
91.8053	-7.38609		115.046	-7.39684		90.7597	-5.47139
91.8728	-7.3864		115.129	-7.39897		90.8287	-5.4716
91.9397	-7.38832		115.215	-7.39931		90.8969	-5.47181
92.0092	-7.39011		115.298	-7.40144		90.9656	-5.472
92.0774	-7.39071		115.384	-7.40319		91.0359	-5.47223
92.143	-7.39198		115.469	-7.40533		91.1003	-5.47241
92.2119	-7.39228		115.553	-7.4064		91.1678	-5.4726
92.2808	-7.39307		115.638	-7.40853		91.236	-5.47282
92.3489	-7.39371		115.72	-7.40992		91.3036	-5.47299
92.4151	-7.39564		115.805	-7.41241		91.3719	-5.4732
92.4834	-7.39638		115.889	-7.4131		91.4414	-5.47341
92.551	-7.39927		115.974	-7.41382		91.5083	-5.4736
92.6192	-7.39979		116.057	-7.41592		91.5746	-5.47379
92.688	-7.40113		116.141	-7.41805		91.6427	-5.47398
92.7535	-7.40244		116.225	-7.41912		91.7097	-5.47413
92.8212	-7.40304		116.312	-7.42088		91.7799	-5.47431
92.8907	-7.40333		116.396	-7.4216		91.8468	-5.47449
92.9582	-7.40409		116.48	-7.42335		91.915	-5.47469
93.0285	-7.40663		116.565	-7.42549		91.9832	-5.47487
93.0953	-7.40759		116.648	-7.42617		92.0521	-5.47505
93.1589	-7.40787		116.732	-7.42759		92.1197	-5.47526
93.2279	-7.40868		116.818	-7.42903		92.1873	-5.47546
93.2973	-7.40992		116.9	-7.43116		92.2554	-5.47562
93.3668	-7.4113		116.986	-7.43291		92.3223	-5.47579
93.4336	-7.41198		117.07	-7.43505		92.39	-5.47595
93.502	-7.4136		117.154	-7.43574		92.4588	-5.47608
93.5701	-7.41462		117.239	-7.43788		92.527	-5.47624
93.6369	-7.41596		117.322	-7.43856		92.594	-5.47637
93.7058	-7.41633		117.407	-7.44035		92.6615	-5.47652
93.7734	-7.4171		117.49	-7.44177		92.7291	-5.47668
93.8403	-7.42007		117.573	-7.44281		92.7992	-5.47683
93.9077	-7.42064		117.659	-7.44386		92.8668	-5.47698
93.9755	-7.42092		117.743	-7.44564		92.9344	-5.47711
94.0443	-7.42204		117.827	-7.44778		93.0025	-5.47727
94.113	-7.42301		117.911	-7.44921		93.0715	-5.47743
94.1778	-7.42516		117.996	-7.45061		93.1371	-5.47758
94.2469	-7.4258		118.082	-7.45347		93.2059	-5.47772
94.3131	-7.42791		118.166	-7.45416		93.2728	-5.47785
94.3819	-7.42817		118.25	-7.4552		93.3405	-5.47798
94.4483	-7.42902		118.334	-7.45663		93.4093	-5.47808
94.5177	-7.4307		118.418	-7.45838		93.4768	-5.47821
94.5852	-7.43211		118.502	-7.45836		93.5446	-5.47833
94.6519	-7.4342		118.585	-7.46014		93.614	-5.47846
94.7205	-7.43481		118.669	-7.46048		93.6809	-5.47859
94.7885	-7.43538		118.754	-7.46226		93.7484	-5.47873
94.8572	-7.43567		118.838	-7.4626		93.8161	-5.47885
94.9255	-7.4388		118.922	-7.4647		93.8843	-5.47898
94.9917	-7.44011		119.009	-7.46543		93.9511	-5.47912
95.0604	-7.44072		119.093	-7.46829		94.0215	-5.47924
95.1277	-7.44128		119.177	-7.46898		94.0883	-5.47935
95.195	-7.44372		119.261	-7.46932		94.1571	-5.47947
95.2617	-7.44397		119.346	-7.47073		94.2253	-5.47959
95.3305	-7.44602		119.43	-7.47175		94.2917	-5.47971
95.3978	-7.447		119.512	-7.47284		94.3593	-5.47985
95.4664	-7.44832		119.594	-7.47354		94.4273	-5.47997
95.5325	-7.4493		119.678	-7.4745		94.4955	-5.4801
95.6012	-7.45061		119.76	-7.4755		94.5607	-5.48025
95.6686	-7.45161		119.849	-7.47731		94.6295	-5.48038
95.7353	-7.45253		119.931	-7.47808		94.697	-5.48051
95.8045	-7.45282		120.015	-7.48071		94.7642	-5.48064
95.8732	-7.45436		120.099	-7.48077		94.8323	-5.48076
95.9399	-7.45532		120.184	-7.48106		94.901	-5.48087
96.0093	-7.45788		120.267	-7.48327		94.9709	-5.48101
96.076	-7.45848		120.35	-7.48408		95.0375	-5.48113
96.1433	-7.46088		120.437	-7.48476		95.1049	-5.48124
96.2108	-7.46219		120.519	-7.48639		95.1723	-5.48137
96.2761	-7.46159		120.603	-7.48693		95.2416	-5.48148
96.3455	-7.46414		120.686	-7.48888		95.3091	-5.48161
96.4129	-7.46618		120.77	-7.48882		95.3771	-5.48175
96.4815	-7.46749		120.855	-7.49013		95.4433	-5.48187
96.5508	-7.46919		120.94	-7.49098		95.5113	-5.48197
96.6176	-7.46875		121.024	-7.49168		95.5793	-5.48207
96.6863	-7.47006		121.108	-7.49235		95.6468	-5.48218
96.755	-7.47176		121.192	-7.4935		95.7167	-5.48229
96.8217	-7.47272		121.276	-7.49412		95.7822	-5.48242
96.8891	-7.47406		121.359	-7.49474		95.8503	-5.48254
96.957	-7.47537		121.444	-7.49537		95.9177	-5.48266
97.025	-7.4778		121.527	-7.49617		95.987	-5.48278
97.0939	-7.47877		121.612	-7.49712		96.0537	-5.48287
97.1625	-7.48082		121.698	-7.49793		96.1205	-5.48294
97.2253	-7.48246		121.781	-7.49865		96.1879	-5.48304
97.2954	-7.48273		121.864	-7.50001		96.2573	-5.48315
97.3614	-7.48551		121.95	-7.50079		96.3253	-5.48325
97.4295	-7.48682		122.033	-7.50149		96.3934	-5.48336
97.4987	-7.48673		122.118	-7.50257		96.4589	-5.48346
97.5676	-7.48843		122.201	-7.50325		96.5296	-5.48357
97.633	-7.48974		122.286	-7.50432		96.5949	-5.48366
97.6996	-7.49073		122.37	-7.50518		96.6644	-5.48376
97.7692	-7.49278		122.455	-7.5064		96.7311	-5.48382
97.8365	-7.49339		122.539	-7.50713		96.7978	-5.48394
97.9054	-7.49615		122.624	-7.50746		96.8654	-5.48406
97.9734	-7.49676		122.708	-7.50826		96.9334	-5.48411
98.0404	-7.49846		122.791	-7.50873		97.0007	-5.48421
98.1097	-7.49943		122.875	-7.50925		97.0687	-5.48432
98.1743	-7.50111		122.959	-7.50963		97.1369	-5.48444
98.2432	-7.50243		123.044	-7.51056		97.2043	-5.48456
98.3112	-7.50378		123.127	-7.51101		97.2736	-5.48469
98.3779	-7.50509		123.213	-7.51135		97.3397	-5.4848
98.4468	-7.50714		123.296	-7.51203		97.4112	-5.48495
98.5148	-7.50779		123.38	-7.51259		97.4772	-5.48506
98.5834	-7.50946		123.465	-7.51308		97.5446	-5.48517
98.6493	-7.51185		123.548	-7.51399		97.6109	-5.48528
98.7209	-7.51356		123.631	-7.51467		97.6782	-5.48539
98.7883	-7.51523		123.718	-7.51526		97.7475	-5.48551
98.8561	-7.51657		123.798	-7.51574		97.8148	-5.48559
98.9228	-7.51827		123.885	-7.51649		97.8818	-5.4857
98.9885	-7.52031		123.969	-7.5171		97.9488	-5.48581
99.0591	-7.52094		124.052	-7.51785		98.0188	-5.48594
99.1257	-7.52333		124.137	-7.51846		98.0858	-5.48605
99.1941	-7.52539		124.22	-7.51908		98.1518	-5.48615
99.2601	-7.52599		124.307	-7.51973		98.2223	-5.48629
99.3286	-7.5284		124.389	-7.5208		98.2884	-5.48641
99.3972	-7.52937		124.474	-7.52136		98.356	-5.48653
99.4644	-7.53177		124.559	-7.52283		98.4227	-5.48661
99.5316	-7.53269		124.642	-7.52337		98.4913	-5.48672
99.5988	-7.53544		124.728	-7.52395		98.5584	-5.48686
99.6686	-7.53676		124.811	-7.52438		98.6277	-5.48699
99.7352	-7.53811		124.895	-7.52491		98.695	-5.48712
99.8031	-7.53907		124.979	-7.52539		98.7607	-5.48724
99.8704	-7.54042		125.062	-7.52611		98.8294	-5.4874
99.9382	-7.54388		125.144	-7.52649		98.898	-5.48754
100.007	-7.54558		125.229	-7.52705		98.9634	-5.48766
100.073	-7.54798		125.311	-7.52754		99.0324	-5.48777
100.142	-7.54895		125.397	-7.52807		99.0997	-5.48791
100.209	-7.55138		125.48	-7.52862		99.1677	-5.48804
100.276	-7.55305		125.565	-7.52919		99.2355	-5.48817
100.344	-7.5551		125.649	-7.5299		99.3028	-5.48829
100.411	-7.5568		125.733	-7.53092		99.3694	-5.48841
100.479	-7.55921		125.817	-7.53158		99.4399	-5.48857
100.546	-7.56017		125.9	-7.532		99.5051	-5.48867
100.612	-7.56152		125.986	-7.53253		99.5744	-5.48881
100.68	-7.56392		126.07	-7.53308		99.6416	-5.48898
100.748	-7.56703		126.152	-7.53388		99.7095	-5.48912
100.815	-7.56765		126.238	-7.53468		99.7761	-5.48931
100.882	-7.57078		126.322	-7.53533		99.844	-5.4895
100.951	-7.57176		126.406	-7.53612		99.9126	-5.4897
101.017	-7.57237		126.489	-7.53677		99.9779	-5.48992
101.086	-7.57408		126.572	-7.53724		100.046	-5.49018
101.154	-7.57683		126.656	-7.53785		100.114	-5.49052
101.223	-7.57819		126.739	-7.53825		100.181	-5.49097
101.29	-7.57916		126.822	-7.53883		100.248	-5.4912
101.356	-7.58156		126.907	-7.53943		100.316	-5.49164
101.424	-7.58326		126.991	-7.54017		100.385	-5.49201
101.493	-7.58318		127.075	-7.54079		100.452	-5.49252
101.558	-7.58558		127.16	-7.54171		100.518	-5.49293
101.626	-7.58725		127.246	-7.54258		100.587	-5.49338
101.695	-7.58861		127.327	-7.54341		100.655	-5.49384
101.761	-7.59066		127.412	-7.54422		100.722	-5.49445
101.829	-7.59233		127.496	-7.54478		100.79	-5.49484
101.897	-7.59369		127.58	-7.54536		100.857	-5.49549
101.964	-7.5943		127.664	-7.54597		100.922	-5.49628
102.032	-7.59671		127.748	-7.5465		100.99	-5.49676
102.1	-7.59663		127.832	-7.54693		101.059	-5.49716
102.168	-7.5976		127.917	-7.54754		101.129	-5.49745
102.235	-7.59966		127.996	-7.54841		101.193	-5.49775
102.304	-7.59958		128.082	-7.54928		101.263	-5.49819
102.372	-7.60164		128.167	-7.55028		101.328	-5.49843
102.439	-7.60225		128.251	-7.55138		101.396	-5.49872
102.507	-7.60431		128.334	-7.55196		101.465	-5.49899
102.574	-7.60563		128.417	-7.55256		101.534	-5.49922
102.641	-7.60698		128.502	-7.55363		101.6	-5.49946
102.71	-7.60904		128.587	-7.55443		101.669	-5.4997
102.777	-7.60857		128.67	-7.55536		101.736	-5.49991
102.845	-7.61063		128.754	-7.55622		101.804	-5.50012
102.91	-7.61198		128.839	-7.5569		101.871	-5.50032
102.979	-7.61331		128.922	-7.55747		101.939	-5.5005
103.048	-7.61393		129.007	-7.55819		102.007	-5.50066
103.115	-7.61599		129.088	-7.55919		102.077	-5.50083
103.183	-7.61696		129.173	-7.56032		102.145	-5.50098
103.25	-7.61828		129.256	-7.56098		102.211	-5.50117
103.318	-7.61999		129.34	-7.56196		102.278	-5.50134
103.384	-7.62131		129.425	-7.5627		102.345	-5.50147
103.452	-7.62123		129.506	-7.56396		102.412	-5.50158
103.521	-7.62259		129.588	-7.56548		102.482	-5.50171
103.589	-7.62354		129.672	-7.56627		102.55	-5.50185
103.656	-7.62526		129.756	-7.56717		102.616	-5.50174
103.723	-7.62694		129.84	-7.56783		102.684	-5.50179
103.79	-7.62794		129.926	-7.56867		102.751	-5.50172
103.858	-7.62965		130.007	-7.56978		102.82	-5.50135
103.925	-7.63097		130.092	-7.57122		102.887	-5.50084
103.993	-7.63268		130.176	-7.5723		102.953	-5.50038
104.06	-7.63365		130.258	-7.57301		103.022	-5.49959
104.127	-7.63463		130.342	-7.57387		103.089	-5.49896
104.196	-7.63669		130.425	-7.57466		103.157	-5.49826
104.264	-7.6377		130.511	-7.57515		103.227	-5.49751
104.331	-7.63902		130.595	-7.57658		103.293	-5.49696
104.398	-7.63999		130.677	-7.57714		103.361	-5.49671
104.466	-7.64244		130.761	-7.57805		103.428	-5.49634
104.535	-7.64412		130.847	-7.57886		103.496	-5.49631
104.6	-7.64438		130.93	-7.57979		103.564	-5.49635
104.669	-7.64715		131.015	-7.58105		103.632	-5.49636
104.737	-7.64742		131.097	-7.58252		103.699	-5.49609
104.805	-7.64878		131.179	-7.58336		103.767	-5.4961
104.871	-7.65084		131.262	-7.58433		103.833	-5.49582
104.937	-7.65251		131.347	-7.58537		103.9	-5.495
105.004	-7.65422		131.43	-7.5859		103.969	-5.49421
105.074	-7.65558		131.515	-7.58679		104.034	-5.49401
105.141	-7.65656		131.598	-7.5883		104.103	-5.49385
105.211	-7.65792		131.681	-7.58896		104.17	-5.49369
105.276	-7.65924		131.765	-7.58999		104.238	-5.4934
105.342	-7.6613		131.851	-7.59068		104.306	-5.49316
105.411	-7.66192		131.933	-7.59172		104.373	-5.49278
105.479	-7.66434		132.015	-7.59259		104.441	-5.4921
105.547	-7.6657		132.099	-7.59381		104.508	-5.49115
105.615	-7.66668		132.185	-7.59499		104.577	-5.49129
105.683	-7.66839		132.269	-7.59571		104.644	-5.49144
105.75	-7.67042		132.351	-7.59707		104.711	-5.49137
105.817	-7.67213		132.434	-7.5983		104.778	-5.49098
105.883	-7.67313		132.518	-7.60011		104.847	-5.49084
105.95	-7.6759		132.602	-7.6009		104.912	-5.49081
106.018	-7.67726		132.687	-7.60128		104.982	-5.49094
106.085	-7.67894		132.769	-7.60211		105.05	-5.49102
106.152	-7.68065		132.853	-7.60286		105.116	-5.49098
106.22	-7.68163		132.939	-7.60376		105.183	-5.49102
106.289	-7.68334		133.02	-7.60475		105.251	-5.49093
106.357	-7.68542		133.105	-7.60606		105.318	-5.49106
106.423	-7.68639		133.19	-7.60702		105.39	-5.4911
106.491	-7.68775		133.274	-7.60806		105.454	-5.49101
106.559	-7.68908		133.358	-7.61006		105.522	-5.49063
106.627	-7.69079		133.441	-7.61118		105.591	-5.49057
106.694	-7.69251		133.525	-7.61179		105.658	-5.49049
106.762	-7.69419		133.609	-7.61262		105.724	-5.49028
106.83	-7.69625		133.691	-7.61416		105.793	-5.4902
106.897	-7.69688		133.775	-7.61513		105.859	-5.48997
106.964	-7.69788		133.861	-7.61556		105.926	-5.48977
107.032	-7.70031		133.944	-7.61668		105.995	-5.48958
107.098	-7.70272		134.025	-7.61756		106.062	-5.48951
107.166	-7.70405		134.11	-7.61832		106.129	-5.48951
107.235	-7.70507		134.193	-7.61922		106.196	-5.48959
107.301	-7.7071		134.276	-7.62113		106.264	-5.48976
107.368	-7.70916		134.361	-7.62289		106.332	-5.4899
107.435	-7.71052		134.445	-7.62339		106.4	-5.48989
107.503	-7.71365		134.53	-7.62357		106.466	-5.48999
107.57	-7.71392		134.613	-7.62437		106.534	-5.49015
107.638	-7.71669		134.696	-7.62554		106.6	-5.4901
107.705	-7.7177		134.781	-7.62731		106.669	-5.49023
107.773	-7.71939		134.864	-7.62864		106.738	-5.49038
107.84	-7.72146		134.948	-7.62983		106.806	-5.49053
107.907	-7.72208		135.03	-7.6301		106.874	-5.49062
107.976	-7.72415		135.117	-7.63114		106.942	-5.49073
108.043	-7.72622		135.198	-7.6332		107.01	-5.49081
108.114	-7.72866		135.283	-7.63425		107.077	-5.49086
108.179	-7.73036		135.367	-7.63448		107.144	-5.49088
108.25	-7.73139		135.45	-7.63548		107.212	-5.49094
108.316	-7.73236		135.534	-7.63655		107.279	-5.49103
108.383	-7.73514		135.617	-7.63738		107.346	-5.49114
108.451	-7.7365		135.702	-7.63862		107.412	-5.49125
108.519	-7.73893		135.785	-7.6391		107.481	-5.49139
108.586	-7.74026		135.869	-7.63984		107.547	-5.49135
108.653	-7.74088		135.952	-7.64074		107.615	-5.49137
108.721	-7.7426		136.037	-7.64135		107.681	-5.49149
108.789	-7.74503		136.122	-7.64289		107.75	-5.49164
108.854	-7.74673		136.203	-7.64351		107.817	-5.49172
108.923	-7.74843		136.289	-7.64455		107.883	-5.49184
108.992	-7.7505		136.373	-7.64656		107.953	-5.49199
109.056	-7.75221		136.455	-7.64704		108.019	-5.49211
109.125	-7.75429		136.54	-7.6489		108.085	-5.49224
109.192	-7.75597		136.622	-7.64948		108.153	-5.49237
109.26	-7.75804		136.706	-7.65054		108.219	-5.49248
109.327	-7.75941		136.79	-7.65192		108.287	-5.49258
109.396	-7.76075		136.873	-7.65262		108.355	-5.4927
109.462	-7.76281		136.957	-7.65311		108.422	-5.49278
109.529	-7.76418		137.04	-7.6543		108.491	-5.49291
109.595	-7.7666		137.123	-7.65546		108.559	-5.49307
109.665	-7.76829		137.208	-7.65687		108.628	-5.4932
109.733	-7.77002		137.292	-7.65784		108.694	-5.49332
109.8	-7.77173		137.375	-7.65843		108.762	-5.49346
109.865	-7.77306		137.46	-7.65947		108.83	-5.49362
109.935	-7.77479		137.542	-7.66114		108.896	-5.49376
110	-7.77686		137.625	-7.66141		108.962	-5.4939
110.068	-7.77928		137.71	-7.66215		109.03	-5.49404
110.138	-7.78024		137.792	-7.66269		109.098	-5.49415
110.203	-7.78305		137.878	-7.66363		109.166	-5.49428
110.269	-7.78473		137.959	-7.66465		109.231	-5.49431
110.338	-7.78501		138.044	-7.66533		109.302	-5.4944
110.405	-7.78888		138.128	-7.66616		109.368	-5.49444
110.474	-7.79096		138.211	-7.66735		109.437	-5.49455
110.541	-7.79194		138.293	-7.66851		109.502	-5.49464
110.611	-7.79438		138.379	-7.66924		109.572	-5.49471
110.678	-7.7961		138.461	-7.66978		109.638	-5.49472
110.743	-7.79852		138.546	-7.67092		109.704	-5.49478
110.811	-7.7995		138.63	-7.67206		109.774	-5.49488
110.879	-7.80123		138.715	-7.67279		109.841	-5.49494
110.946	-7.8033		138.798	-7.67348		109.91	-5.49486
111.014	-7.80393		138.879	-7.67415		109.976	-5.49497
111.081	-7.80671		138.962	-7.67519		110.044	-5.49508
111.147	-7.80769		139.041	-7.67625		110.11	-5.49518
111.214	-7.81012		139.126	-7.67662		110.179	-5.4953
111.283	-7.81185		139.211	-7.67744		110.244	-5.4954
111.349	-7.81498		139.296	-7.67806		110.312	-5.49547
111.417	-7.81526		139.376	-7.67848		110.378	-5.49558
111.485	-7.81628		139.461	-7.67952		110.448	-5.4957
111.553	-7.81942		139.545	-7.68024		110.514	-5.49582
111.621	-7.82079		139.628	-7.68082		110.583	-5.49593
111.689	-7.82248		139.711	-7.68189		110.65	-5.49602
111.757	-7.82386		139.795	-7.68241		110.716	-5.49611
111.822	-7.82663		139.877	-7.68307		110.783	-5.49619
111.888	-7.82797		139.961	-7.68388		110.853	-5.49624
111.958	-7.8297		140.045	-7.68481		110.919	-5.49634
112.025	-7.83283		140.128	-7.68517		110.988	-5.49645
112.091	-7.83423		140.214	-7.68615		111.054	-5.49654
112.159	-7.83592		140.296	-7.68673		111.123	-5.49661
112.225	-7.83694		140.38	-7.68734		111.189	-5.49671
112.295	-7.83903		140.462	-7.68787		111.257	-5.49681
112.36	-7.84036		140.546	-7.68866		111.324	-5.49691
112.428	-7.84315		140.629	-7.68919		111.393	-5.49702
112.494	-7.84487		140.712	-7.69016		111.46	-5.49713
112.561	-7.84659		140.798	-7.69069		111.526	-5.49724
112.63	-7.84868		140.881	-7.69116		111.593	-5.49738
112.698	-7.85111		140.965	-7.69185		111.66	-5.49751
112.765	-7.8528		141.048	-7.69255		111.727	-5.49765
112.831	-7.85452		141.131	-7.69324		111.794	-5.49776
112.9	-7.85661		141.215	-7.69407		111.861	-5.49788
112.966	-7.85688		141.296	-7.69473		111.929	-5.498
113.036	-7.85968		141.38	-7.69541		111.998	-5.49812
113.101	-7.86175		141.464	-7.69599		112.064	-5.49821
113.169	-7.86383		141.548	-7.6967		112.131	-5.4983
113.233	-7.86587		141.629	-7.69721		112.199	-5.49824
113.302	-7.8676		141.716	-7.69769		112.266	-5.49831
113.368	-7.86968		141.799	-7.69827		112.334	-5.49842
113.436	-7.87067		141.882	-7.69868		112.401	-5.49847
113.504	-7.87381		141.966	-7.69917		112.469	-5.49858
113.572	-7.8759		142.048	-7.69977		112.535	-5.4987
113.638	-7.87727		142.131	-7.70031		112.602	-5.49881
113.707	-7.87897		142.216	-7.70088		112.67	-5.4989
113.774	-7.88105		142.299	-7.70146		112.737	-5.49903
113.841	-7.88207		142.385	-7.70233		112.806	-5.49915
113.908	-7.88376		142.467	-7.70292		112.873	-5.49924
113.978	-7.88553		142.55	-7.70338		112.942	-5.49934
114.044	-7.88796		142.634	-7.70396		113.008	-5.49943
114.111	-7.88895		142.718	-7.70457		113.074	-5.49955
114.179	-7.89213		142.801	-7.70496		113.141	-5.49966
114.248	-7.89313		142.885	-7.70566		113.21	-5.49977
114.313	-7.8952		142.968	-7.70626		113.278	-5.4999
114.38	-7.89799		143.052	-7.707		113.344	-5.50001
114.448	-7.89934		143.135	-7.70754		113.41	-5.5001
114.514	-7.90251		143.219	-7.70811		113.478	-5.5002
114.581	-7.9035		143.302	-7.70856		113.545	-5.50029
114.65	-7.90558		143.385	-7.70899		113.613	-5.50024
114.718	-7.90693		143.468	-7.70945		113.68	-5.50033
114.786	-7.90938		143.551	-7.70989		113.746	-5.50043
114.85	-7.91003		143.634	-7.71031		113.815	-5.50056
114.92	-7.91209		143.718	-7.71082		113.88	-5.50061
114.986	-7.91453		143.802	-7.71156		113.95	-5.50071
115.055	-7.91697		143.886	-7.7122		114.014	-5.5008
115.121	-7.91834		143.968	-7.71276		114.085	-5.50095
115.188	-7.92007		144.053	-7.71328		114.151	-5.50107
115.255	-7.92286		144.135	-7.71375		114.218	-5.50114
115.323	-7.92456		144.219	-7.7143		114.286	-5.50126
115.392	-7.9263		144.303	-7.71474		114.351	-5.50137
115.458	-7.92838		144.386	-7.71517		114.419	-5.50148
115.526	-7.92973		144.47	-7.71586		114.489	-5.50163
115.595	-7.93182		144.553	-7.71631		114.556	-5.50172
115.663	-7.93462		144.639	-7.71681		114.624	-5.50184
115.729	-7.93706		144.722	-7.71727		114.689	-5.50195
115.796	-7.93879		144.806	-7.71772		114.756	-5.50209
115.865	-7.94088		144.888	-7.71813		114.823	-5.5022
115.933	-7.94332		144.971	-7.71855		114.89	-5.5023
116	-7.94396		145.056	-7.71902		114.96	-5.50244
116.066	-7.94604		145.139	-7.71944		115.025	-5.50258
116.133	-7.94884		145.223	-7.71986		115.093	-5.50253
116.2	-7.95057		145.306	-7.72027		115.16	-5.50263
116.267	-7.95227		145.389	-7.72067		115.229	-5.50275
116.335	-7.95436		145.473	-7.72111		115.294	-5.50284
116.403	-7.95609		145.554	-7.72152		115.363	-5.50296
116.47	-7.95854		145.639	-7.72196		115.43	-5.50306
116.538	-7.96024		145.723	-7.72236		115.498	-5.50316
116.607	-7.96343		145.806	-7.72275		115.565	-5.5033
116.674	-7.96513		145.888	-7.72316		115.632	-5.50343
116.743	-7.96723		145.974	-7.72354		115.7	-5.50357
116.809	-7.96931		146.056	-7.72393		115.766	-5.50369
116.878	-7.97176		146.137	-7.72429		115.836	-5.50383
116.944	-7.97311		146.221	-7.72468		115.901	-5.50394
117.013	-7.97449		146.304	-7.72506		115.969	-5.50405
117.081	-7.97658		146.387	-7.72545		116.036	-5.50418
117.149	-7.97868		146.473	-7.72584		116.103	-5.50429
117.216	-7.98073		146.556	-7.7262		116.172	-5.50442
117.283	-7.98282		146.641	-7.72657		116.238	-5.50453
117.35	-7.9842		146.723	-7.72691		116.305	-5.50465
117.418	-7.98626		146.807	-7.7273		116.371	-5.50472
117.486	-7.98694		146.891	-7.72767		116.44	-5.50482
117.552	-7.98973		146.975	-7.72804		116.508	-5.50494
117.618	-7.99114		147.059	-7.72839		116.576	-5.50505
117.685	-7.99394		147.142	-7.72873		116.643	-5.50508
117.752	-7.99674		147.225	-7.72905		116.708	-5.5052
117.821	-7.99848		147.31	-7.72939		116.775	-5.50535
117.888	-8.00019		147.392	-7.72966		116.845	-5.50552
117.956	-8.00228		147.473	-7.7299		116.912	-5.50565
118.024	-8.00293		147.56	-7.73023		116.978	-5.50583
118.091	-8.00611		147.645	-7.73058		117.046	-5.506
118.159	-8.00747		147.727	-7.73091		117.113	-5.50616
118.226	-8.00846		147.81	-7.73123		117.18	-5.50629
118.294	-8.01126		147.896	-7.73157		117.247	-5.50643
118.361	-8.013		147.976	-7.73186		117.313	-5.50658
118.428	-8.01509		148.06	-7.73219		117.381	-5.50673
118.495	-8.01644		148.143	-7.73243		117.447	-5.50684
118.561	-8.01927		148.227	-7.73273		117.514	-5.50697
118.629	-8.02063		148.312	-7.7328		117.582	-5.50708
118.696	-8.02272		148.394	-7.73302		117.65	-5.50719
118.764	-8.02408		148.477	-7.7332		117.718	-5.50733
118.829	-8.02651		148.559	-7.73325		117.785	-5.50743
118.898	-8.02862		148.644	-7.73353		117.852	-5.50755
118.967	-8.03107		148.727	-7.7337		117.915	-5.50767
119.031	-8.0317		148.812	-7.73393		117.984	-5.50781
119.099	-8.0338		148.895	-7.73402		118.052	-5.50795
119.165	-8.03553		148.98	-7.73425		118.118	-5.50811
119.235	-8.03799		149.063	-7.73437		118.186	-5.50822
119.302	-8.0397		149.148	-7.73462		118.254	-5.50837
119.369	-8.04108		149.231	-7.73483		118.32	-5.50851
119.436	-8.04318		149.313	-7.73512		118.389	-5.50866
119.504	-8.04541		149.397	-7.73532		118.455	-5.5088
119.573	-8.04751		149.482	-7.73493		118.523	-5.50896
119.64	-8.04886		149.563	-7.7349		118.591	-5.50909
119.707	-8.04989		149.648	-7.73487		118.657	-5.50921
119.775	-8.0527		149.733	-7.7345		118.724	-5.50936
119.841	-8.05479		149.815	-7.7345		118.79	-5.5095
119.91	-8.05615		149.9	-7.73434		118.858	-5.50964
119.977	-8.05825		149.982	-7.73434		118.925	-5.5098
120.044	-8.06034		150.066	-7.73382		118.993	-5.50995
120.11	-8.0624		150.148	-7.73293		119.062	-5.51009
120.178	-8.06415		150.234	-7.73312		119.129	-5.51026
120.246	-8.06554		150.317	-7.73316		119.196	-5.51043
120.313	-8.0676		150.4	-7.73329		119.26	-5.51059
120.38	-8.06863		150.485	-7.73342		119.328	-5.51077
120.449	-8.07		150.569	-7.73361		119.399	-5.51096
120.517	-8.07139		150.653	-7.73355		119.465	-5.51113
120.584	-8.07419		150.737	-7.73316		119.535	-5.51141
120.65	-8.07629		150.82	-7.73287		119.6	-5.51159
120.718	-8.078		150.904	-7.73266		119.667	-5.51177
120.784	-8.07864		150.987	-7.73251		119.735	-5.51193
120.855	-8.08146		151.07	-7.73253		119.803	-5.51213
120.921	-8.08391		151.153	-7.73266		119.869	-5.51231
120.987	-8.08494		151.236	-7.73234		119.938	-5.51249
121.054	-8.08629		151.321	-7.73251		120.002	-5.51265
121.122	-8.08911		151.405	-7.73224		120.072	-5.51285
121.19	-8.0905		151.489	-7.73221		120.137	-5.51301
121.257	-8.09186		151.574	-7.73218		120.206	-5.51317
121.325	-8.0936		151.659	-7.73184		120.273	-5.51334
121.39	-8.09534		151.741	-7.7316		120.338	-5.51352
121.457	-8.09779		151.827	-7.73105		120.405	-5.51373
121.524	-8.09847		151.908	-7.73115		120.474	-5.51396
121.592	-8.10022		151.992	-7.73097		120.54	-5.51416
121.66	-8.10232		152.076	-7.73045		120.606	-5.51439
121.725	-8.10331		152.162	-7.73033		120.674	-5.51461
121.793	-8.10542		152.243	-7.73038		120.742	-5.51482
121.861	-8.10788		152.33	-7.72995		120.81	-5.51503
121.928	-8.10962		152.407	-7.72966		120.876	-5.51525
121.996	-8.11169		152.491	-7.72907		120.942	-5.51549
122.063	-8.11343		152.574	-7.72824		121.008	-5.51573
122.128	-8.11517		152.659	-7.72838		121.076	-5.51598
122.196	-8.11618		152.743	-7.7285		121.143	-5.51618
122.262	-8.11792		152.826	-7.72845		121.211	-5.51641
122.331	-8.11999		152.91	-7.72783		121.278	-5.51665
122.399	-8.12246		152.993	-7.72799		121.347	-5.51689
122.464	-8.12455		153.078	-7.72764		121.414	-5.51711
122.532	-8.1263		153.162	-7.72669		121.479	-5.51734
122.599	-8.12695		153.244	-7.72625		121.547	-5.51759
122.663	-8.12904		153.33	-7.72554		121.615	-5.51784
122.732	-8.13076		153.413	-7.72546		121.681	-5.51807
122.798	-8.13321		153.498	-7.72502		121.748	-5.51831
122.867	-8.13461		153.582	-7.72504		121.814	-5.51855
122.934	-8.13671		153.667	-7.72507		121.88	-5.51878
123.001	-8.13843		153.749	-7.72492		121.948	-5.51902
123.067	-8.13981		153.834	-7.72504		122.016	-5.51929
123.136	-8.14118		153.918	-7.7248		122.081	-5.51955
123.203	-8.14364		154.002	-7.72467		122.147	-5.51981
123.269	-8.14574		154.086	-7.72393		122.215	-5.52013
123.337	-8.1471		154.169	-7.72358		122.283	-5.52049
123.404	-8.14814		154.254	-7.72344		122.35	-5.52082
123.471	-8.14986		154.338	-7.72266		122.418	-5.52117
123.538	-8.15234		154.422	-7.72175		122.485	-5.52149
123.606	-8.1541		154.507	-7.72117		122.552	-5.52176
123.672	-8.15581		154.589	-7.72138		122.619	-5.52209
123.74	-8.15792		154.673	-7.72111		122.685	-5.52236
123.808	-8.16038		154.757	-7.72102		122.752	-5.52263
123.873	-8.16102		154.841	-7.72055		122.82	-5.52292
123.942	-8.16313		154.926	-7.72058		122.888	-5.52351
124.007	-8.16559		155.009	-7.72019		122.954	-5.52412
124.076	-8.1677		155.094	-7.72003		123.02	-5.52452
124.142	-8.1687		155.177	-7.71886		123.087	-5.52481
124.211	-8.169		155.259	-7.71784		123.154	-5.52513
124.277	-8.17182		155.344	-7.71691		123.222	-5.52584
124.345	-8.17357		155.428	-7.71738		123.288	-5.52613
124.412	-8.17603		155.513	-7.71747		123.355	-5.52676
124.479	-8.17775		155.597	-7.716		123.421	-5.52741
124.546	-8.17879		155.68	-7.71453		123.489	-5.52776
124.612	-8.18195		155.764	-7.71493		123.558	-5.52835
124.678	-8.18296		155.849	-7.71457		123.624	-5.52909
124.747	-8.18617		155.933	-7.71451		123.69	-5.52971
124.815	-8.18719		156.016	-7.71395		123.759	-5.53034
124.881	-8.18893		156.101	-7.71384		123.825	-5.53067
124.948	-8.18994		156.186	-7.71358		123.893	-5.53097
125.017	-8.19205		156.27	-7.71172		123.961	-5.53131
125.084	-8.19377		156.354	-7.71149		124.027	-5.53176
125.149	-8.19552		156.436	-7.71043		124.094	-5.53203
125.216	-8.19798		156.522	-7.70959		124.161	-5.53239
125.283	-8.19934		156.606	-7.71013		124.227	-5.53267
125.349	-8.20073		156.691	-7.71055		124.293	-5.53296
125.419	-8.20247		156.777	-7.70999		124.363	-5.53348
125.485	-8.20386		156.857	-7.70837		124.429	-5.53475
125.553	-8.20568		156.942	-7.70821		124.494	-5.53564
125.619	-8.20775		157.026	-7.70755		124.561	-5.53607
125.685	-8.20914		157.11	-7.70799		124.628	-5.53653
125.751	-8.21089		157.195	-7.70604		124.696	-5.53768
125.82	-8.21227		157.28	-7.70653		124.766	-5.5385
125.888	-8.21366		157.363	-7.70487		124.831	-5.53942
125.953	-8.21573		157.448	-7.70518		124.897	-5.5401
126.021	-8.2182		157.531	-7.70423		124.965	-5.54092
126.088	-8.21924		157.617	-7.70448		125.032	-5.54209
126.155	-8.22242		157.702	-7.70358		125.098	-5.54305
126.222	-8.22343		157.786	-7.70316		125.164	-5.54371
126.292	-8.2241		157.871	-7.70242		125.232	-5.54434
126.358	-8.22656		157.955	-7.70204		125.3	-5.54473
126.424	-8.22867		158.04	-7.70087		125.366	-5.54514
126.492	-8.23004		158.124	-7.70117		125.434	-5.54569
126.559	-8.2325		158.208	-7.69977		125.499	-5.54623
126.625	-8.2339		158.291	-7.69859		125.568	-5.54709
126.694	-8.23492		158.376	-7.6986		125.633	-5.54734
126.762	-8.23668		158.461	-7.69866		125.703	-5.54779
126.826	-8.23768		158.545	-7.69758		125.769	-5.54836
126.894	-8.23869		158.628	-7.69721		125.834	-5.54872
126.961	-8.2408		158.713	-7.69689		125.902	-5.54933
127.029	-8.24363		158.8	-7.6972		125.968	-5.55008
127.096	-8.24503		158.882	-7.69456		126.037	-5.55053
127.164	-8.24714		158.966	-7.69494		126.102	-5.55125
127.232	-8.24816		159.049	-7.69346		126.168	-5.5523
127.298	-8.24952		159.133	-7.69349		126.236	-5.55302
127.365	-8.25128		159.219	-7.69278		126.303	-5.55345
127.434	-8.25266		159.305	-7.69203		126.369	-5.554
127.501	-8.25441		159.389	-7.69131		126.437	-5.55435
127.567	-8.25688		159.473	-7.69093		126.504	-5.55495
127.634	-8.25899		159.558	-7.68977		126.572	-5.55568
127.702	-8.25972		159.642	-7.69015		126.638	-5.55612
127.768	-8.26218		159.725	-7.68903		126.705	-5.55648
127.836	-8.26284		159.809	-7.68684		126.771	-5.5568
127.902	-8.26566		159.893	-7.68645		126.836	-5.55704
127.97	-8.26707		159.979	-7.68574		126.903	-5.55754
128.038	-8.26844		160.065	-7.68501		126.974	-5.55835
128.103	-8.27019		160.148	-7.68465		127.041	-5.55881
128.171	-8.27231		160.232	-7.68427		127.107	-5.55957
128.236	-8.27403		160.318	-7.6832		127.173	-5.56013
128.3	-8.27542		160.401	-7.68245		127.24	-5.56084
128.369	-8.2768		160.487	-7.68211		127.307	-5.56138
128.438	-8.27892		160.568	-7.68171		127.375	-5.56193
128.501	-8.28027		160.655	-7.68064		127.441	-5.5626
128.571	-8.28133		160.738	-7.67953		127.509	-5.56341
128.638	-8.28344		160.823	-7.67843		127.577	-5.56433
128.706	-8.28553		160.909	-7.67845		127.644	-5.56535
128.772	-8.28728		160.995	-7.67698		127.71	-5.56603
128.838	-8.28865		161.079	-7.67627		127.776	-5.56654
128.905	-8.29112		161.163	-7.6748		127.843	-5.56755
128.973	-8.29253		161.248	-7.67412		127.91	-5.56782
129.04	-8.2939		161.331	-7.67301		127.977	-5.56819
129.106	-8.2953		161.416	-7.67193		128.044	-5.5687
129.174	-8.29703		161.5	-7.67155		128.111	-5.56921
129.24	-8.29808		161.585	-7.67008		128.177	-5.56987
129.309	-8.29981		161.669	-7.66973		128.243	-5.57084
129.374	-8.30263		161.754	-7.66975		128.311	-5.57189
129.441	-8.3033		161.839	-7.66756		128.376	-5.57296
129.507	-8.30505		161.925	-7.66682		128.445	-5.57383
129.576	-8.30718		162.007	-7.66534		128.512	-5.57428
129.641	-8.3089		162.092	-7.66463		128.578	-5.57489
129.71	-8.3096		162.175	-7.6646		128.644	-5.57562
129.775	-8.31132		162.26	-7.66353		128.712	-5.57647
129.843	-8.31308		162.347	-7.66243		128.779	-5.57682
129.908	-8.31519		162.433	-7.66209		128.846	-5.57761
129.978	-8.31554		162.516	-7.66061		128.912	-5.57872
130.046	-8.31766		162.601	-7.65878		128.981	-5.57927
130.111	-8.31832		162.684	-7.65915		129.047	-5.58036
130.179	-8.32008		162.769	-7.65805		129.113	-5.58103
130.245	-8.32181		162.853	-7.65658		129.181	-5.58202
130.313	-8.32357		162.937	-7.6551		129.248	-5.58305
130.378	-8.32423		163.026	-7.6555		129.313	-5.58465
130.444	-8.32741		163.109	-7.65293		129.381	-5.58543
130.514	-8.32773		163.192	-7.65294		129.448	-5.5863
130.581	-8.32984		163.278	-7.6522		129.515	-5.58722
130.645	-8.3316		163.36	-7.65072		129.582	-5.58794
130.713	-8.33298		163.445	-7.64961		129.647	-5.5893
130.78	-8.33617		163.529	-7.64927		129.714	-5.58978
130.847	-8.33576		163.614	-7.64892		129.78	-5.59043
130.913	-8.33752		163.7	-7.64745		129.847	-5.59175
130.984	-8.33962		163.783	-7.64707		129.913	-5.59194
131.047	-8.34137		163.87	-7.64451		129.981	-5.59296
131.114	-8.34096		163.955	-7.64417		130.047	-5.59337
131.181	-8.34344		164.039	-7.64306		130.115	-5.5944
131.248	-8.34517		164.124	-7.64268		130.183	-5.5947
131.314	-8.34764		164.209	-7.642		130.249	-5.59519
131.382	-8.34867		164.292	-7.6398		130.315	-5.59583
131.45	-8.34972		164.379	-7.63906		130.38	-5.59628
131.516	-8.35181		164.464	-7.63796		130.451	-5.5969
131.584	-8.35322		164.548	-7.63688		130.516	-5.59764
131.651	-8.35498		164.633	-7.6365		130.582	-5.59794
131.718	-8.35636		164.716	-7.63429		130.65	-5.59822
131.785	-8.35702		164.801	-7.63395		130.715	-5.59888
131.853	-8.35915		164.885	-7.63357		130.783	-5.59966
131.92	-8.36017		164.972	-7.63211		130.85	-5.6002
131.985	-8.36082		165.054	-7.63062		130.916	-5.60154
132.054	-8.36367		165.137	-7.62954		130.982	-5.602
132.12	-8.36543		165.224	-7.62881		131.049	-5.60248
132.184	-8.36608		165.308	-7.62733		131.118	-5.60312
132.252	-8.36821		165.393	-7.62699		131.184	-5.60371
132.319	-8.36959		165.477	-7.62515		131.25	-5.60405
132.386	-8.37171		165.563	-7.62368		131.316	-5.60453
132.45	-8.37353		165.648	-7.62294		131.385	-5.60517
132.518	-8.37459		165.734	-7.62369		131.449	-5.60576
132.585	-8.3749		165.818	-7.62334		131.519	-5.60635
132.653	-8.37592		165.902	-7.62001		131.584	-5.60691
132.72	-8.3784		165.987	-7.6193		131.65	-5.60761
132.789	-8.38089		166.072	-7.6182		131.719	-5.60843
132.853	-8.38265		166.158	-7.6171		131.784	-5.60917
132.92	-8.38367		166.243	-7.61602		131.85	-5.6097
132.984	-8.38468		166.328	-7.61455		131.918	-5.61054
133.053	-8.3857		166.412	-7.6138		131.984	-5.61147
133.118	-8.38711		166.495	-7.61381		132.051	-5.61196
133.186	-8.38849		166.582	-7.61308		132.117	-5.61297
133.255	-8.39027		166.667	-7.61161		132.185	-5.61401
133.321	-8.39093		166.751	-7.61017		132.252	-5.61507
133.388	-8.39342		166.836	-7.60869		132.319	-5.61591
133.455	-8.39479		166.923	-7.60763		132.384	-5.61766
133.521	-8.39548		167.006	-7.60688		132.453	-5.6185
133.587	-8.39686		167.091	-7.60504		132.519	-5.61966
133.654	-8.39863		167.176	-7.60506		132.585	-5.62027
133.72	-8.40001		167.26	-7.60396		132.651	-5.62056
133.79	-8.40215		167.343	-7.6025		132.72	-5.6214
133.859	-8.40353		167.431	-7.60141		132.784	-5.6221
133.925	-8.4053		167.515	-7.6003		132.851	-5.62291
133.993	-8.40669		167.601	-7.5996		132.919	-5.62329
134.059	-8.4081		167.685	-7.59812		132.987	-5.62403
134.126	-8.40876		167.771	-7.59738		133.052	-5.62508
134.193	-8.41053		167.857	-7.59592		133.119	-5.62591
134.259	-8.41227		167.938	-7.59443		133.186	-5.62704
134.326	-8.41293		168.024	-7.59372		133.254	-5.62914
134.392	-8.41434		168.11	-7.59262		133.32	-5.62969
134.457	-8.41607		168.194	-7.59151		133.387	-5.63004
134.525	-8.41638		168.281	-7.59004		133.455	-5.6314
134.593	-8.41887		168.366	-7.58897		133.521	-5.63156
134.659	-8.41993		168.45	-7.5871		133.587	-5.63285
134.727	-8.42167		168.532	-7.58638		133.651	-5.63329
134.794	-8.42344		168.618	-7.58527		133.719	-5.63442
134.859	-8.42482		168.705	-7.5853		133.788	-5.63548
134.928	-8.42477		168.788	-7.58419		133.851	-5.63561
134.992	-8.42761		168.872	-7.58271		133.92	-5.63577
135.06	-8.42792		168.96	-7.58125		133.988	-5.63642
135.126	-8.42969		169.044	-7.58017		134.054	-5.63674
135.194	-8.43082		169.128	-7.57833		134.12	-5.63759
135.26	-8.4333		169.212	-7.57831		134.189	-5.6385
135.328	-8.43362		169.299	-7.57648		134.256	-5.63947
135.395	-8.4361		169.383	-7.57577		134.322	-5.64024
135.459	-8.43712		169.468	-7.57394		134.388	-5.64194
135.528	-8.4378		169.555	-7.57327		134.455	-5.6436
135.594	-8.43956		169.638	-7.57219		134.521	-5.64514
135.66	-8.43987		169.724	-7.57035		134.592	-5.64665
135.728	-8.44201		169.808	-7.56924		134.658	-5.64716
135.793	-8.4441		169.892	-7.56889		134.723	-5.64892
135.858	-8.44514		169.977	-7.56778		134.789	-5.64973
135.928	-8.44765		170.06	-7.56779		134.855	-5.65032
135.996	-8.44797		170.147	-7.56633		134.921	-5.65065
136.06	-8.44898		170.233	-7.5645		134.989	-5.65155
136.126	-8.45071		170.318	-7.56412		135.056	-5.65246
136.194	-8.45142		170.405	-7.56265		135.122	-5.65274
136.259	-8.45351		170.491	-7.56159		135.19	-5.6533
136.327	-8.45383		170.577	-7.55972		135.256	-5.65404
136.394	-8.45524		170.662	-7.55864		135.321	-5.65449
136.461	-8.45663		170.747	-7.55754		135.389	-5.65536
136.526	-8.4584		170.831	-7.5557		135.456	-5.65587
136.596	-8.45944		170.916	-7.55532		135.522	-5.65676
136.659	-8.46084		171.002	-7.55312		135.589	-5.65796
136.728	-8.46187		171.088	-7.55202		135.656	-5.65937
136.794	-8.46365		171.172	-7.55167		135.722	-5.65986
136.863	-8.46468		171.256	-7.54982		135.789	-5.66056
136.928	-8.4657		171.342	-7.54872		135.858	-5.66138
136.995	-8.4655		171.427	-7.54838		135.922	-5.66253
137.062	-8.46728		171.513	-7.54728		135.988	-5.66358
137.128	-8.46953		171.599	-7.54471		136.055	-5.66489
137.194	-8.46955		171.683	-7.54396		136.12	-5.66547
137.263	-8.47038		171.766	-7.54285		136.189	-5.66571
137.328	-8.47172		171.851	-7.54177		136.256	-5.66584
137.398	-8.47317		171.937	-7.5399		136.322	-5.6663
137.463	-8.47424		172.022	-7.53919		136.389	-5.66677
137.531	-8.47563		172.108	-7.53816		136.455	-5.66812
137.597	-8.47667		172.193	-7.53555		136.521	-5.66905
137.661	-8.47769		172.276	-7.53484		136.589	-5.6696
137.731	-8.47789		172.361	-7.53336		136.655	-5.67053
137.796	-8.47997		172.448	-7.53336		136.723	-5.67175
137.861	-8.48154		172.532	-7.53191		136.788	-5.67261
137.93	-8.48196		172.617	-7.53004		136.855	-5.67352
137.997	-8.4821		172.703	-7.52861		136.92	-5.67448
138.062	-8.48325		172.788	-7.5275		136.985	-5.67543
138.13	-8.48596		172.872	-7.52638		137.053	-5.67642
138.196	-8.48597		172.959	-7.52492		137.119	-5.67766
138.264	-8.48723		173.043	-7.5242		137.183	-5.67875
138.329	-8.4895		173.125	-7.52159		137.25	-5.68043
138.395	-8.49035		173.212	-7.52162		137.319	-5.6813
138.462	-8.49049		173.298	-7.52052		137.385	-5.68252
138.53	-8.49148		173.381	-7.52017		137.453	-5.68354
138.596	-8.49221		173.467	-7.51793		137.517	-5.68563
138.661	-8.49339		173.553	-7.51646		137.583	-5.68674
138.729	-8.49483		173.639	-7.51426		137.651	-5.68809
138.797	-8.49597		173.722	-7.51391		137.716	-5.6887
138.864	-8.49701		173.809	-7.51244		137.783	-5.68899
138.929	-8.49805		173.893	-7.51169		137.85	-5.69032
138.995	-8.49907		173.978	-7.50949		137.916	-5.69172
139.062	-8.50125		174.062	-7.50874		137.984	-5.69272
139.128	-8.50207		174.149	-7.50691		138.049	-5.69307
139.195	-8.50249		174.233	-7.5047		138.116	-5.69333
139.262	-8.50356		174.318	-7.50396		138.182	-5.69482
139.33	-8.50434		174.405	-7.50332		138.25	-5.69564
139.396	-8.50556		174.486	-7.50219		138.318	-5.69682
139.463	-8.50637		174.572	-7.49959		138.383	-5.69818
139.529	-8.50682		174.658	-7.49962		138.45	-5.69959
139.595	-8.50782		174.743	-7.49891		138.516	-5.70001
139.66	-8.5086		174.828	-7.49744		138.583	-5.70142
139.727	-8.50977		174.912	-7.49556		138.648	-5.70244
139.793	-8.51061		174.999	-7.49559		138.715	-5.70416
139.859	-8.51157		175.085	-7.49376		138.781	-5.70603
139.927	-8.51286		175.169	-7.49264		138.849	-5.70741
139.996	-8.51435		175.256	-7.49081		138.915	-5.70793
140.06	-8.515		175.339	-7.48896		138.98	-5.70845
140.127	-8.51586		175.425	-7.48825		139.046	-5.70929
140.195	-8.51781		175.509	-7.48714		139.114	-5.70963
140.261	-8.51878		175.595	-7.4864		139.181	-5.71008
140.329	-8.51931		175.679	-7.48492		139.247	-5.71038
140.394	-8.52063		175.767	-7.48309		139.314	-5.71078
140.46	-8.52179		175.85	-7.48198		139.379	-5.71108
140.527	-8.52216		175.936	-7.48054		139.446	-5.71134
140.595	-8.52286		176.021	-7.47866		139.513	-5.71156
140.661	-8.52397		176.106	-7.47795		139.58	-5.71179
140.724	-8.52441		176.19	-7.47684		139.647	-5.71209
140.792	-8.5262		176.277	-7.47574		139.712	-5.71242
140.858	-8.52751		176.36	-7.47502		139.778	-5.7129
140.924	-8.52814		176.447	-7.47356		139.845	-5.71353
140.994	-8.52878		176.532	-7.47245		139.912	-5.71413
141.059	-8.53048		176.617	-7.47097		139.978	-5.71471
141.126	-8.53121		176.703	-7.4695		140.045	-5.71516
141.192	-8.53239		176.787	-7.46838		140.113	-5.71553
141.26	-8.53301		176.871	-7.46701		140.177	-5.71651
141.327	-8.53362		176.958	-7.46594		140.246	-5.71684
141.392	-8.53493		177.041	-7.46409		140.312	-5.71758
141.459	-8.53643		177.127	-7.46222		140.378	-5.71825
141.526	-8.53736		177.213	-7.46224		140.444	-5.71889
141.592	-8.5379		177.298	-7.46003		140.51	-5.71969
141.659	-8.53921		177.382	-7.45818		140.576	-5.72061
141.726	-8.5401		177.467	-7.45931		140.643	-5.72124
141.793	-8.54107		177.551	-7.4571		140.71	-5.7222
141.86	-8.54165		177.637	-7.45636		140.778	-5.72375
141.925	-8.54294		177.722	-7.45488		140.844	-5.7246
141.99	-8.54383		177.808	-7.45304		140.91	-5.72516
142.057	-8.54458		177.892	-7.45193		140.975	-5.72604
142.125	-8.54573		177.977	-7.45196		141.043	-5.7268
142.189	-8.54606		178.06	-7.45047		141.108	-5.72788
142.258	-8.54651		178.147	-7.449		141.175	-5.72922
142.323	-8.54755		178.234	-7.44904		141.241	-5.73015
142.389	-8.54821		178.317	-7.44645		141.309	-5.73112
142.456	-8.54885		178.402	-7.44461		141.375	-5.7321
142.523	-8.5504		178.486	-7.44423		141.442	-5.73309
142.588	-8.55122		178.573	-7.44239		141.507	-5.73434
142.657	-8.55197		178.658	-7.44092		141.574	-5.7352
142.723	-8.55332		178.743	-7.44017		141.639	-5.7354
142.789	-8.55428		178.829	-7.43947		141.705	-5.73584
142.855	-8.55489		178.915	-7.43837		141.772	-5.73665
142.922	-8.55592		178.999	-7.43765		141.839	-5.73757
142.99	-8.55632		179.083	-7.4354		141.906	-5.73879
143.055	-8.55691		179.168	-7.43319		141.971	-5.73911
143.122	-8.55738		179.255	-7.43292		142.038	-5.7406
143.189	-8.5582		179.338	-7.4318		142.104	-5.74111
143.256	-8.55879		179.424	-7.43107		142.17	-5.74181
143.321	-8.55971		179.508	-7.43004		142.24	-5.74263
143.388	-8.56036		179.594	-7.42933		142.306	-5.74354
143.457	-8.56135		179.679	-7.42785		142.371	-5.74407
143.522	-8.56293		179.768	-7.42676		142.437	-5.74554
143.589	-8.56349		179.851	-7.42491		142.503	-5.74647
143.657	-8.56395		179.934	-7.42416		142.571	-5.74745
143.723	-8.56457		180.02	-7.42232		142.637	-5.74817
143.791	-8.56576		180.107	-7.42125		142.703	-5.74957
143.858	-8.56653		180.193	-7.42051		142.769	-5.75021
143.924	-8.56698		180.277	-7.41903		142.837	-5.75127
143.989	-8.56774		180.363	-7.41719		142.902	-5.75227
144.057	-8.56833		180.448	-7.41681		142.971	-5.75356
144.122	-8.56921		180.534	-7.41611		143.035	-5.75535
144.189	-8.571		180.618	-7.4135		143.103	-5.75593
144.255	-8.57178		180.705	-7.41316		143.166	-5.7567
144.322	-8.57268		180.788	-7.41204		143.231	-5.75711
144.388	-8.57318		180.873	-7.4102		143.296	-5.7595
144.453	-8.57384		180.959	-7.40872		143.363	-5.76073
144.52	-8.57436		181.045	-7.40839		143.429	-5.76143
144.588	-8.57506		181.131	-7.40655		143.498	-5.76142
144.651	-8.57559		181.214	-7.40616		143.562	-5.76229
144.72	-8.57628		181.298	-7.40431		143.631	-5.76295
144.786	-8.57695		181.385	-7.40398		143.697	-5.76355
144.851	-8.5774		181.468	-7.40249		143.763	-5.76488
144.919	-8.57781		181.556	-7.40176		143.83	-5.76547
144.988	-8.57827		181.639	-7.39955		143.896	-5.76681
145.055	-8.57884		181.724	-7.39917		143.963	-5.76859
145.119	-8.57953		181.81	-7.39883		144.03	-5.76917
145.184	-8.58001		181.896	-7.39779		144.096	-5.77027
145.252	-8.58091		181.978	-7.3952		144.162	-5.77097
145.32	-8.58191		182.063	-7.39446		144.227	-5.77182
145.387	-8.58242		182.148	-7.39412		144.292	-5.77304
145.454	-8.58306		182.233	-7.39227		144.359	-5.7744
145.519	-8.58384		182.32	-7.39154		144.426	-5.77469
145.586	-8.58437		182.403	-7.39005		144.493	-5.77622
145.651	-8.58501		182.49	-7.38858		144.561	-5.77771
145.72	-8.58581		182.574	-7.3875		144.626	-5.77844
145.787	-8.58643		182.661	-7.38677		144.693	-5.78002
145.853	-8.58719		182.746	-7.38603		144.758	-5.78052
145.919	-8.5878		182.832	-7.38419		144.826	-5.78163
145.986	-8.58832		182.915	-7.38421		144.892	-5.78337
146.052	-8.58872		183	-7.38236		144.959	-5.78408
146.118	-8.58915		183.085	-7.38162		145.024	-5.78493
146.184	-8.58956		183.172	-7.38092		145.093	-5.78557
146.25	-8.59006		183.255	-7.37943		145.158	-5.7875
146.318	-8.59047		183.342	-7.37906		145.224	-5.78771
146.383	-8.59115		183.427	-7.37722		145.291	-5.78812
146.45	-8.59158		183.51	-7.37724		145.355	-5.78943
146.517	-8.59222		183.595	-7.37539		145.424	-5.79124
146.582	-8.59275		183.677	-7.3739		145.49	-5.79318
146.65	-8.59324		183.763	-7.37393		145.554	-5.7938
146.718	-8.59363		183.848	-7.37319		145.622	-5.79435
146.784	-8.59411		183.935	-7.37135		145.687	-5.79634
146.85	-8.5945		184.019	-7.37138		145.755	-5.79703
146.917	-8.59498		184.103	-7.36989		145.818	-5.79824
146.983	-8.59549		184.189	-7.36952		145.888	-5.79962
147.05	-8.59587		184.274	-7.36845		145.953	-5.80023
147.114	-8.5963		184.357	-7.36733		146.019	-5.80277
147.18	-8.59671		184.444	-7.36736		146.085	-5.80446
147.248	-8.59709		184.531	-7.36513		146.151	-5.80504
147.315	-8.59754		184.613	-7.36404		146.217	-5.80636
147.38	-8.59795		184.699	-7.36336		146.285	-5.80766
147.448	-8.59833		184.784	-7.36266		146.351	-5.80863
147.517	-8.59878		184.87	-7.36306		146.415	-5.80995
147.58	-8.59915		184.954	-7.36195		146.483	-5.80987
147.648	-8.5996		185.04	-7.3601		146.549	-5.81181
147.715	-8.59999		185.126	-7.359		146.616	-5.81356
147.779	-8.60038		185.211	-7.35866		146.683	-5.81411
147.847	-8.60082		185.295	-7.35754		146.749	-5.81544
147.913	-8.6012		185.38	-7.3557		146.816	-5.81599
147.979	-8.60158		185.466	-7.35533		146.881	-5.81808
148.043	-8.60196		185.55	-7.35388		146.948	-5.81978
148.112	-8.60236		185.636	-7.35388		147.014	-5.82071
148.178	-8.60275		185.722	-7.35281		147.081	-5.82093
148.244	-8.60319		185.807	-7.35133		147.146	-5.82301
148.309	-8.60359		185.889	-7.35021		147.214	-5.82292
148.376	-8.60395		185.976	-7.34911		147.282	-5.82402
148.445	-8.60436		186.062	-7.34914		147.347	-5.82434
148.512	-8.60473		186.145	-7.34802		147.414	-5.8251
148.577	-8.60509		186.232	-7.34806		147.483	-5.8257
148.644	-8.60545		186.317	-7.34769		147.545	-5.82716
148.71	-8.60582		186.401	-7.34661		147.613	-5.83003
148.777	-8.6062		186.487	-7.34661		147.681	-5.83098
148.845	-8.60659		186.572	-7.34476		147.747	-5.83122
148.911	-8.60696		186.656	-7.34405		147.812	-5.83364
148.977	-8.60733		186.743	-7.34369		147.88	-5.83386
149.046	-8.60771		186.828	-7.34335		147.945	-5.83506
149.112	-8.60805		186.913	-7.34187		148.014	-5.83601
149.177	-8.60843		186.998	-7.34113		148.078	-5.83704
149.245	-8.60879		187.082	-7.34005		148.146	-5.83839
149.31	-8.60913		187.169	-7.33932		148.212	-5.839
149.377	-8.60949		187.254	-7.33821		148.277	-5.84064
149.443	-8.60984		187.337	-7.33823		148.344	-5.84098
149.51	-8.61019		187.422	-7.33675		148.409	-5.8421
149.576	-8.61053		187.509	-7.33753		148.476	-5.84383
149.644	-8.61087		187.595	-7.33532		148.544	-5.84451
149.71	-8.61119		187.679	-7.33571		148.608	-5.84665
149.779	-8.61152		187.765	-7.33498		148.674	-5.848
149.845	-8.61183		187.848	-7.33575		148.741	-5.85006
149.909	-8.61212		187.936	-7.33431		148.808	-5.84995
149.977	-8.61246		188.022	-7.3332		148.874	-5.85077
150.044	-8.61276		188.105	-7.33259		148.942	-5.85209
150.11	-8.61306		188.19	-7.33262		149.007	-5.85389
150.179	-8.61338		188.275	-7.33302		149.074	-5.85443
150.244	-8.61368		188.361	-7.33196		149.139	-5.85616
150.313	-8.61398		188.446	-7.33081		149.207	-5.85611
150.376	-8.6143		188.53	-7.33046		149.274	-5.85754
150.442	-8.61461		188.616	-7.33054		149.339	-5.85939
150.508	-8.61493		188.702	-7.33024		149.405	-5.8603
150.577	-8.61523		188.786	-7.32993		149.47	-5.8603
150.645	-8.61555		188.871	-7.33024		149.537	-5.86068
150.71	-8.61582		188.954	-7.32757		149.605	-5.86293
150.778	-8.61612		189.041	-7.32828		149.673	-5.86403
150.844	-8.6164		189.127	-7.3278		149.737	-5.86582
150.909	-8.61669		189.213	-7.32854		149.805	-5.86793
150.978	-8.61697		189.296	-7.32806		149.87	-5.8689
151.044	-8.61722		189.381	-7.32769		149.939	-5.87169
151.112	-8.61744		189.466	-7.32702		150.005	-5.87191
151.178	-8.61773		189.551	-7.3269		150.07	-5.87435
151.246	-8.618		189.637	-7.32666		150.138	-5.87566
151.312	-8.61828		189.723	-7.32688		150.204	-5.877
151.378	-8.61854		189.81	-7.32681		150.272	-5.87834
151.445	-8.6188		189.893	-7.32556		150.337	-5.87967
151.513	-8.61908		189.979	-7.32528		150.403	-5.88208
151.578	-8.61929		190.065	-7.32549		150.471	-5.88267
151.647	-8.61956		190.149	-7.32582		150.536	-5.88325
151.714	-8.61969		190.235	-7.32537		150.602	-5.88347
151.777	-8.61991		190.32	-7.32546		150.669	-5.88592
151.845	-8.62017		190.405	-7.32532		150.737	-5.88799
151.912	-8.62032		190.489	-7.32482		150.804	-5.88933
151.979	-8.62057		190.574	-7.32463		150.871	-5.89063
152.046	-8.62072		190.659	-7.32409		150.936	-5.89085
152.113	-8.62092		190.743	-7.32331		151.002	-5.89294
152.179	-8.62097		190.83	-7.32372		151.07	-5.89363
152.247	-8.62111		190.914	-7.3236		151.137	-5.89497
152.314	-8.6212		190.999	-7.32392		151.202	-5.89555
152.381	-8.62135		191.083	-7.32436		151.267	-5.89652
152.448	-8.62154		191.172	-7.32464		151.335	-5.89822
152.516	-8.62179		191.256	-7.32433		151.403	-5.89953
152.582	-8.62206		191.34	-7.32397		151.471	-5.90015
152.647	-8.62232		191.427	-7.32382		151.536	-5.90106
152.714	-8.62244		191.51	-7.32354		151.602	-5.90279
152.78	-8.6226		191.597	-7.32362		151.668	-5.90301
152.85	-8.62265		191.683	-7.32353		151.735	-5.90468
152.915	-8.62287		191.767	-7.32332		151.801	-5.9056
152.982	-8.62292		191.852	-7.3234		151.865	-5.90774
153.049	-8.6228		191.935	-7.32371		151.933	-5.90869
153.116	-8.6228		192.02	-7.32406		152	-5.90967
153.183	-8.62289		192.107	-7.32443		152.07	-5.91247
153.251	-8.62295		192.192	-7.32457		152.135	-5.9138
153.316	-8.62306		192.276	-7.32488		152.201	-5.9155
153.385	-8.62252		192.36	-7.3248		152.272	-5.91574
153.451	-8.62226		192.447	-7.32511		152.337	-5.9178
153.518	-8.62138		192.532	-7.32548		152.402	-5.91949
153.585	-8.62113		192.617	-7.32569		152.469	-5.92044
153.654	-8.62128		192.702	-7.32562		152.533	-5.92029
153.72	-8.62139		192.787	-7.3252		152.602	-5.92276
153.787	-8.62156		192.873	-7.32539		152.669	-5.92407
[truncated: 2,140 more rows]

## Sheet: Fig 1k
	Nanocrystalline spacing(nm)			Nanocrystalline size (nm)
Stretching percentage (%)	Mean	SD	N	Mean	SD	N
0	8.31815	0.075453	3	3.53687	0.077372	3
1	9.56858	0.408164	6	3.52378	0.062653	6
2	9.826	0.376242	3	3.5332	0.021896	3
