# Supplementary material for: Control of polymers’ amorphous-crystalline transition enables miniaturization and multifunctional integration for hydrogel bioelectronics
Source: Nat Commun. 2024 Apr 25;15:3525. doi: 10.1038/s41467-024-47988-w (PMC11045824; doi:10.1038/s41467-024-47988-w)
Supplement: Supplementary file 4 — Source data [file 41467_2024_47988_MOESM4_ESM.zip › SOURCE DATA/Source data_Fig 2.xlsx]

## Sheet: Fig 2a
	Shrink percentgae (%) in D
	Without acidification
	0% stretch					100% stretch					200% stretch
TEOS%	Fiber 1	Fiber 2	Fiber 3	Fiber 4		Fiber 1	Fiber 2	Fiber 3	Fiber 4		Fiber 1	Fiber 2	Fiber 3	Fiber 4
0	27.1636	23.9453	31.3472	32.0891		38.4423	40.601	38.6654			47.6432	42.3344	39.884
1	26.3063	28.0906	24.5078	23.3574		41.8353	43.8004	37.6329	38.7989		49.3557	54.5143	51.1099	50.5789
2	22.5913	26.1388	26.975	32.9217		43.3631	41.7825	44.141	41.4094		53.897	55.3404	55.6689	55.0005
3	23.5487	27.2315	22.5479	21.8314		46.1337	52.7958	48.6208	47.4612		52.491	62.4036	58.5029	61.7247
4	26.1637	29.9642	27.4471	28.129		44.9371	54.6109	50.9069	51.7851		63.3447	67.7912	62.231	66.5012
	With acidification
	0% stretch					100% stretch					200% stretch
TEOS%	Fiber 1	Fiber 2	Fiber 3	Fiber 4		Fiber 1	Fiber 2	Fiber 3	Fiber 4		Fiber 1	Fiber 2	Fiber 3	Fiber 4
0	46.7019	49.2953	49.7602	49.5768		60.589	64.016	58.6735	59.0478		73.4346	75.5043	72.004	75.9511
1	51.9652	47.8341	47.639	50.0051		65.7018	67.5972	65.2779	63.5623		73.594	72.7394	75.8331	77.9248
2	49.0092	52.422	46.8603	49.8263		69.5074	68.0098	64.5282	64.6266		75.7265	76.3652	78.4964	77.1212
3	50.3837	53.0302	48.7696	48.9756		71.7113	69.2741	70.0977	68.2568		79.9521	78.8798	81.1238	83.1755
4	51.6712	49.6622	49.5168	50.6413		67.5231	71.9186	65.0446	67.3252		82.6094	77.0595	79.3114	79.9967

## Sheet: Fig 2b
	800 µm mold		600 µm mold		500 µm mold		300 µm mold
Fiber	Pristine (µm)	Shrunk (µm)	Pristine (µm)	Shrunk (µm)	Pristine (µm)	Shrunk (µm)	Pristine (µm)	Shrunk (µm)
1	853.083	148.356	677.248	142.952	579.452	116.596	361.041	77.7713
2	848.155	194.571	665.958	127.519	563.416	127.114	357.19	79.474
3	885.946	183.29	678.923	144.807	570.539	122.973	365.653	78.0977
4	861.39	172.307	675.648	163.301	591.432	114.495	351.164	85.4221
	Shrink percentgae (%) in D
Fiber	800 µm mold	600 µm mold	500 µm mold	300 µm mold
1	82.6094	78.8922	79.8783	78.4591
2	77.0595	80.8518	77.4387	77.7502
3	79.3114	78.6711	78.4462	78.6416
4	79.9967	75.8304	80.6411	75.6746

## Sheet: Fig 2c
	TEOS content (wt. %)-Refractive index
Sample	0	1	2	3	4
1	1.515	1.565	1.51	1.556	1.633
2	1.524	1.568	1.564	1.581	1.595
3	1.489	1.541	1.536	1.537	1.636
4	1.519	1.576	1.592	1.545	1.556
5	1.447	1.598	1.557	1.566	1.645
6	1.486	1.598	1.568	1.53	1.639
7	1.421	1.59	1.561	1.544
8	1.523	1.534	1.512	1.551	1.631
9	1.508		1.574	1.528	1.639
	TEOS content (wt. %)-Transmittance%
Sample	0	1	2	3	4
1	99.9135	100.057	99.9704	100.232	96.5804
2	99.951	100.035	100.06	100.086	96.7732
3	100.012	99.9127	100.191	99.9942	96.8999
4	100.066	99.851	100.238	99.9706	97.1159
5	100.104	99.8587	100.199	100.008	97.2502

## Sheet: Fig 2d
	Elastic modulus (Mpa)
Fiber	0	1	2	3	4
1	2.95997	2.61853	2.53761	7.91041	10.5007
2	3.03826	3.85873	3.8318	2.948	8.62731
3	3.10193	3.11027	4.53994	5.60866	7.48017
4	3.23449	2.11589	3.59713	5.80191	11.1526
5	3.65871	3.05354	4.00164	5.79324	7.29312
6	1.94835	2.4084	2.78986	3.6981	6.89264
7	3.57239	2.45781	4.40707	3.52392	13.2354
8		2.88015	4.6621	3.3183	9.27538
	Stretchabilibity (%)
Fiber	0	1	2	3	4
1	117.044	183.642	209.5	118.084	141.374
2	165.187	191.608	130.949	125.65	122.814
3	140.522	137.218	99.336	134.554	167.318
4	171.995	173.926	179.902	153.211	112.579
5	173.613	209.554	128.66	136.159	159.64
6	110.645	151.597	123.791	195.92	176.918
7	214.454	159.903	166.868	113.278	73.37
8		146.42	139.658	138.244	194.369

## Sheet: Fig 2e
	COMPACT			Silica
Frequency (Hz)	Ave	SD +	SD -	Ave	SD +	SD -
4	2.99975	4.50182	1.49768	95.2033	134.24	56.167
2.5	4.116	5.95569	2.27631	109.147	122.885	95.4082
1.66667	4.87525	6.67863	3.07186	119.253	141.07	97.4364
1.25	4.92475	6.33292	3.51658	103.637	132.002	75.2709
1	4.8125	6.26484	3.36016	105.087	133.782	76.3911
0.833333	5.05175	6.45452	3.64898	95.3733	132.333	58.4132
0.714286	5.1965	6.58148	3.81152	110.497	136.769	84.224

## Sheet: Fig 2f
		Shrink percentage(%) in D
	pH=6				pH=7				pH=8
Weeks	Fiber 1	Fiber 2	Fiber 3	Fiber 4	Fiber 1	Fiber 2	Fiber 3	Fiber 4	Fiber 1	Fiber 2	Fiber 3	Fiber 4
0	72.1084	74.4931	77.6465	75.2096	70.7265	76.5942	80.079	74.6693	70.8009	74.667	75.1755	75.5486
2	73.8859	77.3404	73.1215	77.5708	70.0998	76.9138	68.7063	73.7004	78.0083	73.2913	64.0709	69.948
8	69.0355	69.8122	74.3591	66.7082	73.9716	74.4937	69.5018	73.0575	75.4675	69.7595	68.7589	72.5541
10	74.0754	78.768	75.7403	75.3812	76.1819	71.5762	74.0539	77.9047	76.5938	75.3153	68.3536	66.3798
12	75.0627	70.2511	73.6735	77.1998	68.458	75.8376	70.3471	74.1715	80.3087	76.302	67.7997	72.5267

## Sheet: Fig 2g
	Cell death rate (%)
Measurements	COMPACT (-)	COMPACT (+)
1	0.608828	0.542495
2	0.473934	0.651042
3	0.496278	0.371471
4	0.302115	1.01695
5	0.142045	0.95057
6	0.15625	0.308833
7	0.116891	0.186289
8	0.21322	0.114877
9	0.383142
