# Supplementary material for: Control of polymers’ amorphous-crystalline transition enables miniaturization and multifunctional integration for hydrogel bioelectronics
Source: Nat Commun. 2024 Apr 25;15:3525. doi: 10.1038/s41467-024-47988-w (PMC11045824; doi:10.1038/s41467-024-47988-w)
Supplement: Supplementary file 4 — Source data [file 41467_2024_47988_MOESM4_ESM.zip › SOURCE DATA/Source data_Fig 3.xlsx]

## Sheet: Fig 3d
	Attenuation coefficient (dB/cm)
	Core	Core with plain cladidng	Core with rGO cladding
Fiber 1	2.45638	1.69409	1.022
Fiber 2	1.91021	1.74862	0.6909
Fiber 3	1.94059	1.70194	0.5693
Fiber 4	1.16495	1.86897	0.8134

## Sheet: Fig 3h
Time (s)	dF/F
0	0.0251
0.03334	0.03261
0.06667	0.03842
0.1	0.04255
0.13334	0.05651
0.16667	0.03285
0.2	0.03734
0.23334	0.00768
0.26667	0.01297
0.3	0.02074
0.33333	0.04618
0.36667	0.03647
0.4	0.04253
0.43334	0.02696
0.46667	0.0504
0.5	0.08055
0.53334	0.09699
0.56667	0.11038
0.60001	0.1042
0.63334	0.10078
0.66667	0.11221
0.7	0.12079
0.73333	0.11651
0.76667	0.15824
0.80001	0.18777
0.83333	0.23082
0.86667	0.25817
0.9	0.25927
0.93333	0.25137
0.96667	0.27233
1	0.27858
1.03334	0.30163
1.06667	0.33112
1.1	0.3186
1.13334	0.32133
1.16667	0.307
1.2	0.31429
1.23334	0.32735
1.26667	0.34488
1.3	0.3127
1.33333	0.29747
1.36667	0.25481
1.4	0.25206
1.43334	0.25335
1.46667	0.25174
1.5	0.22589
1.53334	0.22195
1.56667	0.20934
1.60001	0.20658
1.63333	0.18435
1.66667	0.16422
1.7	0.13265
1.73333	0.12423
1.76667	0.11658
1.80001	0.09644
1.83333	0.07207
1.86667	0.07565
1.90001	0.07604
1.93332	0.09833
1.96667	0.1121
2	0.09639
2.03334	0.08664
2.06667	0.06879
2.1	0.05961
2.13334	0.05828
2.16667	0.05672
2.2	0.06482
2.23334	0.06017
2.26667	0.05641
2.30001	0.06247
2.33334	0.07362
2.36667	0.0802
2.4	0.11378
2.43334	0.14055
2.46667	0.16122
2.5	0.17066
2.53333	0.169
2.56667	0.14206
2.60001	0.15516
2.63334	0.15964
2.66667	0.14913
2.70001	0.14733
2.73333	0.15167
2.76667	0.12991
2.8	0.12607
2.83334	0.11193
2.86667	0.08418
2.90001	0.08323
2.93333	0.10119
2.96667	0.1072
3	0.09902
3.03334	0.08898
3.06667	0.08223
3.1	0.07885
3.13333	0.06112
3.16667	0.05993
3.2	0.02407
3.23334	0.0063
3.26667	0.01956
3.3	0.02062
3.33334	0.01843
3.36667	0.03702
3.4	0.02041
3.43333	0.02394
3.46667	0.01762
3.5	0.03034
3.53334	0.0473
3.56667	0.05712
3.6	0.04571
3.63334	0.03729
3.66667	0.00368
3.7	-0.0056
3.73334	-0.00473
3.76667	0.00571
3.8	0.00834
3.83334	0.03254
3.86667	0.03631
3.9	0.01056
3.93333	-0.01329
3.96667	-0.01599
4	-0.01579
4.03334	0.01317
4.06667	0.04023
4.1	0.05719
4.13333	0.05739
4.16667	0.06931
4.2	0.09089
4.23333	0.08037
4.26667	0.09215
4.3	0.10358
4.33333	0.11093
4.36667	0.12103
4.40001	0.135
4.43334	0.12358
4.46667	0.12425
4.5	0.12593
4.53333	0.11308
4.56667	0.10767
4.6	0.10491
4.63334	0.08907
4.66667	0.0727
4.7	0.08694
4.73334	0.08733
4.76667	0.10173
4.8	0.12574
4.83334	0.12546
4.86667	0.0968
4.9	0.08529
4.93333	0.08182
4.96667	0.0725
5	0.10389
5.03333	0.13876
5.06667	0.15872
5.1	0.16406
5.13334	0.18065
5.16667	0.15966
5.2	0.16919
5.23334	0.1682
5.26667	0.16364
5.3	0.15041
5.33333	0.12699
5.36667	0.09943
5.4	0.08282
5.43334	0.07893
5.46667	0.08084
5.5	0.08652
5.53334	0.08448
5.56667	0.0974
5.6	0.0836
5.63334	0.09432
5.66667	0.07724
5.7	0.07191
5.73334	0.0703
5.76667	0.09131
5.80001	0.10652
5.83334	0.11467
5.86667	0.11615
5.90001	0.12002
5.93334	0.10856
5.96667	0.1298
6	0.14505
6.03334	0.12778
6.06667	0.12231
6.1	0.10137
6.13334	0.10266
6.16667	0.12496
6.2	0.13668
6.23334	0.12955
6.26667	0.11699
6.3	0.09624
6.33334	0.07282
6.36667	0.07578
6.4	0.07189
6.43333	0.09533
6.46667	0.12015
6.5	0.13068
6.53334	0.12159
6.56667	0.12556
6.6	0.13609
6.63334	0.16229
6.66667	0.17064
6.7	0.16912
6.73334	0.15523
6.76667	0.15324
6.8	0.17587
6.83334	0.2014
6.86667	0.20132
6.9	0.21409
6.93334	0.20329
6.96667	0.1902
7.00001	0.17769
7.03333	0.1447
7.06667	0.13961
7.1	0.1402
7.13334	0.15173
7.16667	0.15841
7.20001	0.16037
7.23334	0.14871
7.26667	0.16629
7.3	0.15011
7.33334	0.1566
7.36667	0.14799
7.4	0.13643
7.43333	0.13158
7.46667	0.12597
7.5	0.14141
7.53334	0.19195
7.56667	0.24086
7.6	0.29568
7.63333	0.32036
7.66667	0.31899
7.7	0.30957
7.73334	0.28724
7.76667	0.26154
7.8	0.25446
7.83333	0.25699
7.86667	0.27005
7.9	0.2703
7.93334	0.25911
7.96667	0.24308
8	0.23537
8.03334	0.23319
8.06667	0.23425
8.1	0.22393
8.13334	0.22808
8.16667	0.21757
8.2	0.22634
8.23333	0.23011
8.26667	0.2366
8.3	0.24332
8.33334	0.25009
8.36667	0.24825
8.4	0.25916
8.43334	0.25055
8.46667	0.25437
8.50001	0.25343
8.53333	0.24958
8.56667	0.27102
8.6	0.26436
8.63334	0.25752
8.66667	0.254
8.7	0.24692
8.73333	0.23531
8.76667	0.23051
8.8	0.2069
8.83333	0.18696
8.86667	0.18278
8.9	0.19341
8.93333	0.1898
8.96667	0.20319
9	0.23034
9.03334	0.22354
9.06667	0.23784
9.1	0.22928
9.13334	0.20667
9.16667	0.20325
9.2	0.19198
9.23334	0.16537
9.26667	0.18142
9.30001	0.18277
9.33334	0.20168
9.36667	0.22936
9.4	0.22646
9.43334	0.22114
9.46667	0.22529
9.5	0.21926
9.53333	0.24212
9.56667	0.24142
9.6	0.22362
9.63334	0.21663
9.66667	0.21297
9.7	0.21094
9.73333	0.2268
9.76667	0.22039
9.8	0.21325
9.83334	0.21045
9.86667	0.18694
9.9	0.15885
9.93334	0.15829
9.96667	0.15349
10	0.1675
10.0333	0.14985
10.0667	0.13043
10.1	0.11096
10.1333	0.13697
10.1667	0.15755
10.2	0.16971
10.2333	0.16648
10.2667	0.16606
10.3	0.14693
10.3333	0.1436
10.3667	0.1679
10.4	0.18391
10.4333	0.22135
10.4667	0.25098
10.5	0.27499
10.5333	0.25914
10.5667	0.25848
10.6	0.24316
10.6333	0.22251
10.6667	0.20847
10.7	0.20076
10.7333	0.21511
10.7667	0.25074
10.8	0.27646
10.8333	0.29157
10.8667	0.27772
10.9	0.24444
10.9333	0.22426
10.9667	0.22399
11	0.19295
11.0333	0.19096
11.0667	0.17507
11.1	0.16565
11.1333	0.15199
11.1667	0.1781
11.2	0.15887
11.2333	0.15621
11.2667	0.1327
11.3	0.10804
11.3333	0.07886
11.3667	0.0853
11.4	0.09079
11.4333	0.13103
11.4667	0.151
11.5	0.15915
11.5333	0.14711
11.5667	0.13693
11.6	0.12747
11.6333	0.15295
11.6667	0.15739
11.7	0.13369
11.7333	0.10141
11.7667	0.08613
11.8	0.05834
11.8333	0.05696
11.8667	0.07707
11.9	0.06327
11.9333	0.04419
11.9667	0.03272
12	-0.000746985
12.0333	-0.02183
12.0667	-0.03363
12.1	-0.03786
12.1333	-0.03599
12.1667	-0.04508
12.2	-0.03372
12.2333	-0.02737
12.2667	-0.03849
12.3	-0.03578
12.3333	-0.03812
12.3667	-0.03538
12.4	-0.00768
12.4333	0.01626
12.4667	0.02949
12.5	0.03047
12.5333	0.0188
12.5667	0.04002
12.6	0.06515
12.6333	0.08862
12.6667	0.12713
12.7	0.12179
12.7333	0.12382
12.7667	0.13391
12.8	0.1557
12.8333	0.15555
12.8667	0.17035
12.9	0.16219
12.9333	0.16437
12.9667	0.15631
13	0.16078
13.0333	0.16938
13.0667	0.16304
13.1	0.17122
13.1333	0.16368
13.1667	0.14177
13.2	0.12295
13.2333	0.14936
13.2667	0.15754
13.3	0.18196
13.3333	0.17309
13.3667	0.16189
13.4	0.14792
13.4333	0.16353
13.4667	0.16514
13.5	0.17189
13.5333	0.15212
13.5667	0.1562
13.6	0.15376
13.6333	0.16537
13.6667	0.16583
13.7	0.15534
13.7333	0.13838
13.7667	0.12318
13.8	0.1245
13.8333	0.12434
13.8667	0.10709
13.9	0.10889
13.9333	0.10869
13.9667	0.10354
14	0.12214
14.0333	0.13261
14.0667	0.11917
14.1	0.10587
14.1333	0.08848
14.1667	0.04961
14.2	0.01088
14.2333	0.01378
14.2667	0.01772
14.3	0.02404
14.3333	0.04522
14.3667	0.02663
14.4	0.02058
14.4333	0.0189
14.4667	0.02389
14.5	0.04654
14.5333	0.02924
14.5667	0.0081
14.6	0.02247
14.6333	0.04046
14.6667	0.05387
14.7	0.07934
14.7333	0.07021
14.7667	0.04737
14.8	0.04736
14.8333	0.06572
14.8667	0.07228
14.9	0.0644
14.9333	0.0721
14.9667	0.09728
15	0.14426
15.0333	0.1821
15.0667	0.19437
15.1	0.1765
15.1333	0.17401
15.1667	0.18676
15.2	0.19669
15.2333	0.1862
15.2667	0.1439
15.3	0.10998
15.3333	0.09835
15.3667	0.093
15.4	0.11636
15.4333	0.13159
15.4667	0.14981
15.5	0.13898
15.5333	0.13835
15.5667	0.13019
15.6	0.14441
15.6333	0.13606
15.6667	0.14143
15.7	0.14227
15.7333	0.14892
15.7667	0.14757
15.8	0.15284
15.8333	0.14302
15.8667	0.13929
15.9	0.14923
15.9333	0.1534
15.9667	0.14829
16	0.14156
16.0333	0.14374
16.0666	0.15896
16.0999	0.16637
16.1332	0.1726
16.1665	0.18453
16.1998	0.1998
16.2331	0.21384
16.2664	0.2173
16.2997	0.21195
16.333	0.1997
16.3663	0.19787
16.3996	0.20391
16.4329	0.21594
16.4662	0.22202
16.4995	0.23853
16.5328	0.23647
16.5661	0.22955
16.5994	0.2211
16.6327	0.20609
16.666	0.19936
16.6993	0.17801
16.7326	0.16338
16.7659	0.16388
16.7992	0.17135
16.8325	0.17114
16.8658	0.17879
16.8991	0.17554
16.9324	0.18262
16.9657	0.19551
16.999	0.20802
17.0323	0.19043
17.0656	0.16656
17.0989	0.15969
17.1322	0.15634
17.1655	0.16437
17.1988	0.17936
17.2321	0.18915
17.2654	0.19361
17.2987	0.20808
17.332	0.19811
17.3653	0.19724
17.3986	0.17256
17.4319	0.15935
17.4652	0.15786
17.4985	0.17122
17.5318	0.18726
17.5651	0.2201
17.5984	0.2168
17.6317	0.19693
17.665	0.19425
17.6983	0.1898
17.7316	0.20355
17.7649	0.21325
17.7982	0.21457
17.8315	0.20465
17.8648	0.19868
17.8981	0.18248
17.9314	0.18103
17.9647	0.18083
17.998	0.19843
18.0313	0.20227
18.0646	0.20483
18.0979	0.20996
18.1312	0.20475
18.1645	0.18541
18.1978	0.18363
18.2311	0.18109
18.2644	0.18298
18.2977	0.20358
18.3309	0.21452
18.3642	0.21875
18.3975	0.20764
18.4308	0.21267
18.4641	0.18046
18.4974	0.18107
18.5307	0.16781
18.564	0.17285
18.5973	0.16312
18.6306	0.15582
18.6639	0.10566
18.6972	0.06988
18.7305	0.03096
18.7638	0.01028
18.7971	0.01865
18.8304	0.02554
18.8636	0.0149
18.8969	0.00851
18.9302	0.01543
18.9635	0.00545
18.9968	0.0165
19.0301	0.02602
19.0634	0.03981
19.0967	0.06237
19.13	0.06229
19.1633	0.02756
19.1966	-0.02174
19.2299	-0.05356
19.2632	-0.06648
19.2965	-0.06259
19.3297	-0.0467
19.363	-0.00543
19.3963	0.000603711
19.4296	0.01964
19.4629	0.01239
19.4962	-0.02696
19.5295	-0.04841
19.5628	-0.03818
19.5961	-0.05034
19.6294	-0.01992
19.6627	0.01587
19.6959	0.02624
19.7292	0.04213
19.7625	0.04478
19.7958	0.02339
19.8291	0.00942
19.8624	0.01836
19.8957	0.000773122
19.929	-0.00538
19.9623	-0.00506
19.9956	0.01073
20.0288	0.02791
20.0621	0.05137
20.0954	0.04988
20.1287	0.05653
20.162	0.05595
20.1953	0.05798
20.2286	0.06001
20.2619	0.04162
20.2951	0.0156
20.3284	0.04249
20.3617	0.06167
20.395	0.07523
20.4283	0.08579
20.4616	0.06291
20.4949	0.02704
20.5282	0.03055
20.5615	0.01763
20.5947	0.00767
20.628	-0.000298746
20.6613	-0.01807
20.6946	-0.00847
20.7279	0.00671
20.7612	0.01336
20.7945	0.01987
20.8277	0.02157
20.861	0.02294
20.8943	0.03726
20.9276	0.04348
20.9609	0.0498
20.9942	0.04236
21.0275	0.05082
21.0607	0.06595
21.094	0.08027
21.1273	0.09559
21.1606	0.09633
21.1939	0.09189
21.2272	0.08397
21.2604	0.07981
21.2937	0.07032
21.327	0.05688
21.3603	0.03839
21.3936	0.05214
21.4269	0.08408
21.4602	0.11802
21.4934	0.14338
21.5267	0.13151
21.56	0.12288
21.5933	0.12215
21.6266	0.13842
21.6599	0.13746
21.6931	0.12277
21.7264	0.12824
21.7597	0.14994
21.793	0.17645
21.8263	0.19162
21.8595	0.18799
21.8928	0.17655
21.9261	0.17377
21.9594	0.15766
21.9927	0.15736
22.026	0.1514
22.0592	0.15214
22.0925	0.18094
22.1258	0.18954
22.1591	0.1931
22.1924	0.19956
22.2257	0.20984
22.2589	0.18977
22.2922	0.18214
22.3255	0.16856
22.3588	0.11768
22.3921	0.09553
22.4253	0.10151
22.4586	0.09417
22.4919	0.09429
22.5252	0.1089
22.5585	0.11922
22.5917	0.13097
22.625	0.15852
22.6583	0.18603
22.6916	0.20012
22.7248	0.21901
22.7581	0.24871
22.7914	0.26117
22.8247	0.28254
22.858	0.2809
22.8912	0.29275
22.9245	0.28578
22.9578	0.28715
22.9911	0.30475
23.0243	0.3105
23.0576	0.30306
23.0909	0.31109
23.1242	0.2856
23.1575	0.27782
23.1907	0.2741
23.224	0.28899
23.2573	0.29897
23.2906	0.29505
23.3239	0.29033
23.3571	0.28488
23.3904	0.26401
23.4237	0.25643
23.457	0.23113
23.4902	0.20759
23.5235	0.20038
23.5568	0.20147
23.5901	0.19864
23.6233	0.19625
23.6566	0.18385
23.6899	0.16431
23.7232	0.13959
23.7564	0.1479
23.7897	0.15094
23.823	0.14164
23.8563	0.15096
23.8895	0.14485
23.9228	0.15312
23.9561	0.1552
23.9894	0.15509
24.0227	0.13489
24.056	0.13254
24.0894	0.12505
24.1227	0.11118
24.156	0.08902
24.1893	0.06005
24.2226	0.04318
24.256	0.04664
24.2893	0.07092
24.3226	0.08766
24.3559	0.11555
24.3892	0.10478
24.4226	0.11257
24.4559	0.12665
24.4892	0.13535
24.5225	0.14253
24.5558	0.13099
24.5892	0.11412
24.6225	0.12125
24.6558	0.13362
24.6891	0.15403
24.7224	0.15925
24.7557	0.14548
24.7891	0.12699
24.8224	0.11007
24.8557	0.06977
24.889	0.05004
24.9223	0.05284
24.9557	0.06334
24.989	0.08385
25.0223	0.09198
25.0556	0.06178
25.0889	0.05919
25.1223	0.05799
25.1556	0.0525
25.1889	0.07415
25.2222	0.06799
25.2555	0.04498
25.2889	0.03525
25.3222	0.01385
25.3555	0.01422
25.3888	0.02511
25.4221	0.02282
25.4554	0.01255
25.4888	0.00865
25.5221	0.03475
25.5554	0.05726
25.5887	0.05084
25.622	0.03983
25.6554	0.01126
25.6887	0.00301
25.722	0.00862
25.7553	0.023
25.7886	0.02785
25.822	0.03765
25.8553	0.0176
25.8886	0.0145
25.9219	-0.01937
25.9552	-0.00656
25.9886	0.00614
26.0219	-0.00215
26.0552	-0.00558
26.0885	-0.01073
26.1218	-0.03388
26.1551	-0.00517
26.1885	-0.00951
26.2218	-0.00876
26.2551	0.01167
26.2884	0.02985
26.3218	0.03832
26.3551	0.06088
26.3884	0.04312
26.4217	0.05601
26.455	0.06296
26.4883	0.084
26.5217	0.07647
26.555	0.0717
26.5883	0.07008
26.6216	0.08036
26.6549	0.09183
26.6883	0.09987
26.7216	0.08415
26.7549	0.08405
26.7882	0.08294
26.8215	0.09146
26.8548	0.10888
26.8882	0.10664
26.9215	0.11235
26.9548	0.12815
26.9881	0.10557
27.0215	0.09066
27.0548	0.07613
27.0881	0.05689
27.1214	0.05202
27.1547	0.05587
27.1881	0.08977
27.2214	0.09948
27.2547	0.11052
27.288	0.11023
27.3213	0.08541
27.3546	0.09783
27.388	0.13421
27.4213	0.14116
27.4546	0.15101
27.4879	0.16267
27.5212	0.17685
27.5546	0.20722
27.5879	0.21398
27.6212	0.20531
27.6545	0.20768
27.6878	0.22263
27.7212	0.23981
27.7545	0.25533
27.7878	0.28161
27.8211	0.27289
27.8544	0.28926
27.8878	0.27559
27.9211	0.27344
27.9544	0.27786
27.9877	0.29043
28.021	0.28914
28.0543	0.29208
28.0877	0.27631
28.121	0.27259
28.1543	0.26273
28.1876	0.26434
28.2209	0.27476
28.2543	0.28938
28.2876	0.29746
28.3209	0.32027
28.3542	0.33155
28.3875	0.34902
28.4209	0.36944
28.4542	0.38477
28.4875	0.38838
28.5208	0.40413
28.5541	0.41803
28.5875	0.42831
28.6208	0.44792
28.6541	0.45092
28.6874	0.44315
28.7207	0.42343
28.754	0.42904
28.7874	0.42232
28.8207	0.42336
28.854	0.39488
28.8873	0.3863
28.9206	0.37939
28.954	0.3961
28.9873	0.40347
29.0206	0.41313
29.0539	0.38727
29.0872	0.36569
29.1206	0.32707
29.1539	0.2972
29.1872	0.28182
29.2205	0.28719
29.2538	0.28618
29.2872	0.28442
29.3205	0.27869
29.3538	0.29078
29.3871	0.30002
29.4204	0.3172
29.4537	0.32062
29.4871	0.30814
29.5204	0.2798
29.5537	0.25479
29.587	0.2325
29.6203	0.22878
29.6537	0.24501
29.687	0.25482
29.7203	0.24528
29.7536	0.23437
29.787	0.20775
29.8203	0.17522
29.8536	0.14807
29.8869	0.1464
29.9202	0.14944
29.9535	0.17986
29.9869	0.16547
30.0202	0.16318
30.0535	0.14422
30.0868	0.16421
30.1201	0.17435
30.1535	0.1883
30.1868	0.13772
30.2201	0.10205
30.2534	0.08704
30.2867	0.09699
30.3201	0.11026
30.3534	0.14502
30.3867	0.13678
30.42	0.12277
30.4533	0.11933
30.4867	0.09357
30.52	0.09561
30.5533	0.11293
30.5866	0.12221
30.6199	0.11697
30.6532	0.08834
30.6866	0.06148
30.7199	0.04209
30.7532	0.03461
30.7865	0.06113
30.8198	0.07584
30.8532	0.06473
30.8865	0.06235
30.9198	0.05029
30.9531	0.05738
30.9864	0.07704
31.0198	0.07627
31.0531	0.06984
31.0864	0.05512
31.1197	0.05578
31.153	0.04887
31.1864	0.05577
31.2197	0.06781
31.253	0.0677
31.2863	0.06746
31.3196	0.06026
31.3529	0.04269
31.3863	0.05373
31.4196	0.05058
31.4529	0.03976
31.4862	0.06137
31.5195	0.06665
31.5529	0.08389
31.5862	0.08778
31.6195	0.06006
31.6528	0.06148
31.6862	0.07543
31.7195	0.07385
31.7528	0.08742
31.7861	0.08136
31.8194	0.07202
31.8528	0.07316
31.8861	0.0752
31.9194	0.07462
31.9527	0.07833
31.986	0.06704
32.0193	0.05665
32.0527	0.01798
32.086	0.00264
32.1193	0.00535
32.1526	0.01258
32.1859	0.02148
32.2193	0.02449
32.2526	0.0154
32.2859	0.00015091
32.3192	0.000412965
32.3525	-0.01518
32.3858	-0.01856
32.4192	-0.02707
32.4525	-0.01445
32.4858	-0.00663
32.5191	0.00414
32.5525	0.00152
32.5858	-0.00709
32.6191	-0.02108
32.6524	-0.03698
32.6857	-0.03802
32.719	-0.03459
32.7524	-0.00649
32.7857	0.01176
32.819	0.03319
32.8523	0.04049
32.8856	0.05925
32.919	0.0845
32.9523	0.11293
32.9856	0.12575
33.0189	0.12509
33.0522	0.12757
33.0855	0.12334
33.1189	0.12758
33.1522	0.12054
33.1855	0.11007
33.2188	0.10089
33.2522	0.10175
33.2855	0.08843
33.3188	0.10362
33.3521	0.08625
33.3854	0.09087
33.4188	0.10902
33.4521	0.07365
33.4854	0.04294
33.5187	0.03438
33.552	0.02272
33.5853	0.04768
33.6187	0.1073
33.652	0.1234
33.6853	0.15303
33.7186	0.16861
33.7519	0.14928
33.7853	0.13105
33.8186	0.15515
33.8519	0.17125
33.8852	0.19378
33.9185	0.21626
33.9519	0.20356
33.9852	0.1917
34.0185	0.21538
34.0518	0.23443
34.0851	0.23296
34.1185	0.22873
34.1518	0.20369
34.1851	0.19293
34.2184	0.18704
34.2517	0.17799
34.285	0.16552
34.3184	0.16291
34.3517	0.1412
34.385	0.13964
34.4183	0.12379
34.4516	0.10484
34.485	0.09747
34.5183	0.10162
34.5516	0.0811
34.5849	0.07115
34.6182	0.07607
34.6516	0.06793
34.6849	0.06775
34.7182	0.07908
34.7515	0.0699
34.7848	0.07295
34.8182	0.06958
34.8515	0.03425
34.8848	0.03859
34.9181	0.03127
34.9514	0.04318
34.9847	0.08209
35.0181	0.09867
35.0514	0.10663
35.0847	0.12644
35.118	0.12888
35.1514	0.14226
35.1847	0.16632
35.218	0.16352
35.2513	0.17414
35.2846	0.17148
35.3179	0.18863
35.3513	0.1973
35.3846	0.21988
35.4179	0.22498
35.4512	0.22613
35.4845	0.20457
35.5179	0.18519
35.5512	0.14963
35.5845	0.14363
35.6178	0.15374
35.6511	0.16684
35.6844	0.20103
35.7178	0.24142
35.7511	0.26167
35.7844	0.27582
35.8177	0.26496
35.8511	0.2524
35.8844	0.2615
35.9177	0.26346
35.951	0.28223
35.9843	0.25623
36.0177	0.22915
36.051	0.21082
36.0843	0.20516
36.1176	0.20564
36.1509	0.21979
36.1842	0.19237
36.2176	0.1798
36.2509	0.16276
36.2842	0.14453
36.3175	0.14073
36.3508	0.1555
36.3841	0.14322
36.4175	0.14084
36.4508	0.13137
36.4841	0.12547
36.5174	0.13258
36.5508	0.15592
36.5841	0.15497
36.6174	0.15479
36.6507	0.17313
36.684	0.18537
36.7174	0.20647
36.7507	0.22653
36.784	0.21329
36.8173	0.20611
36.8506	0.21669
36.8839	0.2146
36.9173	0.2328
36.9506	0.25052
36.9839	0.24671
37.0172	0.23963
37.0505	0.23906
37.0839	0.24026
37.1172	0.24241
37.1505	0.25898
37.1838	0.25423
37.2171	0.21438
37.2505	0.20048
37.2838	0.15572
37.3171	0.13168
37.3504	0.14398
37.3837	0.15674
37.4171	0.14513
37.4504	0.16542
37.4837	0.15562
37.517	0.1552
37.5503	0.16863
37.5836	0.18588
37.617	0.16622
37.6503	0.1606
37.6836	0.14547
37.7169	0.13043
37.7502	0.12224
37.7836	0.13834
37.8169	0.15816
37.8502	0.17298
37.8835	0.18084
37.9168	0.17123
37.9502	0.151
37.9835	0.14786
38.0168	0.1672
38.0501	0.17549
38.0834	0.16769
38.1168	0.16627
38.1501	0.16937
38.1834	0.17266
38.2167	0.18143
38.25	0.18072
38.2833	0.1633
38.3167	0.17869
38.35	0.18069
38.3833	0.18327
38.4166	0.17428
38.45	0.13438
38.4833	0.11272
38.5166	0.12572
38.5499	0.12102
38.5832	0.15221
38.6165	0.14446
38.6499	0.10737
38.6832	0.08604
38.7165	0.07481
38.7498	0.06372
38.7831	0.05471
38.8165	0.02778
38.8498	0.01557
38.8831	0.01222
38.9164	0.03454
38.9497	0.05267
38.9831	0.05372
39.0164	0.03133
39.0497	0.01167
39.083	0.000237649
39.1163	0.01014
39.1497	-0.00872
39.183	-0.00186
39.2163	-0.00143
39.2496	0.0118
39.2829	0.02837
39.3162	0.0489
39.3496	0.03247
39.3829	0.03618
39.4162	0.05589
39.4495	0.05713
39.4828	0.07037
39.5162	0.07627
39.5495	0.07841
39.5828	0.0936
39.6161	0.10684
39.6494	0.11136
39.6828	0.12408
39.7161	0.12912
39.7494	0.13679
39.7827	0.14817
39.816	0.1606
39.8494	0.16564
39.8827	0.18455
39.916	0.20583
39.9493	0.20826
39.9826	0.22626
40.0159	0.23792
40.0493	0.24445
40.0826	0.26068
40.1159	0.27335
40.1492	0.2592
40.1825	0.26273
40.2159	0.25211
40.2492	0.24634
40.2825	0.24682
40.3158	0.27848
40.3491	0.28501
40.3825	0.32596
40.4158	0.35215
40.4491	0.36415
40.4824	0.35548
40.5157	0.36053
40.5491	0.31514
40.5824	0.29743
40.6157	0.29386
40.649	0.29295
40.6823	0.28562
40.7156	0.28785
40.749	0.2678
40.7823	0.24628
40.8156	0.22971
40.8489	0.21952
40.8822	0.20475
40.9156	0.17332
40.9489	0.16237
40.9822	0.14694
41.0155	0.13451
41.0488	0.12875
41.0821	0.13303
41.1155	0.12465
41.1488	0.13717
41.1821	0.15422
41.2154	0.15617
41.2488	0.12112
41.2821	0.12217
41.3154	0.13626
41.3487	0.15312
41.382	0.18707
41.4153	0.20254
41.4487	0.20021
41.482	0.20407
41.5153	0.20211
41.5486	0.18787
41.5819	0.17035
41.6153	0.16925
41.6486	0.15973
41.6819	0.15654
41.7152	0.13554
41.7485	0.13025
41.7818	0.11944
41.8152	0.12625
41.8485	0.12077
41.8818	0.12734
41.9151	0.1221
41.9484	0.11324
41.9818	0.08867
42.0151	0.06867
42.0484	0.06652
42.0817	0.07571
42.115	0.08476
42.1484	0.07457
42.1817	0.06114
42.215	0.05547
42.2483	0.05976
42.2816	0.07314
42.3149	0.06699
42.3483	0.06542
42.3816	0.04909
42.4149	0.04756
42.4482	0.06256
42.4815	0.06565
42.5149	0.06013
42.5482	0.07075
42.5815	0.05132
42.6148	0.0607
42.6481	0.06931
42.6814	0.04298
42.7148	0.04203
42.7481	0.02936
42.7814	0.01788
42.8147	0.01969
42.848	0.00331
42.8814	-0.02517
42.9147	-0.02041
42.948	-0.02602
42.9813	-0.02597
43.0146	-0.02245
43.048	-0.01573
43.0813	-0.00539
43.1146	-0.00251
43.1479	0.00685
43.1812	0.01431
43.2145	0.01458
43.2479	0.03514
43.2812	0.04041
43.3145	0.02754
43.3478	0.01953
43.3811	0.02099
43.4145	0.01612
43.4478	0.04592
43.4811	0.03181
43.5144	0.02527
43.5477	0.0193
43.581	0.02215
43.6144	0.0118
43.6477	0.02302
43.681	-0.00632
43.7143	-0.01953
43.7476	-0.02688
43.781	-0.02603
43.8143	0.00419
43.8476	0.02675
43.8809	0.0465
43.9142	0.05382
43.9476	0.0369
43.9809	0.000359856
44.0142	-0.01194
44.0475	-0.02972
44.0808	-0.03263
44.1142	-0.01827
44.1475	0.0192
44.1808	0.0249
44.2141	0.03031
44.2474	0.05639
44.2807	0.04419
44.3141	0.05765
44.3474	0.04425
44.3807	0.04334
44.414	0.01951
44.4473	0.02169
44.4806	0.00596
44.514	0.01028
44.5473	-0.00702
44.5806	0.03106
44.6139	0.05486
44.6472	0.09799
44.6806	0.12283
44.7139	0.12634
44.7472	0.12423
44.7805	0.10369
44.8138	0.12025
44.8472	0.12024
44.8805	0.13565
44.9138	0.12754
44.9471	0.14367
44.9804	0.15132
45.0138	0.18569
45.0471	0.18172
45.0804	0.1759
45.1137	0.16008
45.147	0.14354
45.1803	0.10743
45.2137	0.10208
45.247	0.07002
45.2803	0.08453
45.3136	0.12276
45.3469	0.14898
45.3802	0.14592
45.4136	0.153
45.4469	0.12575
45.4802	0.1173
45.5135	0.11886
45.5468	0.11818
45.5802	0.1106
45.6135	0.11282
45.6468	0.11971
45.6801	0.12127
45.7135	0.13702
45.7468	0.11805
45.7801	0.09751
45.8134	0.09131
45.8467	0.0869
45.88	0.10088
45.9134	0.11139
45.9467	0.10411
45.98	0.09433
46.0133	0.09123
46.0466	0.07837
46.0799	0.07688
46.1133	0.07472
46.1466	0.06009
46.1799	0.04417
46.2132	0.03363
46.2465	0.02562
46.2799	0.03161
46.3132	0.04126
46.3465	0.04801
46.3798	0.04128
46.4131	0.01789
46.4464	-0.00789
46.4798	-0.02819
46.5131	-0.04582
46.5464	-0.04126
46.5797	-0.04994
46.6131	-0.08491
46.6464	-0.08349
46.6797	-0.08641
46.713	-0.05328
46.7463	-0.0232
46.7796	0.00117
46.813	0.02177
46.8463	0.04328
46.8796	0.04489
46.9129	0.07345
46.9462	0.05672
46.9796	0.04385
47.0129	0.0746
47.0462	0.09311
47.0795	0.11176
47.1128	0.15537
47.1461	0.16083
47.1795	0.16253
47.2128	0.1658
47.2461	0.17084
47.2794	0.15711
47.3127	0.15981
47.346	0.15127
47.3794	0.1485
47.4127	0.15072
47.446	0.17795
47.4793	0.18479
47.5127	0.17002
47.546	0.15162
47.5793	0.11904
47.6126	0.09274
47.6459	0.10515
47.6792	0.08771
47.7126	0.10417
47.7459	0.13444
47.7792	0.12743
47.8125	0.1318
47.8458	0.1345
47.8792	0.11253
47.9125	0.1219
47.9458	0.12351
47.9791	0.11211
48.0124	0.11367
48.0457	0.12066
48.0791	0.13588
48.1124	0.13663
48.1457	0.14524
48.179	0.16589
48.2123	0.14635
48.2457	0.14781
48.279	0.12523
48.3123	0.10612
48.3456	0.08782
48.3789	0.08881
48.4123	0.07589
48.4456	0.07312
48.4789	0.07843
48.5122	0.09223
48.5455	0.11488
48.5789	0.11511
48.6122	0.12891
48.6455	0.12937
48.6788	0.12459
48.7121	0.12901
48.7454	0.15009
48.7788	0.14336
48.8121	0.16121
48.8454	0.18133
48.8787	0.18389
48.912	0.19855
48.9454	0.20277
48.9787	0.20614
49.012	0.19955
49.0453	0.22735
49.0786	0.25586
49.112	0.28966
49.1453	0.33198
49.1786	0.35677
49.2119	0.35195
49.2452	0.34846
49.2786	0.3214
49.3119	0.30953
49.3452	0.29904
49.3785	0.2885
49.4118	0.28173
49.4451	0.24438
49.4785	0.21851
49.5118	0.21626
49.5451	0.19705
49.5784	0.1838
49.6117	0.19407
49.645	0.18625
49.6784	0.19214
49.7117	0.17222
49.745	0.14478
49.7783	0.1252
49.8117	0.13823
49.845	0.15298
49.8783	0.16806
49.9116	0.15333
49.9449	0.14646
49.9782	0.15002
50.0116	0.16791
50.0449	0.17337
50.0782	0.17517
50.1115	0.17297
50.1448	0.16086
50.1782	0.16104
50.2115	0.18069
50.2448	0.17444
50.2781	0.16342
50.3114	0.15631
50.3447	0.13163
50.3781	0.13234
50.4114	0.13232
50.4447	0.13598
50.478	0.15639
50.5114	0.16585
50.5447	0.15994
50.578	0.17145
50.6113	0.15781
50.6446	0.1668
50.6779	0.17093
50.7113	0.18225
50.7446	0.1789
50.7779	0.19975
50.8112	0.20902
50.8445	0.22624
50.8779	0.2178
50.9112	0.22703
50.9445	0.22115
50.9778	0.22605
51.0111	0.21098
51.0444	0.20359
51.0778	0.19301
51.1111	0.18794
51.1444	0.19479
51.1777	0.20954
51.211	0.19367
51.2444	0.20551
51.2777	0.21812
51.311	0.22786
51.3443	0.2209
51.3776	0.22922
51.4109	0.21178
51.4443	0.22214
51.4776	0.23565
51.5109	0.24012
51.5442	0.23315
51.5776	0.22623
51.6109	0.21689
51.6442	0.22006
51.6775	0.25062
51.7108	0.25999
51.7441	0.28655
51.7775	0.28334
51.8108	0.281
51.8441	0.2727
51.8774	0.2713
51.9107	0.24405
51.9441	0.23366
51.9774	0.2114
52.0107	0.19992
52.044	0.2049
52.0773	0.22451
52.1107	0.24549
52.144	0.261
52.1773	0.25861
52.2106	0.2455
52.2439	0.21706
52.2773	0.21052
52.3106	0.20379
52.3439	0.20188
52.3772	0.2172
52.4105	0.2208
52.4438	0.22674
52.4772	0.23063
52.5105	0.22195
52.5438	0.20694
52.5771	0.2025
52.6104	0.19215
52.6437	0.22033
52.6771	0.22922
52.7104	0.23382
52.7437	0.21376
52.777	0.20365
52.8103	0.18735
52.8437	0.19258
52.877	0.19266
52.9103	0.2045
52.9436	0.2143
52.9769	0.24253
53.0103	0.24404
53.0436	0.24364
53.0769	0.24277
53.1102	0.26466
53.1435	0.28103
53.1769	0.28406
53.2102	0.27296
53.2435	0.24994
53.2768	0.2354
53.3101	0.22625
53.3434	0.23004
53.3768	0.20446
53.4101	0.19621
53.4434	0.21243
53.4767	0.2427
53.51	0.27588
53.5434	0.31239
53.5767	0.31528
53.61	0.30727
53.6433	0.29621
53.6766	0.2772
53.71	0.25975
53.7433	0.2625
53.7766	0.25373
53.8099	0.25143
53.8432	0.25351
53.8766	0.25569
53.9099	0.2581
53.9432	0.27385
53.9765	0.2595
54.0098	0.24158
54.0431	0.24481
54.0765	0.21927
54.1098	0.20912
54.1431	0.19963
54.1764	0.18552
54.2097	0.17841
54.2431	0.1894
54.2764	0.1831
54.3097	0.18065
54.343	0.17759
54.3763	0.17577
54.4097	0.17723
54.443	0.15246
54.4763	0.14168
54.5096	0.129
54.5429	0.13423
54.5763	0.15483
54.6096	0.15572
54.6429	0.11566
54.6762	0.07894
54.7095	0.08045
54.7428	0.08862
54.7762	0.08442
54.8095	0.07836
54.8428	0.07468
54.8761	0.03224
54.9094	0.03479
54.9428	0.04016
54.9761	0.02638
55.0094	0.03554
55.0427	0.03613
55.076	0.02677
55.1093	0.01345
55.1427	-0.00181
55.176	-0.0076
55.2093	0.0027
55.2426	0.00058021
55.276	0.02436
55.3093	0.05133
55.3426	0.0574
55.3759	0.07909
55.4092	0.06211
55.4425	0.04741
55.4759	0.05105
55.5092	0.05602
55.5425	0.07018
55.5758	0.09782
55.6091	0.08594
55.6425	0.1021
55.6758	0.1045
55.7091	0.07933
55.7424	0.07201
55.7757	0.06799
55.8091	0.07224
55.8424	0.0796
55.8757	0.06609
55.909	0.06064
55.9423	0.05008
55.9757	0.05367
56.009	0.0826
56.0423	0.09067
56.0756	0.09378
56.1089	0.10437
56.1422	0.10844
56.1756	0.10803
56.2089	0.12119
56.2422	0.11545
56.2755	0.11928
56.3088	0.11858
56.3421	0.12708
56.3755	0.124
56.4088	0.14507
56.4421	0.15238
56.4754	0.18663
56.5087	0.19137
56.5421	0.19591
56.5754	0.20441
56.6087	0.22081
56.642	0.21364
56.6754	0.23885
56.7087	0.23986
56.742	0.24498
56.7753	0.2629
56.8086	0.26697
56.8419	0.26723
56.8753	0.29539
56.9086	0.31765
56.9419	0.33129
56.9752	0.3414
57.0085	0.35309
57.0418	0.37058
57.0752	0.36246
57.1085	0.35581
57.1418	0.34202
57.1751	0.33023
57.2084	0.3583
57.2418	0.38822
57.2751	0.39172
57.3084	0.38055
57.3417	0.37033
57.375	0.34911
57.4084	0.35532
57.4417	0.37358
57.475	0.38898
57.5083	0.38914
57.5416	0.38121
57.575	0.34951
57.6083	0.32668
57.6416	0.31174
57.6749	0.30286
57.7082	0.32245
57.7415	0.32023
57.7749	0.33292
57.8082	0.32446
57.8415	0.30891
57.8748	0.28355
57.9081	0.27142
57.9415	0.25158
57.9748	0.25427
58.0081	0.25724
58.0414	0.27236
58.0747	0.28347
58.1081	0.29368
58.1414	0.29137
58.1747	0.27348
58.208	0.23869
58.2413	0.23204
58.2747	0.24768
58.308	0.25451
58.3413	0.24448
58.3746	0.24831
58.4079	0.22452
58.4412	0.25202
58.4746	0.29594
58.5079	0.31053
58.5412	0.31436
58.5745	0.32143
58.6078	0.33216
58.6412	0.36761
58.6745	0.39796
58.7078	0.40336
58.7411	0.3891
58.7744	0.37155
58.8078	0.3868
58.8411	0.40697
58.8744	0.42327
58.9077	0.43434
58.941	0.42107
58.9744	0.39643
59.0077	0.40049
59.041	0.3888
59.0743	0.38815
59.1076	0.38807
59.1409	0.38771
59.1743	0.38792
59.2076	0.39161
59.2409	0.36001
59.2742	0.34617
59.3075	0.32929
59.3409	0.35088
59.3742	0.36785
59.4075	0.37225
59.4408	0.36289
59.4741	0.36843
59.5075	0.36131
59.5408	0.38414
59.5741	0.39435
59.6074	0.4096
59.6407	0.4352
59.6741	0.44731
59.7074	0.43785
59.7407	0.41654
59.774	0.41499
59.8073	0.42196
59.8406	0.41455
59.874	0.42752
59.9073	0.43592
59.9406	0.42785
59.9739	0.44182
60.0072	0.44417
60.0406	0.42619
60.0739	0.43735
60.1072	0.42704
60.1405	0.44658
60.1738	0.45279
60.2071	0.45143
60.2405	0.42655
60.2738	0.41642
60.3071	0.41168
60.3404	0.44113
60.3738	0.45143
60.4071	0.46479
60.4404	0.46971
60.4737	0.49635
60.507	0.54527
60.5403	0.56105
60.5737	0.56222
60.607	0.57438
60.6403	0.60935
60.6736	0.62746
60.7069	0.65863
60.7403	0.64417
60.7736	0.61733
60.8069	0.60064
60.8402	0.58323
60.8735	0.57487
60.9068	0.58908
60.9402	0.62581
60.9735	0.65064
61.0068	0.65614
61.0401	0.63496
61.0735	0.59808
61.1068	0.55015
61.1401	0.52274
61.1734	0.49052
61.2067	0.48149
61.24	0.46222
61.2734	0.45924
61.3067	0.44722
61.34	0.43333
61.3733	0.42878
61.4066	0.4278
61.44	0.40367
61.4733	0.41279
61.5066	0.40333
61.5399	0.38678
61.5732	0.3807
61.6065	0.36201
61.6399	0.32412
61.6732	0.32738
61.7065	0.32973
61.7398	0.31647
61.7732	0.32863
61.8065	0.30974
61.8398	0.29215
61.8731	0.29802
61.9064	0.28733
61.9397	0.27287
61.9731	0.25237
62.0064	0.21653
62.0397	0.20464
62.073	0.192
62.1063	0.19778
62.1397	0.21199
62.173	0.20848
62.2063	0.20826
62.2396	0.20005
62.2729	0.18021
62.3062	0.16289
62.3396	0.13196
62.3729	0.13703
62.4062	0.15005
62.4395	0.18045
62.4728	0.17542
62.5062	0.15192
62.5395	0.1186
62.5728	0.09967
62.6061	0.07874
62.6394	0.07418
62.6728	0.05468
62.7061	0.07403
62.7394	0.08538
62.7727	0.10193
62.806	0.10671
62.8394	0.06516
62.8727	0.03137
62.906	0.01901
62.9393	-0.00721
62.9726	0.01276
63.0059	0.03168
63.0393	0.00299
63.0726	-0.00275
63.1059	-0.000925961
63.1392	0.0098
63.1725	0.03073
63.2059	0.01698
63.2392	0.000757837
63.2725	-0.00948
63.3058	-0.01414
63.3391	0.00887
63.3725	0.04225
63.4058	0.04816
63.4391	0.06069
63.4724	0.05926
63.5057	0.06793
63.5391	0.07288
63.5724	0.08908
63.6057	0.0796
63.639	0.06323
63.6723	0.06666
63.7056	0.08761
63.739	0.09842
63.7723	0.09895
63.8056	0.08629
63.8389	0.10862
63.8722	0.1392
63.9056	0.1643
63.9389	0.16906
63.9722	0.14959
64.0055	0.11816
64.0388	0.11583
64.0722	0.12278
64.1055	0.14417
64.1388	0.16222
64.1721	0.18622
64.2054	0.1858
64.2387	0.16689
64.2721	0.1708
64.3054	0.17138
64.3387	0.19381
64.372	0.196
64.4053	0.18686
64.4387	0.17067
64.472	0.17229
64.5053	0.18244
64.5386	0.21506
64.5719	0.2294
64.6053	0.24335
64.6386	0.26869
64.6719	0.27807
64.7052	0.2815
64.7385	0.2976
64.7719	0.30727
64.8052	0.31699
64.8385	0.32213
64.8718	0.31999
64.9051	0.30947
64.9385	0.3279
64.9718	0.33572
65.0051	0.36977
65.0384	0.38544
65.0717	0.38801
65.105	0.39411
65.1384	0.39582
65.1717	0.39783
65.205	0.39535
65.2383	0.41569
65.2716	0.4345
65.305	0.45393
65.3383	0.45736
65.3716	0.44899
65.4049	0.42499
65.4382	0.44837
65.4715	0.45076
65.5049	0.43785
65.5382	0.42662
65.5715	0.411
65.6048	0.39858
65.6381	0.43272
65.6715	0.42573
65.7048	0.44197
65.7381	0.4573
65.7714	0.47188
65.8047	0.4485
65.8381	0.45779
65.8714	0.46912
65.9047	0.49117
65.938	0.52032
65.9713	0.52285
66.0047	0.49985
66.038	0.49785
66.0713	0.51985
66.1046	0.52648
66.1379	0.52824
66.1713	0.48467
66.2046	0.4732
66.2379	0.49677
66.2712	0.52139
66.3045	0.5554
66.3379	0.55607
66.3712	0.51888
66.4045	0.52221
66.4378	0.52484
66.4711	0.50217
66.5044	0.49056
66.5378	0.47927
66.5711	0.44642
[truncated: 5,717 more rows]
