# Supplementary material for: Control of polymers’ amorphous-crystalline transition enables miniaturization and multifunctional integration for hydrogel bioelectronics
Source: Nat Commun. 2024 Apr 25;15:3525. doi: 10.1038/s41467-024-47988-w (PMC11045824; doi:10.1038/s41467-024-47988-w)
Supplement: Supplementary file 4 — Source data [file 41467_2024_47988_MOESM4_ESM.zip › SOURCE DATA/Source data_Fig 4.xlsx]

## Sheet: Fig 4c
	Impedance @ 1 kHz (kΩ）				Diameter (µm)
Stretching percentage (%)	Electrode 1	Electrode 2	Electrode 3	Electrode 4	Electrode 1	Electrode 2	Electrode 3	Electrode 4
0	146.99	106.855	238.296		164.335	130.955	144.384
100	133.252	121.512	285.302	119.115	121.483	144.785	101.016	154.594
150	426.501	996.446	774.266	435.955	86.4597	87.501	91.9947	79.2977

## Sheet: Fig 4d
	Specific impedance @ 1 kHz (10e-3 kΩ*cm)
	0.08% CNTs	0.16% CNTs	0.24% CNTs
Electrode 1	0.00558439	0.00783067	0.0053396
Electrode 2	0.00262498	0.00378621	0.00746531
Electrode 3	0.00691551	0.00495849	0.0021151
Electrode 4			0.00274066
Electrode 5			0.00329411

## Sheet: Fig 4e
	Impedance @ 1 kHz (kΩ）				Diameter (µm)
Mold size (µm)	Electrode 1	Electrode 2	Electrode 3	Electrode 4	Electrode 1	Electrode 2	Electrode 3	Electrode 4
300	426.501	996.446	774.266	435.955	86.4597	87.501	91.9947	79.2977
500	473.344	284.457	173.501	216.896	164.415	157.288	152.118	141.498
800	192.014	176.542	165.534	165.463	215.755	223.093	227.595	206.779

## Sheet: Fig 4f
	Impedance @ 1 kHz (kΩ）				Skrink percentage (%) in D
Incubating time (weeks)	Electrode 1	Electrode 2	Electrode 3	Electrode 4	Electrode 1	Electrode 2	Electrode 3	Electrode 4
0	104.33	93.4431	129.729	102.502	64.0623	64.741	66.5119	64.5594
1	130.217	114.985	155.087	150	69.8666	63.9661	65.5504	69.1732
4	114.934	110.926	146.898	151.924	69.4963	67.7054	69.4495	71.2752
6	95.1204	209.184	123.499	206	69.6198	69.5245	70.2288	71.1572

## Sheet: Fig 4n
Week 0			Week 1			Week 2			Week 4			Week 6			Week 10
Time (s)	Amp (mV)		Time (s)	Amp (mV)		Time (s)	Amp (mV)		Time (s)	Amp (mV)		Time (s)	Amp (mV)		Time (s)	Amp (mV)
0	-0.37964		0	-0.29907		0	-0.3418		0	-0.22705		0	-0.39551		0	-0.48706
0.0001	-0.37476		0.0001	-0.29785		0.0001	-0.34546		0.0001	-0.21851		0.0001	-0.39185		0.0001	-0.48096
0.0002	-0.37109		0.0002	-0.29785		0.0002	-0.35034		0.0002	-0.21729		0.0002	-0.3894		0.0002	-0.47241
0.0003	-0.36255		0.0003	-0.29663		0.0003	-0.35522		0.0003	-0.22095		0.0003	-0.39307		0.0003	-0.46753
0.0004	-0.354		0.0004	-0.29419		0.0004	-0.35889		0.0004	-0.22583		0.0004	-0.40039		0.0004	-0.47119
0.0005	-0.3479		0.0005	-0.29663		0.0005	-0.35889		0.0005	-0.23315		0.0005	-0.40527		0.0005	-0.47607
0.0006	-0.34424		0.0006	-0.30273		0.0006	-0.354		0.0006	-0.24536		0.0006	-0.40649		0.0006	-0.47729
0.0007	-0.3418		0.0007	-0.30762		0.0007	-0.34546		0.0007	-0.26001		0.0007	-0.40527		0.0007	-0.47607
0.0008	-0.34546		0.0008	-0.3064		0.0008	-0.3418		0.0008	-0.27344		0.0008	-0.40405		0.0008	-0.47119
0.0009	-0.35156		0.0009	-0.30396		0.0009	-0.34058		0.0009	-0.2832		0.0009	-0.40405		0.0009	-0.46387
0.001	-0.35034		0.001	-0.3064		0.001	-0.33813		0.001	-0.29663		0.001	-0.40405		0.001	-0.46875
0.0011	-0.3418		0.0011	-0.31128		0.0011	-0.33691		0.0011	-0.31128		0.0011	-0.40405		0.0011	-0.48706
0.0012	-0.33447		0.0012	-0.31372		0.0012	-0.33936		0.0012	-0.32471		0.0012	-0.40161		0.0012	-0.49683
0.0013	-0.33569		0.0013	-0.3125		0.0013	-0.34424		0.0013	-0.33447		0.0013	-0.39917		0.0013	-0.48828
0.0014	-0.33203		0.0014	-0.31006		0.0014	-0.3479		0.0014	-0.33936		0.0014	-0.40161		0.0014	-0.47852
0.0015	-0.32593		0.0015	-0.30884		0.0015	-0.35278		0.0015	-0.34058		0.0015	-0.40894		0.0015	-0.4834
0.0016	-0.32104		0.0016	-0.31006		0.0016	-0.35645		0.0016	-0.34058		0.0016	-0.41748		0.0016	-0.4895
0.0017	-0.3186		0.0017	-0.30762		0.0017	-0.35645		0.0017	-0.3418		0.0017	-0.42725		0.0017	-0.49438
0.0018	-0.3125		0.0018	-0.30396		0.0018	-0.35034		0.0018	-0.3479		0.0018	-0.43457		0.0018	-0.50903
0.0019	-0.30273		0.0019	-0.29907		0.0019	-0.34302		0.0019	-0.35645		0.0019	-0.43945		0.0019	-0.52979
0.002	-0.29175		0.002	-0.29419		0.002	-0.33691		0.002	-0.36255		0.002	-0.44312		0.002	-0.54565
0.0021	-0.28442		0.0021	-0.29175		0.0021	-0.32959		0.0021	-0.36499		0.0021	-0.44067		0.0021	-0.55664
0.0022	-0.27954		0.0022	-0.29663		0.0022	-0.32349		0.0022	-0.36865		0.0022	-0.43579		0.0022	-0.56885
0.0023	-0.27588		0.0023	-0.30762		0.0023	-0.32104		0.0023	-0.37231		0.0023	-0.42969		0.0023	-0.58105
0.0024	-0.27344		0.0024	-0.32104		0.0024	-0.32349		0.0024	-0.37598		0.0024	-0.42236		0.0024	-0.59204
0.0025	-0.26855		0.0025	-0.33325		0.0025	-0.33203		0.0025	-0.38208		0.0025	-0.41382		0.0025	-0.60913
0.0026	-0.26245		0.0026	-0.34546		0.0026	-0.3418		0.0026	-0.39063		0.0026	-0.40527		0.0026	-0.6311
0.0027	-0.26123		0.0027	-0.35522		0.0027	-0.35034		0.0027	-0.40161		0.0027	-0.40039		0.0027	-0.64575
0.0028	-0.26245		0.0028	-0.36011		0.0028	-0.35767		0.0028	-0.41138		0.0028	-0.39795		0.0028	-0.63965
0.0029	-0.26245		0.0029	-0.36011		0.0029	-0.36255		0.0029	-0.41992		0.0029	-0.39307		0.0029	-0.61768
0.003	-0.25757		0.003	-0.35767		0.003	-0.36621		0.003	-0.4248		0.003	-0.3833		0.003	-0.59204
0.0031	-0.2478		0.0031	-0.35278		0.0031	-0.36621		0.0031	-0.42236		0.0031	-0.36743		0.0031	-0.57495
0.0032	-0.2417		0.0032	-0.34546		0.0032	-0.36499		0.0032	-0.4187		0.0032	-0.35156		0.0032	-0.56763
0.0033	-0.24292		0.0033	-0.34302		0.0033	-0.36255		0.0033	-0.41626		0.0033	-0.33447		0.0033	-0.57373
0.0034	-0.24414		0.0034	-0.3479		0.0034	-0.36255		0.0034	-0.41382		0.0034	-0.31738		0.0034	-0.58228
0.0035	-0.23926		0.0035	-0.35767		0.0035	-0.36621		0.0035	-0.40894		0.0035	-0.30151		0.0035	-0.58472
0.0036	-0.2356		0.0036	-0.36621		0.0036	-0.37231		0.0036	-0.40894		0.0036	-0.28442		0.0036	-0.5835
0.0037	-0.23071		0.0037	-0.3772		0.0037	-0.37842		0.0037	-0.41504		0.0037	-0.26855		0.0037	-0.58594
0.0038	-0.22339		0.0038	-0.38696		0.0038	-0.38208		0.0038	-0.42114		0.0038	-0.25513		0.0038	-0.59082
0.0039	-0.22095		0.0039	-0.39063		0.0039	-0.3833		0.0039	-0.42358		0.0039	-0.24536		0.0039	-0.59814
0.004	-0.22705		0.004	-0.38574		0.004	-0.38574		0.004	-0.42969		0.004	-0.2417		0.004	-0.59448
0.0041	-0.22583		0.0041	-0.37842		0.0041	-0.3894		0.0041	-0.43701		0.0041	-0.24292		0.0041	-0.57861
0.0042	-0.21851		0.0042	-0.37231		0.0042	-0.39063		0.0042	-0.43945		0.0042	-0.24536		0.0042	-0.55786
0.0043	-0.21973		0.0043	-0.36987		0.0043	-0.39185		0.0043	-0.43213		0.0043	-0.24536		0.0043	-0.54565
0.0044	-0.22705		0.0044	-0.36987		0.0044	-0.39185		0.0044	-0.42114		0.0044	-0.2417		0.0044	-0.53833
0.0045	-0.22827		0.0045	-0.37109		0.0045	-0.39307		0.0045	-0.4126		0.0045	-0.2356		0.0045	-0.52979
0.0046	-0.23193		0.0046	-0.37598		0.0046	-0.39307		0.0046	-0.40405		0.0046	-0.22705		0.0046	-0.52246
0.0047	-0.23926		0.0047	-0.38208		0.0047	-0.39429		0.0047	-0.39429		0.0047	-0.21729		0.0047	-0.51758
0.0048	-0.2417		0.0048	-0.38574		0.0048	-0.39673		0.0048	-0.39063		0.0048	-0.20996		0.0048	-0.51392
0.0049	-0.23682		0.0049	-0.3833		0.0049	-0.39795		0.0049	-0.39551		0.0049	-0.20508		0.0049	-0.50903
0.005	-0.23193		0.005	-0.37598		0.005	-0.39795		0.005	-0.40527		0.005	-0.20386		0.005	-0.50293
0.0051	-0.23682		0.0051	-0.36865		0.0051	-0.39551		0.0051	-0.41748		0.0051	-0.20508		0.0051	-0.49438
0.0052	-0.24536		0.0052	-0.36621		0.0052	-0.39185		0.0052	-0.42725		0.0052	-0.2063		0.0052	-0.48706
0.0053	-0.25269		0.0053	-0.36621		0.0053	-0.38696		0.0053	-0.43457		0.0053	-0.20874		0.0053	-0.48096
0.0054	-0.25757		0.0054	-0.36621		0.0054	-0.3833		0.0054	-0.43945		0.0054	-0.21362		0.0054	-0.47607
0.0055	-0.26978		0.0055	-0.36499		0.0055	-0.3833		0.0055	-0.43945		0.0055	-0.21729		0.0055	-0.47363
0.0056	-0.28076		0.0056	-0.36011		0.0056	-0.38574		0.0056	-0.43213		0.0056	-0.22095		0.0056	-0.47607
0.0057	-0.28442		0.0057	-0.35522		0.0057	-0.39063		0.0057	-0.42358		0.0057	-0.22461		0.0057	-0.48096
0.0058	-0.2832		0.0058	-0.3479		0.0058	-0.39307		0.0058	-0.4187		0.0058	-0.23315		0.0058	-0.4834
0.0059	-0.28564		0.0059	-0.33691		0.0059	-0.39551		0.0059	-0.4248		0.0059	-0.2417		0.0059	-0.48218
0.006	-0.28442		0.006	-0.32471		0.006	-0.39673		0.006	-0.43579		0.006	-0.24536		0.006	-0.47974
0.0061	-0.28076		0.0061	-0.3186		0.0061	-0.39551		0.0061	-0.44922		0.0061	-0.2478		0.0061	-0.48218
0.0062	-0.28076		0.0062	-0.32227		0.0062	-0.39551		0.0062	-0.45776		0.0062	-0.25024		0.0062	-0.4834
0.0063	-0.2832		0.0063	-0.33081		0.0063	-0.39795		0.0063	-0.46021		0.0063	-0.25146		0.0063	-0.47363
0.0064	-0.29297		0.0064	-0.33691		0.0064	-0.39917		0.0064	-0.46265		0.0064	-0.25024		0.0064	-0.46143
0.0065	-0.30762		0.0065	-0.33569		0.0065	-0.39917		0.0065	-0.46631		0.0065	-0.25269		0.0065	-0.45776
0.0066	-0.3186		0.0066	-0.33203		0.0066	-0.40039		0.0066	-0.46753		0.0066	-0.26001		0.0066	-0.46021
0.0067	-0.32837		0.0067	-0.32715		0.0067	-0.40161		0.0067	-0.46753		0.0067	-0.26978		0.0067	-0.45532
0.0068	-0.33813		0.0068	-0.32715		0.0068	-0.40161		0.0068	-0.47241		0.0068	-0.27832		0.0068	-0.44189
0.0069	-0.34302		0.0069	-0.32959		0.0069	-0.39673		0.0069	-0.48218		0.0069	-0.2832		0.0069	-0.43579
0.007	-0.34912		0.007	-0.33325		0.007	-0.38696		0.007	-0.49072		0.007	-0.28687		0.007	-0.43579
0.0071	-0.36377		0.0071	-0.33447		0.0071	-0.38086		0.0071	-0.49316		0.0071	-0.29053		0.0071	-0.43579
0.0072	-0.37964		0.0072	-0.33325		0.0072	-0.3772		0.0072	-0.48828		0.0072	-0.29297		0.0072	-0.43823
0.0073	-0.3894		0.0073	-0.32837		0.0073	-0.37598		0.0073	-0.48218		0.0073	-0.29419		0.0073	-0.45166
0.0074	-0.39673		0.0074	-0.32104		0.0074	-0.37598		0.0074	-0.48096		0.0074	-0.29541		0.0074	-0.47363
0.0075	-0.40405		0.0075	-0.3125		0.0075	-0.3772		0.0075	-0.48462		0.0075	-0.29785		0.0075	-0.49072
0.0076	-0.41138		0.0076	-0.31006		0.0076	-0.37842		0.0076	-0.48706		0.0076	-0.30029		0.0076	-0.49683
0.0077	-0.4187		0.0077	-0.3125		0.0077	-0.37964		0.0077	-0.48584		0.0077	-0.30396		0.0077	-0.49072
0.0078	-0.42725		0.0078	-0.31372		0.0078	-0.38086		0.0078	-0.47852		0.0078	-0.30884		0.0078	-0.4834
0.0079	-0.43457		0.0079	-0.31006		0.0079	-0.38208		0.0079	-0.46997		0.0079	-0.3125		0.0079	-0.47729
0.008	-0.44189		0.008	-0.30762		0.008	-0.38086		0.008	-0.46509		0.008	-0.31616		0.008	-0.47607
0.0081	-0.448		0.0081	-0.31128		0.0081	-0.3772		0.0081	-0.46875		0.0081	-0.32227		0.0081	-0.47485
0.0082	-0.45532		0.0082	-0.3186		0.0082	-0.37598		0.0082	-0.47485		0.0082	-0.32959		0.0082	-0.47119
0.0083	-0.46753		0.0083	-0.32471		0.0083	-0.37598		0.0083	-0.4834		0.0083	-0.33691		0.0083	-0.46997
0.0084	-0.48096		0.0084	-0.32471		0.0084	-0.37598		0.0084	-0.49561		0.0084	-0.3418		0.0084	-0.47607
0.0085	-0.49072		0.0085	-0.32471		0.0085	-0.37476		0.0085	-0.50293		0.0085	-0.3479		0.0085	-0.48096
0.0086	-0.50049		0.0086	-0.32471		0.0086	-0.37231		0.0086	-0.50415		0.0086	-0.35156		0.0086	-0.47974
0.0087	-0.50781		0.0087	-0.32471		0.0087	-0.36987		0.0087	-0.49927		0.0087	-0.35034		0.0087	-0.47852
0.0088	-0.51636		0.0088	-0.32471		0.0088	-0.36865		0.0088	-0.49438		0.0088	-0.35156		0.0088	-0.4834
0.0089	-0.52734		0.0089	-0.32227		0.0089	-0.37109		0.0089	-0.48584		0.0089	-0.35645		0.0089	-0.49316
0.009	-0.54077		0.009	-0.3186		0.009	-0.3772		0.009	-0.47485		0.009	-0.36255		0.009	-0.49927
0.0091	-0.55054		0.0091	-0.31616		0.0091	-0.38452		0.0091	-0.46387		0.0091	-0.36743		0.0091	-0.50049
0.0092	-0.55054		0.0092	-0.31372		0.0092	-0.38818		0.0092	-0.45288		0.0092	-0.37109		0.0092	-0.50049
0.0093	-0.55054		0.0093	-0.3125		0.0093	-0.39307		0.0093	-0.44067		0.0093	-0.37598		0.0093	-0.49805
0.0094	-0.55908		0.0094	-0.31006		0.0094	-0.39795		0.0094	-0.42603		0.0094	-0.37842		0.0094	-0.48828
0.0095	-0.56885		0.0095	-0.31006		0.0095	-0.39673		0.0095	-0.41016		0.0095	-0.37964		0.0095	-0.47607
0.0096	-0.56885		0.0096	-0.31006		0.0096	-0.39185		0.0096	-0.39917		0.0096	-0.38208		0.0096	-0.47363
0.0097	-0.56763		0.0097	-0.30884		0.0097	-0.3894		0.0097	-0.39185		0.0097	-0.38452		0.0097	-0.48218
0.0098	-0.57251		0.0098	-0.30762		0.0098	-0.38574		0.0098	-0.38818		0.0098	-0.38208		0.0098	-0.48706
0.0099	-0.57617		0.0099	-0.3064		0.0099	-0.37842		0.0099	-0.38818		0.0099	-0.37842		0.0099	-0.4834
0.01	-0.57495		0.01	-0.30884		0.01	-0.37354		0.01	-0.3894		0.01	-0.37354		0.01	-0.47974
0.0101	-0.57617		0.0101	-0.31494		0.0101	-0.3772		0.0101	-0.3894		0.0101	-0.36621		0.0101	-0.46753
0.0102	-0.58472		0.0102	-0.32227		0.0102	-0.38452		0.0102	-0.38574		0.0102	-0.35767		0.0102	-0.44922
0.0103	-0.59448		0.0103	-0.32715		0.0103	-0.39429		0.0103	-0.37964		0.0103	-0.35278		0.0103	-0.43091
0.0104	-0.60059		0.0104	-0.33081		0.0104	-0.40405		0.0104	-0.37354		0.0104	-0.35522		0.0104	-0.41626
0.0105	-0.60425		0.0105	-0.33081		0.0105	-0.41382		0.0105	-0.36987		0.0105	-0.36377		0.0105	-0.40283
0.0106	-0.60791		0.0106	-0.32227		0.0106	-0.4187		0.0106	-0.36743		0.0106	-0.37109		0.0106	-0.39185
0.0107	-0.60791		0.0107	-0.30884		0.0107	-0.41626		0.0107	-0.36865		0.0107	-0.37476		0.0107	-0.38452
0.0108	-0.60791		0.0108	-0.29297		0.0108	-0.40649		0.0108	-0.36865		0.0108	-0.37842		0.0108	-0.36865
0.0109	-0.61035		0.0109	-0.28198		0.0109	-0.39429		0.0109	-0.36499		0.0109	-0.38574		0.0109	-0.34546
0.011	-0.61279		0.011	-0.27344		0.011	-0.38452		0.011	-0.35767		0.011	-0.39063		0.011	-0.32837
0.0111	-0.61401		0.0111	-0.26855		0.0111	-0.37842		0.0111	-0.35034		0.0111	-0.3894		0.0111	-0.32837
0.0112	-0.61646		0.0112	-0.26489		0.0112	-0.37476		0.0112	-0.34424		0.0112	-0.38696		0.0112	-0.34546
0.0113	-0.61768		0.0113	-0.26367		0.0113	-0.37231		0.0113	-0.33813		0.0113	-0.38818		0.0113	-0.36743
0.0114	-0.6189		0.0114	-0.26367		0.0114	-0.37354		0.0114	-0.33691		0.0114	-0.39551		0.0114	-0.38574
0.0115	-0.62012		0.0115	-0.26978		0.0115	-0.37476		0.0115	-0.34302		0.0115	-0.40527		0.0115	-0.39795
0.0116	-0.61768		0.0116	-0.27466		0.0116	-0.37476		0.0116	-0.35034		0.0116	-0.4187		0.0116	-0.40039
0.0117	-0.61401		0.0117	-0.271		0.0117	-0.37354		0.0117	-0.35522		0.0117	-0.43457		0.0117	-0.39551
0.0118	-0.61768		0.0118	-0.26123		0.0118	-0.36987		0.0118	-0.36133		0.0118	-0.448		0.0118	-0.39063
0.0119	-0.62378		0.0119	-0.25146		0.0119	-0.36255		0.0119	-0.36499		0.0119	-0.45898		0.0119	-0.38574
0.012	-0.62744		0.012	-0.2417		0.012	-0.35278		0.012	-0.36255		0.012	-0.46753		0.012	-0.37964
0.0121	-0.62866		0.0121	-0.23071		0.0121	-0.34546		0.0121	-0.35767		0.0121	-0.46997		0.0121	-0.37231
0.0122	-0.62866		0.0122	-0.22583		0.0122	-0.3418		0.0122	-0.354		0.0122	-0.46509		0.0122	-0.36743
0.0123	-0.62134		0.0123	-0.22705		0.0123	-0.33813		0.0123	-0.35156		0.0123	-0.45776		0.0123	-0.36865
0.0124	-0.61523		0.0124	-0.23315		0.0124	-0.33325		0.0124	-0.34546		0.0124	-0.45044		0.0124	-0.38086
0.0125	-0.61523		0.0125	-0.23804		0.0125	-0.32715		0.0125	-0.34058		0.0125	-0.44434		0.0125	-0.39795
0.0126	-0.61157		0.0126	-0.2417		0.0126	-0.32349		0.0126	-0.34424		0.0126	-0.44189		0.0126	-0.40771
0.0127	-0.60425		0.0127	-0.24536		0.0127	-0.32104		0.0127	-0.35522		0.0127	-0.44189		0.0127	-0.41504
0.0128	-0.60059		0.0128	-0.24658		0.0128	-0.3186		0.0128	-0.36865		0.0128	-0.44312		0.0128	-0.4248
0.0129	-0.59814		0.0129	-0.24414		0.0129	-0.31616		0.0129	-0.38208		0.0129	-0.44312		0.0129	-0.43213
0.013	-0.5896		0.013	-0.23804		0.013	-0.3125		0.013	-0.39307		0.013	-0.44189		0.013	-0.43457
0.0131	-0.58105		0.0131	-0.22827		0.0131	-0.30884		0.0131	-0.39917		0.0131	-0.44189		0.0131	-0.43579
0.0132	-0.57983		0.0132	-0.22583		0.0132	-0.3064		0.0132	-0.39551		0.0132	-0.44067		0.0132	-0.43823
0.0133	-0.58105		0.0133	-0.23193		0.0133	-0.30518		0.0133	-0.38208		0.0133	-0.43701		0.0133	-0.44312
0.0134	-0.57251		0.0134	-0.24048		0.0134	-0.3064		0.0134	-0.36743		0.0134	-0.43213		0.0134	-0.44922
0.0135	-0.5603		0.0135	-0.2417		0.0135	-0.30884		0.0135	-0.35645		0.0135	-0.42725		0.0135	-0.45288
0.0136	-0.55298		0.0136	-0.23682		0.0136	-0.3125		0.0136	-0.35034		0.0136	-0.4248		0.0136	-0.45532
0.0137	-0.54443		0.0137	-0.23315		0.0137	-0.31372		0.0137	-0.34546		0.0137	-0.42358		0.0137	-0.45898
0.0138	-0.53345		0.0138	-0.2356		0.0138	-0.31128		0.0138	-0.3418		0.0138	-0.4248		0.0138	-0.46265
0.0139	-0.52368		0.0139	-0.2417		0.0139	-0.31006		0.0139	-0.34424		0.0139	-0.42603		0.0139	-0.46265
0.014	-0.51636		0.014	-0.2478		0.014	-0.31006		0.014	-0.3479		0.014	-0.42603		0.014	-0.45654
0.0141	-0.51514		0.0141	-0.25269		0.0141	-0.30762		0.0141	-0.3479		0.0141	-0.42236		0.0141	-0.45044
0.0142	-0.51392		0.0142	-0.26001		0.0142	-0.30396		0.0142	-0.3418		0.0142	-0.41626		0.0142	-0.45044
0.0143	-0.51147		0.0143	-0.271		0.0143	-0.30273		0.0143	-0.32959		0.0143	-0.41504		0.0143	-0.45654
0.0144	-0.51025		0.0144	-0.28076		0.0144	-0.30518		0.0144	-0.31616		0.0144	-0.41748		0.0144	-0.45898
0.0145	-0.51147		0.0145	-0.2832		0.0145	-0.30884		0.0145	-0.30518		0.0145	-0.41992		0.0145	-0.45532
0.0146	-0.51147		0.0146	-0.27832		0.0146	-0.30884		0.0146	-0.29907		0.0146	-0.42236		0.0146	-0.46387
0.0147	-0.50537		0.0147	-0.26855		0.0147	-0.3064		0.0147	-0.29297		0.0147	-0.4248		0.0147	-0.4834
0.0148	-0.49072		0.0148	-0.26245		0.0148	-0.30396		0.0148	-0.2832		0.0148	-0.42603		0.0148	-0.49316
0.0149	-0.47607		0.0149	-0.26367		0.0149	-0.30273		0.0149	-0.27344		0.0149	-0.42358		0.0149	-0.48828
0.015	-0.46875		0.015	-0.26855		0.015	-0.30273		0.015	-0.26489		0.015	-0.41748		0.015	-0.4895
0.0151	-0.46631		0.0151	-0.271		0.0151	-0.30396		0.0151	-0.25635		0.0151	-0.41138		0.0151	-0.50171
0.0152	-0.46997		0.0152	-0.26733		0.0152	-0.31006		0.0152	-0.24414		0.0152	-0.40527		0.0152	-0.51147
0.0153	-0.47119		0.0153	-0.26245		0.0153	-0.31738		0.0153	-0.22949		0.0153	-0.40283		0.0153	-0.51025
0.0154	-0.46021		0.0154	-0.26245		0.0154	-0.32471		0.0154	-0.22217		0.0154	-0.40283		0.0154	-0.50537
0.0155	-0.44189		0.0155	-0.26978		0.0155	-0.32715		0.0155	-0.22339		0.0155	-0.40405		0.0155	-0.50293
0.0156	-0.42969		0.0156	-0.27832		0.0156	-0.32959		0.0156	-0.22827		0.0156	-0.40283		0.0156	-0.49561
0.0157	-0.42236		0.0157	-0.28687		0.0157	-0.33081		0.0157	-0.22949		0.0157	-0.40283		0.0157	-0.47729
0.0158	-0.4187		0.0158	-0.29419		0.0158	-0.32959		0.0158	-0.22339		0.0158	-0.40405		0.0158	-0.45288
0.0159	-0.41748		0.0159	-0.29785		0.0159	-0.32959		0.0159	-0.21362		0.0159	-0.40649		0.0159	-0.43823
0.016	-0.41504		0.016	-0.29541		0.016	-0.32959		0.016	-0.2063		0.016	-0.40894		0.016	-0.43823
0.0161	-0.41382		0.0161	-0.29297		0.0161	-0.33081		0.0161	-0.20752		0.0161	-0.40894		0.0161	-0.44922
0.0162	-0.41382		0.0162	-0.29419		0.0162	-0.32959		0.0162	-0.21362		0.0162	-0.40649		0.0162	-0.45776
0.0163	-0.41382		0.0163	-0.29785		0.0163	-0.32959		0.0163	-0.21973		0.0163	-0.40527		0.0163	-0.46143
0.0164	-0.41382		0.0164	-0.29785		0.0164	-0.33081		0.0164	-0.22339		0.0164	-0.40405		0.0164	-0.46265
0.0165	-0.41382		0.0165	-0.29175		0.0165	-0.33203		0.0165	-0.22217		0.0165	-0.40161		0.0165	-0.46265
0.0166	-0.41138		0.0166	-0.28687		0.0166	-0.33447		0.0166	-0.21606		0.0166	-0.39917		0.0166	-0.46265
0.0167	-0.40527		0.0167	-0.28442		0.0167	-0.33569		0.0167	-0.2063		0.0167	-0.39673		0.0167	-0.46143
0.0168	-0.39917		0.0168	-0.2832		0.0168	-0.33813		0.0168	-0.19775		0.0168	-0.39551		0.0168	-0.45532
0.0169	-0.39429		0.0169	-0.28198		0.0169	-0.34058		0.0169	-0.19531		0.0169	-0.39673		0.0169	-0.44922
0.017	-0.39185		0.017	-0.27954		0.017	-0.34302		0.017	-0.19897		0.017	-0.40405		0.017	-0.45288
0.0171	-0.38818		0.0171	-0.2771		0.0171	-0.34546		0.0171	-0.2063		0.0171	-0.41138		0.0171	-0.45654
0.0172	-0.3833		0.0172	-0.27832		0.0172	-0.34546		0.0172	-0.21729		0.0172	-0.41138		0.0172	-0.4541
0.0173	-0.37476		0.0173	-0.28198		0.0173	-0.34058		0.0173	-0.23193		0.0173	-0.40771		0.0173	-0.448
0.0174	-0.37109		0.0174	-0.2832		0.0174	-0.33691		0.0174	-0.24658		0.0174	-0.40771		0.0174	-0.44312
0.0175	-0.37476		0.0175	-0.2832		0.0175	-0.33569		0.0175	-0.26001		0.0175	-0.41138		0.0175	-0.44067
0.0176	-0.3772		0.0176	-0.28564		0.0176	-0.33325		0.0176	-0.271		0.0176	-0.4126		0.0176	-0.44067
0.0177	-0.37109		0.0177	-0.29053		0.0177	-0.32959		0.0177	-0.28564		0.0177	-0.41138		0.0177	-0.45044
0.0178	-0.36133		0.0178	-0.29297		0.0178	-0.33081		0.0178	-0.30029		0.0178	-0.40894		0.0178	-0.46631
0.0179	-0.35767		0.0179	-0.29297		0.0179	-0.33569		0.0179	-0.3125		0.0179	-0.40649		0.0179	-0.47119
0.018	-0.35767		0.018	-0.29053		0.018	-0.34058		0.018	-0.31982		0.018	-0.40649		0.018	-0.46265
0.0181	-0.35278		0.0181	-0.28931		0.0181	-0.34424		0.0181	-0.32349		0.0181	-0.41016		0.0181	-0.45898
0.0182	-0.34546		0.0182	-0.29175		0.0182	-0.34912		0.0182	-0.32471		0.0182	-0.41748		0.0182	-0.46631
0.0183	-0.34302		0.0183	-0.29419		0.0183	-0.35278		0.0183	-0.32715		0.0183	-0.42358		0.0183	-0.47241
0.0184	-0.3418		0.0184	-0.29175		0.0184	-0.35156		0.0184	-0.33081		0.0184	-0.42969		0.0184	-0.47852
0.0185	-0.33569		0.0185	-0.28564		0.0185	-0.34546		0.0185	-0.33691		0.0185	-0.43701		0.0185	-0.49561
0.0186	-0.32349		0.0186	-0.28198		0.0186	-0.33691		0.0186	-0.34302		0.0186	-0.44312		0.0186	-0.51392
0.0187	-0.31128		0.0187	-0.27954		0.0187	-0.32959		0.0187	-0.3479		0.0187	-0.44556		0.0187	-0.52734
0.0188	-0.30273		0.0188	-0.27954		0.0188	-0.32471		0.0188	-0.35278		0.0188	-0.44189		0.0188	-0.53711
0.0189	-0.29541		0.0189	-0.28687		0.0189	-0.3186		0.0189	-0.35645		0.0189	-0.43335		0.0189	-0.5481
0.019	-0.29297		0.019	-0.30151		0.019	-0.31616		0.019	-0.35889		0.019	-0.42603		0.019	-0.5603
0.0191	-0.29175		0.0191	-0.31494		0.0191	-0.31982		0.0191	-0.36011		0.0191	-0.41748		0.0191	-0.57373
0.0192	-0.28564		0.0192	-0.32471		0.0192	-0.32959		0.0192	-0.36621		0.0192	-0.41016		0.0192	-0.59204
0.0193	-0.27954		0.0193	-0.33447		0.0193	-0.33813		0.0193	-0.3772		0.0193	-0.40283		0.0193	-0.61401
0.0194	-0.27588		0.0194	-0.3418		0.0194	-0.34668		0.0194	-0.39063		0.0194	-0.39795		0.0194	-0.62378
0.0195	-0.27588		0.0195	-0.34668		0.0195	-0.35278		0.0195	-0.40161		0.0195	-0.39307		0.0195	-0.61157
0.0196	-0.27222		0.0196	-0.34668		0.0196	-0.35645		0.0196	-0.41138		0.0196	-0.38574		0.0196	-0.58472
0.0197	-0.26489		0.0197	-0.3418		0.0197	-0.35645		0.0197	-0.41626		0.0197	-0.37354		0.0197	-0.5603
0.0198	-0.25513		0.0198	-0.33203		0.0198	-0.354		0.0198	-0.41138		0.0198	-0.35889		0.0198	-0.54688
0.0199	-0.25269		0.0199	-0.32471		0.0199	-0.35156		0.0199	-0.40527		0.0199	-0.34424		0.0199	-0.54321
0.02	-0.25391		0.02	-0.32593		0.02	-0.35034		0.02	-0.40405		0.02	-0.32959		0.02	-0.55176
0.0201	-0.25269		0.0201	-0.33447		0.0201	-0.35278		0.0201	-0.40161		0.0201	-0.31372		0.0201	-0.5603
0.0202	-0.24658		0.0202	-0.34424		0.0202	-0.35889		0.0202	-0.39917		0.0202	-0.29785		0.0202	-0.56274
0.0203	-0.24048		0.0203	-0.35278		0.0203	-0.36621		0.0203	-0.39917		0.0203	-0.28198		0.0203	-0.56274
0.0204	-0.23315		0.0204	-0.36255		0.0204	-0.37109		0.0204	-0.40527		0.0204	-0.26611		0.0204	-0.56641
0.0205	-0.22705		0.0205	-0.37109		0.0205	-0.37354		0.0205	-0.41016		0.0205	-0.25391		0.0205	-0.57373
0.0206	-0.22827		0.0206	-0.37598		0.0206	-0.37842		0.0206	-0.41626		0.0206	-0.2478		0.0206	-0.57861
0.0207	-0.23315		0.0207	-0.37354		0.0207	-0.38208		0.0207	-0.42358		0.0207	-0.24536		0.0207	-0.57129
0.0208	-0.22949		0.0208	-0.36865		0.0208	-0.38452		0.0208	-0.43091		0.0208	-0.24658		0.0208	-0.55176
0.0209	-0.22461		0.0209	-0.36255		0.0209	-0.38452		0.0209	-0.42847		0.0209	-0.24658		0.0209	-0.53223
0.021	-0.22949		0.021	-0.35767		0.021	-0.38574		0.021	-0.41992		0.021	-0.24536		0.021	-0.52246
0.0211	-0.23193		0.0211	-0.35522		0.0211	-0.3894		0.0211	-0.41016		0.0211	-0.24292		0.0211	-0.51636
0.0212	-0.22949		0.0212	-0.35767		0.0212	-0.39185		0.0212	-0.40283		0.0212	-0.23804		0.0212	-0.50903
0.0213	-0.23315		0.0213	-0.36377		0.0213	-0.39307		0.0213	-0.39429		0.0213	-0.23071		0.0213	-0.50049
0.0214	-0.24048		0.0214	-0.37231		0.0214	-0.39185		0.0214	-0.38574		0.0214	-0.22095		0.0214	-0.49072
0.0215	-0.24048		0.0215	-0.37842		0.0215	-0.39185		0.0215	-0.38208		0.0215	-0.21362		0.0215	-0.4834
0.0216	-0.2356		0.0216	-0.37354		0.0216	-0.39307		0.0216	-0.38818		0.0216	-0.21118		0.0216	-0.47852
0.0217	-0.2356		0.0217	-0.36377		0.0217	-0.39307		0.0217	-0.40161		0.0217	-0.20996		0.0217	-0.47363
0.0218	-0.24292		0.0218	-0.35889		0.0218	-0.39063		0.0218	-0.41382		0.0218	-0.20996		0.0218	-0.46631
0.0219	-0.25024		0.0219	-0.36011		0.0219	-0.38574		0.0219	-0.42114		0.0219	-0.20874		0.0219	-0.45776
0.022	-0.25513		0.022	-0.36133		0.022	-0.38086		0.022	-0.42725		0.022	-0.20996		0.022	-0.44922
0.0221	-0.25879		0.0221	-0.35889		0.0221	-0.37842		0.0221	-0.43091		0.0221	-0.21362		0.0221	-0.44312
0.0222	-0.26733		0.0222	-0.354		0.0222	-0.38086		0.0222	-0.42847		0.0222	-0.21484		0.0222	-0.44312
0.0223	-0.27588		0.0223	-0.3479		0.0223	-0.38574		0.0223	-0.41748		0.0223	-0.21606		0.0223	-0.45044
0.0224	-0.2771		0.0224	-0.3418		0.0224	-0.39185		0.0224	-0.40771		0.0224	-0.22217		0.0224	-0.45654
0.0225	-0.27588		0.0225	-0.33203		0.0225	-0.39673		0.0225	-0.40649		0.0225	-0.23438		0.0225	-0.45654
0.0226	-0.2771		0.0226	-0.32104		0.0226	-0.39917		0.0226	-0.4126		0.0226	-0.24292		0.0226	-0.45166
0.0227	-0.2771		0.0227	-0.31128		0.0227	-0.39795		0.0227	-0.42358		0.0227	-0.2478		0.0227	-0.45044
0.0228	-0.27588		0.0228	-0.31006		0.0228	-0.39429		0.0228	-0.43457		0.0228	-0.25024		0.0228	-0.4541
0.0229	-0.27588		0.0229	-0.31494		0.0229	-0.39429		0.0229	-0.44067		0.0229	-0.25024		0.0229	-0.44922
0.023	-0.28198		0.023	-0.32104		0.023	-0.39795		0.023	-0.44434		0.023	-0.24902		0.023	-0.43579
0.0231	-0.29297		0.0231	-0.32471		0.0231	-0.40283		0.0231	-0.448		0.0231	-0.2478		0.0231	-0.4248
0.0232	-0.3064		0.0232	-0.32349		0.0232	-0.40405		0.0232	-0.45288		0.0232	-0.25269		0.0232	-0.42603
0.0233	-0.3186		0.0233	-0.31982		0.0233	-0.40527		0.0233	-0.45532		0.0233	-0.26123		0.0233	-0.42725
0.0234	-0.32959		0.0234	-0.31616		0.0234	-0.40527		0.0234	-0.45654		0.0234	-0.27222		0.0234	-0.41626
0.0235	-0.33936		0.0235	-0.31738		0.0235	-0.40039		0.0235	-0.46387		0.0235	-0.28076		0.0235	-0.40527
0.0236	-0.34302		0.0236	-0.32227		0.0236	-0.39307		0.0236	-0.47363		0.0236	-0.28442		0.0236	-0.40283
0.0237	-0.35034		0.0237	-0.32471		0.0237	-0.38574		0.0237	-0.48096		0.0237	-0.28564		0.0237	-0.40405
0.0238	-0.36377		0.0238	-0.32471		0.0238	-0.38208		0.0238	-0.47974		0.0238	-0.28931		0.0238	-0.40527
0.0239	-0.3772		0.0239	-0.32227		0.0239	-0.37964		0.0239	-0.47119		0.0239	-0.29297		0.0239	-0.41138
0.024	-0.38696		0.024	-0.31738		0.024	-0.37842		0.024	-0.46509		0.024	-0.29663		0.024	-0.42847
0.0241	-0.39429		0.0241	-0.31006		0.0241	-0.38086		0.0241	-0.46631		0.0241	-0.29907		0.0241	-0.45166
0.0242	-0.40283		0.0242	-0.30396		0.0242	-0.38208		0.0242	-0.47241		0.0242	-0.30273		0.0242	-0.46753
0.0243	-0.41138		0.0243	-0.30518		0.0243	-0.38208		0.0243	-0.47485		0.0243	-0.30396		0.0243	-0.46997
0.0244	-0.41748		0.0244	-0.30884		0.0244	-0.38086		0.0244	-0.47241		0.0244	-0.3064		0.0244	-0.46265
0.0245	-0.42358		0.0245	-0.30884		0.0245	-0.38086		0.0245	-0.46509		0.0245	-0.31006		0.0245	-0.45288
0.0246	-0.42969		0.0246	-0.30518		0.0246	-0.3833		0.0246	-0.45654		0.0246	-0.31372		0.0246	-0.448
0.0247	-0.43457		0.0247	-0.30518		0.0247	-0.3833		0.0247	-0.45288		0.0247	-0.3186		0.0247	-0.44556
0.0248	-0.43823		0.0248	-0.30762		0.0248	-0.3833		0.0248	-0.45532		0.0248	-0.32593		0.0248	-0.44189
0.0249	-0.44556		0.0249	-0.31128		0.0249	-0.3833		0.0249	-0.46265		0.0249	-0.33447		0.0249	-0.44067
0.025	-0.45776		0.025	-0.31372		0.025	-0.38452		0.025	-0.47363		0.025	-0.34302		0.025	-0.44312
0.0251	-0.47119		0.0251	-0.31494		0.0251	-0.38574		0.0251	-0.4834		0.0251	-0.35034		0.0251	-0.44922
0.0252	-0.48218		0.0252	-0.31616		0.0252	-0.3833		0.0252	-0.4895		0.0252	-0.35522		0.0252	-0.45288
0.0253	-0.4895		0.0253	-0.3186		0.0253	-0.38208		0.0253	-0.48706		0.0253	-0.35522		0.0253	-0.45166
0.0254	-0.49561		0.0254	-0.32227		0.0254	-0.38086		0.0254	-0.4834		0.0254	-0.35156		0.0254	-0.45166
0.0255	-0.50293		0.0255	-0.31982		0.0255	-0.38086		0.0255	-0.47729		0.0255	-0.35278		0.0255	-0.45776
0.0256	-0.51392		0.0256	-0.31616		0.0256	-0.38574		0.0256	-0.46753		0.0256	-0.36133		0.0256	-0.46753
0.0257	-0.52612		0.0257	-0.31372		0.0257	-0.39063		0.0257	-0.45654		0.0257	-0.36987		0.0257	-0.47119
0.0258	-0.53223		0.0258	-0.31128		0.0258	-0.39185		0.0258	-0.44678		0.0258	-0.37354		0.0258	-0.46875
0.0259	-0.53223		0.0259	-0.31128		0.0259	-0.39185		0.0259	-0.43579		0.0259	-0.37842		0.0259	-0.46753
0.026	-0.53345		0.026	-0.31006		0.026	-0.39673		0.026	-0.42358		0.026	-0.38208		0.026	-0.46265
0.0261	-0.54321		0.0261	-0.30884		0.0261	-0.40283		0.0261	-0.40771		0.0261	-0.38696		0.0261	-0.44922
0.0262	-0.55298		0.0262	-0.30884		0.0262	-0.40283		0.0262	-0.39429		0.0262	-0.39063		0.0262	-0.44189
0.0263	-0.5542		0.0263	-0.30884		0.0263	-0.40039		0.0263	-0.38452		0.0263	-0.39307		0.0263	-0.44922
0.0264	-0.55298		0.0264	-0.30762		0.0264	-0.39673		0.0264	-0.3772		0.0264	-0.39307		0.0264	-0.45654
0.0265	-0.55542		0.0265	-0.30762		0.0265	-0.39063		0.0265	-0.37354		0.0265	-0.3894		0.0265	-0.4541
0.0266	-0.55542		0.0266	-0.30884		0.0266	-0.38452		0.0266	-0.37354		0.0266	-0.38208		0.0266	-0.45044
0.0267	-0.55542		0.0267	-0.3125		0.0267	-0.3833		0.0267	-0.37354		0.0267	-0.37598		0.0267	-0.44922
0.0268	-0.5603		0.0268	-0.31982		0.0268	-0.38696		0.0268	-0.36865		0.0268	-0.37109		0.0268	-0.43823
0.0269	-0.57129		0.0269	-0.32349		0.0269	-0.39307		0.0269	-0.36133		0.0269	-0.36377		0.0269	-0.41748
0.027	-0.57983		0.027	-0.32471		0.027	-0.39917		0.027	-0.35522		0.027	-0.35889		0.027	-0.39795
0.0271	-0.5835		0.0271	-0.32471		0.0271	-0.40527		0.0271	-0.35278		0.0271	-0.36133		0.0271	-0.3833
0.0272	-0.58594		0.0272	-0.32104		0.0272	-0.41382		0.0272	-0.35034		0.0272	-0.37109		0.0272	-0.37109
0.0273	-0.58716		0.0273	-0.31006		0.0273	-0.4187		0.0273	-0.3479		0.0273	-0.38086		0.0273	-0.36133
0.0274	-0.58838		0.0274	-0.29541		0.0274	-0.41504		0.0274	-0.3479		0.0274	-0.3894		0.0274	-0.3479
0.0275	-0.5896		0.0275	-0.28198		0.0275	-0.40527		0.0275	-0.34668		0.0275	-0.39795		0.0275	-0.32715
0.0276	-0.59082		0.0276	-0.27466		0.0276	-0.39551		0.0276	-0.34058		0.0276	-0.40405		0.0276	-0.30273
0.0277	-0.5896		0.0277	-0.26978		0.0277	-0.38818		0.0277	-0.33447		0.0277	-0.40527		0.0277	-0.29541
0.0278	-0.5896		0.0278	-0.26489		0.0278	-0.3833		0.0278	-0.32715		0.0278	-0.40161		0.0278	-0.30762
0.0279	-0.59204		0.0279	-0.26245		0.0279	-0.38086		0.0279	-0.31982		0.0279	-0.40039		0.0279	-0.33325
0.028	-0.59448		0.028	-0.26367		0.028	-0.37964		0.028	-0.31616		0.028	-0.40283		0.028	-0.35767
0.0281	-0.59692		0.0281	-0.26855		0.0281	-0.38086		0.0281	-0.31982		0.0281	-0.40894		0.0281	-0.37109
0.0282	-0.59692		0.0282	-0.2771		0.0282	-0.38208		0.0282	-0.32959		0.0282	-0.41748		0.0282	-0.37109
0.0283	-0.59326		0.0283	-0.27954		0.0283	-0.38208		0.0283	-0.33691		0.0283	-0.43335		0.0283	-0.36743
0.0284	-0.5896		0.0284	-0.27466		0.0284	-0.37842		0.0284	-0.3418		0.0284	-0.45044		0.0284	-0.36377
0.0285	-0.59204		0.0285	-0.26245		0.0285	-0.37354		0.0285	-0.34912		0.0285	-0.46631		0.0285	-0.36133
0.0286	-0.5957		0.0286	-0.25146		0.0286	-0.36743		0.0286	-0.35156		0.0286	-0.47607		0.0286	-0.35767
0.0287	-0.59937		0.0287	-0.24292		0.0287	-0.36133		0.0287	-0.34912		0.0287	-0.47974		0.0287	-0.35278
0.0288	-0.60425		0.0288	-0.23926		0.0288	-0.35645		0.0288	-0.34546		0.0288	-0.47852		0.0288	-0.34546
0.0289	-0.60425		0.0289	-0.23804		0.0289	-0.35156		0.0289	-0.3418		0.0289	-0.47363		0.0289	-0.33936
0.029	-0.59692		0.029	-0.23926		0.029	-0.34424		0.029	-0.33569		0.029	-0.46509		0.029	-0.34058
0.0291	-0.59326		0.0291	-0.24292		0.0291	-0.33813		0.0291	-0.32959		0.0291	-0.45898		0.0291	-0.35522
0.0292	-0.59326		0.0292	-0.2478		0.0292	-0.33447		0.0292	-0.32837		0.0292	-0.45288		0.0292	-0.37231
0.0293	-0.5835		0.0293	-0.25391		0.0293	-0.33203		0.0293	-0.33447		0.0293	-0.45044		0.0293	-0.38452
0.0294	-0.57251		0.0294	-0.25879		0.0294	-0.32715		0.0294	-0.34668		0.0294	-0.448		0.0294	-0.39551
0.0295	-0.56763		0.0295	-0.26123		0.0295	-0.32471		0.0295	-0.36011		0.0295	-0.44678		0.0295	-0.40405
0.0296	-0.56274		0.0296	-0.25757		0.0296	-0.32227		0.0296	-0.37231		0.0296	-0.44556		0.0296	-0.40771
0.0297	-0.55298		0.0297	-0.2478		0.0297	-0.32104		0.0297	-0.38086		0.0297	-0.44556		0.0297	-0.40771
0.0298	-0.54688		0.0298	-0.23804		0.0298	-0.3186		0.0298	-0.38086		0.0298	-0.44556		0.0298	-0.40894
0.0299	-0.54565		0.0299	-0.23804		0.0299	-0.31494		0.0299	-0.37476		0.0299	-0.44312		0.0299	-0.41382
0.03	-0.54443		0.03	-0.24658		0.03	-0.31372		0.03	-0.36377		0.03	-0.43945		0.03	-0.42114
0.0301	-0.53955		0.0301	-0.25391		0.0301	-0.31372		0.0301	-0.354		0.0301	-0.43579		0.0301	-0.42725
0.0302	-0.53467		0.0302	-0.25513		0.0302	-0.31616		0.0302	-0.34546		0.0302	-0.43335		0.0302	-0.43091
0.0303	-0.52979		0.0303	-0.25269		0.0303	-0.31738		0.0303	-0.33691		0.0303	-0.43335		0.0303	-0.43457
0.0304	-0.52246		0.0304	-0.25269		0.0304	-0.3186		0.0304	-0.33081		0.0304	-0.43335		0.0304	-0.43579
0.0305	-0.50903		0.0305	-0.25513		0.0305	-0.3186		0.0305	-0.32837		0.0305	-0.43335		0.0305	-0.43701
0.0306	-0.49316		0.0306	-0.26001		0.0306	-0.31738		0.0306	-0.32959		0.0306	-0.43213		0.0306	-0.43335
0.0307	-0.48706		0.0307	-0.26611		0.0307	-0.31616		0.0307	-0.33203		0.0307	-0.43091		0.0307	-0.42603
0.0308	-0.48828		0.0308	-0.27222		0.0308	-0.31494		0.0308	-0.33081		0.0308	-0.42603		0.0308	-0.41992
0.0309	-0.49072		0.0309	-0.28198		0.0309	-0.3125		0.0309	-0.32227		0.0309	-0.42236		0.0309	-0.4248
0.031	-0.48828		0.031	-0.29297		0.031	-0.3125		0.031	-0.30762		0.031	-0.42358		0.031	-0.43335
0.0311	-0.48584		0.0311	-0.29785		0.0311	-0.31494		0.0311	-0.29419		0.0311	-0.42603		0.0311	-0.43823
0.0312	-0.48706		0.0312	-0.29541		0.0312	-0.31738		0.0312	-0.28442		0.0312	-0.42725		0.0312	-0.44434
0.0313	-0.48706		0.0313	-0.28687		0.0313	-0.31616		0.0313	-0.27954		0.0313	-0.42847		0.0313	-0.45532
0.0314	-0.47974		0.0314	-0.28198		0.0314	-0.3125		0.0314	-0.27344		0.0314	-0.43091		0.0314	-0.46509
0.0315	-0.46509		0.0315	-0.28076		0.0315	-0.31128		0.0315	-0.26489		0.0315	-0.43213		0.0315	-0.46387
0.0316	-0.45166		0.0316	-0.2832		0.0316	-0.31128		0.0316	-0.25635		0.0316	-0.42847		0.0316	-0.46021
0.0317	-0.44678		0.0317	-0.28687		0.0317	-0.31006		0.0317	-0.2478		0.0317	-0.42114		0.0317	-0.46631
0.0318	-0.44922		0.0318	-0.28809		0.0318	-0.31006		0.0318	-0.23682		0.0318	-0.41504		0.0318	-0.47729
0.0319	-0.45288		0.0319	-0.28442		0.0319	-0.31494		0.0319	-0.22217		0.0319	-0.41138		0.0319	-0.48096
0.032	-0.44922		0.032	-0.27954		0.032	-0.32227		0.032	-0.20752		0.032	-0.41016		0.032	-0.47729
0.0321	-0.43213		0.0321	-0.28076		0.0321	-0.32837		0.0321	-0.2002		0.0321	-0.41138		0.0321	-0.47607
0.0322	-0.4126		0.0322	-0.28809		0.0322	-0.33203		0.0322	-0.20264		0.0322	-0.41138		0.0322	-0.47729
0.0323	-0.39795		0.0323	-0.29785		0.0323	-0.33569		0.0323	-0.20874		0.0323	-0.41138		0.0323	-0.46631
0.0324	-0.39063		0.0324	-0.30518		0.0324	-0.33813		0.0324	-0.21118		0.0324	-0.41016		0.0324	-0.44434
0.0325	-0.38696		0.0325	-0.31006		0.0325	-0.33936		0.0325	-0.20508		0.0325	-0.4126		0.0325	-0.42358
0.0326	-0.38574		0.0326	-0.31128		0.0326	-0.33936		0.0326	-0.19531		0.0326	-0.41504		0.0326	-0.41504
0.0327	-0.38452		0.0327	-0.31006		0.0327	-0.33936		0.0327	-0.18921		0.0327	-0.41626		0.0327	-0.4187
0.0328	-0.38452		0.0328	-0.31128		0.0328	-0.33936		0.0328	-0.19165		0.0328	-0.41382		0.0328	-0.42603
0.0329	-0.38574		0.0329	-0.31616		0.0329	-0.33813		0.0329	-0.2002		0.0329	-0.41138		0.0329	-0.43457
0.033	-0.38574		0.033	-0.31616		0.033	-0.33691		0.033	-0.2063		0.033	-0.41016		0.033	-0.44189
0.0331	-0.38574		0.0331	-0.31006		0.0331	-0.33936		0.0331	-0.20874		0.0331	-0.41016		0.0331	-0.44556
0.0332	-0.38452		0.0332	-0.30151		0.0332	-0.33936		0.0332	-0.20508		0.0332	-0.40894		0.0332	-0.44678
0.0333	-0.38086		0.0333	-0.29785		0.0333	-0.34058		0.0333	-0.19775		0.0333	-0.40771		0.0333	-0.44434
0.0334	-0.37598		0.0334	-0.29785		0.0334	-0.34302		0.0334	-0.18799		0.0334	-0.40649		0.0334	-0.43701
0.0335	-0.37231		0.0335	-0.29663		0.0335	-0.35156		0.0335	-0.18066		0.0335	-0.40405		0.0335	-0.42725
0.0336	-0.36865		0.0336	-0.29541		0.0336	-0.35889		0.0336	-0.18066		0.0336	-0.40527		0.0336	-0.42236
0.0337	-0.36499		0.0337	-0.29297		0.0337	-0.36255		0.0337	-0.18555		0.0337	-0.41138		0.0337	-0.42603
0.0338	-0.36133		0.0338	-0.29419		0.0338	-0.36255		0.0338	-0.19287		0.0338	-0.4187		0.0338	-0.42847
0.0339	-0.35645		0.0339	-0.29907		0.0339	-0.35767		0.0339	-0.20386		0.0339	-0.4187		0.0339	-0.4248
0.034	-0.34912		0.034	-0.30151		0.034	-0.35034		0.034	-0.21851		0.034	-0.41382		0.034	-0.42236
0.0341	-0.34424		0.0341	-0.30151		0.0341	-0.34424		0.0341	-0.23193		0.0341	-0.41138		0.0341	-0.42236
0.0342	-0.34424		0.0342	-0.30151		0.0342	-0.34424		0.0342	-0.2417		0.0342	-0.4126		0.0342	-0.42114
0.0343	-0.34546		0.0343	-0.30151		0.0343	-0.34424		0.0343	-0.25269		0.0343	-0.41382		0.0343	-0.4248
0.0344	-0.33936		0.0344	-0.30518		0.0344	-0.34302		0.0344	-0.26611		0.0344	-0.41504		0.0344	-0.44067
0.0345	-0.33203		0.0345	-0.3064		0.0345	-0.34302		0.0345	-0.27954		0.0345	-0.41626		0.0345	-0.4541
0.0346	-0.32959		0.0346	-0.3064		0.0346	-0.34668		0.0346	-0.29053		0.0346	-0.41382		0.0346	-0.45044
0.0347	-0.32837		0.0347	-0.30518		0.0347	-0.35034		0.0347	-0.29663		0.0347	-0.41382		0.0347	-0.44189
0.0348	-0.32227		0.0348	-0.30518		0.0348	-0.354		0.0348	-0.30029		0.0348	-0.42236		0.0348	-0.44189
0.0349	-0.31738		0.0349	-0.30762		0.0349	-0.36011		0.0349	-0.30151		0.0349	-0.43213		0.0349	-0.44434
0.035	-0.31494		0.035	-0.30884		0.035	-0.36133		0.035	-0.30396		0.035	-0.44067		0.035	-0.44556
0.0351	-0.31128		0.0351	-0.30762		0.0351	-0.35645		0.0351	-0.31006		0.0351	-0.44678		0.0351	-0.45776
0.0352	-0.30396		0.0352	-0.30273		0.0352	-0.34912		0.0352	-0.3186		0.0352	-0.45288		0.0352	-0.48096
0.0353	-0.29419		0.0353	-0.29785		0.0353	-0.3418		0.0353	-0.32715		0.0353	-0.45654		0.0353	-0.49927
0.0354	-0.28564		0.0354	-0.29419		0.0354	-0.33569		0.0354	-0.33325		0.0354	-0.45532		0.0354	-0.51147
0.0355	-0.2771		0.0355	-0.29785		0.0355	-0.32959		0.0355	-0.33691		0.0355	-0.448		0.0355	-0.5249
0.0356	-0.271		0.0356	-0.30884		0.0356	-0.32471		0.0356	-0.33691		0.0356	-0.44067		0.0356	-0.53711
0.0357	-0.271		0.0357	-0.32593		0.0357	-0.32593		0.0357	-0.33691		0.0357	-0.43335		0.0357	-0.5481
0.0358	-0.271		0.0358	-0.33936		0.0358	-0.33447		0.0358	-0.33813		0.0358	-0.42847		0.0358	-0.56396
0.0359	-0.26611		0.0359	-0.34912		0.0359	-0.34668		0.0359	-0.34668		0.0359	-0.42236		0.0359	-0.58716
0.036	-0.26367		0.036	-0.35522		0.036	-0.35767		0.036	-0.35767		0.036	-0.41748		0.036	-0.60425
0.0361	-0.26245		0.0361	-0.36133		0.0361	-0.36499		0.0361	-0.37109		0.0361	-0.41382		0.0361	-0.59814
0.0362	-0.26001		0.0362	-0.36499		0.0362	-0.37109		0.0362	-0.38208		0.0362	-0.40649		0.0362	-0.57373
0.0363	-0.25635		0.0363	-0.36499		0.0363	-0.37231		0.0363	-0.39063		0.0363	-0.39551		0.0363	-0.5481
0.0364	-0.25269		0.0364	-0.36133		0.0364	-0.36865		0.0364	-0.39185		0.0364	-0.38086		0.0364	-0.52856
0.0365	-0.2478		0.0365	-0.35278		0.0365	-0.36499		0.0365	-0.38818		0.0365	-0.36621		0.0365	-0.5188
0.0366	-0.2478		0.0366	-0.3479		0.0366	-0.36499		0.0366	-0.38574		0.0366	-0.35278		0.0366	-0.5188
0.0367	-0.25024		0.0367	-0.35034		0.0367	-0.36621		0.0367	-0.38452		0.0367	-0.33569		0.0367	-0.52979
0.0368	-0.24536		0.0368	-0.36011		0.0368	-0.36865		0.0368	-0.38086		0.0368	-0.31982		0.0368	-0.53589
0.0369	-0.23804		0.0369	-0.37109		0.0369	-0.37109		0.0369	-0.37842		0.0369	-0.30396		0.0369	-0.53467
0.037	-0.23315		0.037	-0.38208		0.037	-0.37598		0.037	-0.38208		0.037	-0.28809		0.037	-0.53467
0.0371	-0.22583		0.0371	-0.3894		0.0371	-0.37964		0.0371	-0.38818		0.0371	-0.27344		0.0371	-0.53955
0.0372	-0.21973		0.0372	-0.39307		0.0372	-0.38452		0.0372	-0.39429		0.0372	-0.26245		0.0372	-0.5481
0.0373	-0.22461		0.0373	-0.39185		0.0373	-0.39063		0.0373	-0.40161		0.0373	-0.25757		0.0373	-0.55054
0.0374	-0.23193		0.0374	-0.38574		0.0374	-0.39429		0.0374	-0.40894		0.0374	-0.25635		0.0374	-0.54077
0.0375	-0.23071		0.0375	-0.37964		0.0375	-0.39673		0.0375	-0.41138		0.0375	-0.25635		0.0375	-0.52368
0.0376	-0.23438		0.0376	-0.3772		0.0376	-0.39673		0.0376	-0.40527		0.0376	-0.25391		0.0376	-0.51025
0.0377	-0.2417		0.0377	-0.37598		0.0377	-0.39673		0.0377	-0.39429		0.0377	-0.25146		0.0377	-0.50049
0.0378	-0.2417		0.0378	-0.37598		0.0378	-0.39917		0.0378	-0.38574		0.0378	-0.2478		0.0378	-0.4895
0.0379	-0.2417		0.0379	-0.37964		0.0379	-0.40161		0.0379	-0.3772		0.0379	-0.24292		0.0379	-0.47974
0.038	-0.2478		0.038	-0.38574		0.038	-0.40405		0.038	-0.36743		0.038	-0.2356		0.038	-0.47241
0.0381	-0.25269		0.0381	-0.39307		0.0381	-0.40405		0.0381	-0.35889		0.0381	-0.22705		0.0381	-0.46753
0.0382	-0.24902		0.0382	-0.39429		0.0382	-0.40405		0.0382	-0.36011		0.0382	-0.21973		0.0382	-0.46265
0.0383	-0.24414		0.0383	-0.38818		0.0383	-0.40405		0.0383	-0.36865		0.0383	-0.21606		0.0383	-0.45532
0.0384	-0.2478		0.0384	-0.38086		0.0384	-0.40405		0.0384	-0.38086		0.0384	-0.21484		0.0384	-0.448
0.0385	-0.25513		0.0385	-0.37598		0.0385	-0.39917		0.0385	-0.3894		0.0385	-0.21484		0.0385	-0.44067
0.0386	-0.26001		0.0386	-0.37476		0.0386	-0.39429		0.0386	-0.39673		0.0386	-0.21606		0.0386	-0.43335
0.0387	-0.26489		0.0387	-0.37231		0.0387	-0.39185		0.0387	-0.40405		0.0387	-0.21973		0.0387	-0.42725
0.0388	-0.27588		0.0388	-0.36987		0.0388	-0.39307		0.0388	-0.40771		0.0388	-0.22339		0.0388	-0.4248
0.0389	-0.29053		0.0389	-0.36621		0.0389	-0.39551		0.0389	-0.40405		0.0389	-0.22583		0.0389	-0.42725
0.039	-0.29907		0.039	-0.36133		0.039	-0.39673		0.039	-0.39551		0.039	-0.22827		0.039	-0.43213
0.0391	-0.29297		0.0391	-0.35278		0.0391	-0.39795		0.0391	-0.3894		0.0391	-0.2356		0.0391	-0.43457
0.0392	-0.28564		0.0392	-0.3418		0.0392	-0.40161		0.0392	-0.39063		0.0392	-0.24414		0.0392	-0.43335
0.0393	-0.28442		0.0393	-0.32959		0.0393	-0.40527		0.0393	-0.40039		0.0393	-0.24902		0.0393	-0.43091
0.0394	-0.2832		0.0394	-0.32227		0.0394	-0.40405		0.0394	-0.4126		0.0394	-0.25024		0.0394	-0.43091
0.0395	-0.28076		0.0395	-0.32349		0.0395	-0.40161		0.0395	-0.42236		0.0395	-0.25269		0.0395	-0.43213
0.0396	-0.2832		0.0396	-0.32959		0.0396	-0.40039		0.0396	-0.42847		0.0396	-0.25513		0.0396	-0.42358
0.0397	-0.29053		0.0397	-0.33691		0.0397	-0.40161		0.0397	-0.43091		0.0397	-0.25513		0.0397	-0.41016
0.0398	-0.30273		0.0398	-0.33691		0.0398	-0.40405		0.0398	-0.43579		0.0398	-0.25635		0.0398	-0.40527
0.0399	-0.31616		0.0399	-0.33325		0.0399	-0.40649		0.0399	-0.43945		0.0399	-0.26123		0.0399	-0.40894
0.04	-0.32593		0.04	-0.32959		0.04	-0.40649		0.04	-0.43945		0.04	-0.26978		0.04	-0.40649
0.0401	-0.33691		0.0401	-0.32837		0.0401	-0.40527		0.0401	-0.43945		0.0401	-0.27832		0.0401	-0.39307
0.0402	-0.34302		0.0402	-0.32959		0.0402	-0.39917		0.0402	-0.448		0.0402	-0.28442		0.0402	-0.3833
0.0403	-0.34546		0.0403	-0.33325		0.0403	-0.39185		0.0403	-0.45898		0.0403	-0.28809		0.0403	-0.38208
0.0404	-0.35645		0.0404	-0.33447		0.0404	-0.38452		0.0404	-0.46387		0.0404	-0.29053		0.0404	-0.3833
0.0405	-0.37354		0.0405	-0.33447		0.0405	-0.38086		0.0405	-0.46021		0.0405	-0.29419		0.0405	-0.38574
0.0406	-0.38818		0.0406	-0.33081		0.0406	-0.38086		0.0406	-0.45166		0.0406	-0.29907		0.0406	-0.39551
0.0407	-0.39795		0.0407	-0.32349		0.0407	-0.38086		0.0407	-0.448		0.0407	-0.30273		0.0407	-0.41382
0.0408	-0.40527		0.0408	-0.31494		0.0408	-0.38086		0.0408	-0.448		0.0408	-0.30762		0.0408	-0.43213
0.0409	-0.41138		0.0409	-0.31006		0.0409	-0.37964		0.0409	-0.45288		0.0409	-0.31128		0.0409	-0.44312
0.041	-0.4187		0.041	-0.3125		0.041	-0.37842		0.041	-0.45654		0.041	-0.31372		0.041	-0.44434
0.0411	-0.4248		0.0411	-0.31372		0.0411	-0.37964		0.0411	-0.4541		0.0411	-0.31738		0.0411	-0.43945
0.0412	-0.43213		0.0412	-0.30884		0.0412	-0.37964		0.0412	-0.44678		0.0412	-0.32104		0.0412	-0.43213
0.0413	-0.43701		0.0413	-0.30273		0.0413	-0.37842		0.0413	-0.43945		0.0413	-0.32349		0.0413	-0.42725
0.0414	-0.44067		0.0414	-0.30518		0.0414	-0.37598		0.0414	-0.43823		0.0414	-0.32837		0.0414	-0.42236
0.0415	-0.44189		0.0415	-0.3125		0.0415	-0.37598		0.0415	-0.44312		0.0415	-0.33447		0.0415	-0.41748
0.0416	-0.44678		0.0416	-0.31738		0.0416	-0.3772		0.0416	-0.45166		0.0416	-0.34058		0.0416	-0.4187
0.0417	-0.45776		0.0417	-0.3186		0.0417	-0.37842		0.0417	-0.46143		0.0417	-0.34668		0.0417	-0.42725
0.0418	-0.46997		0.0418	-0.31982		0.0418	-0.37598		0.0418	-0.47119		0.0418	-0.35278		0.0418	-0.43457
0.0419	-0.48096		0.0419	-0.32104		0.0419	-0.37354		0.0419	-0.47607		0.0419	-0.36011		0.0419	-0.43823
0.042	-0.49072		0.042	-0.32227		0.042	-0.37109		0.042	-0.47607		0.042	-0.36377		0.042	-0.43701
0.0421	-0.49683		0.0421	-0.32227		0.0421	-0.36987		0.0421	-0.47363		0.0421	-0.36621		0.0421	-0.43945
0.0422	-0.50537		0.0422	-0.32104		0.0422	-0.37231		0.0422	-0.47119		0.0422	-0.37354		0.0422	-0.44678
0.0423	-0.51758		0.0423	-0.3186		0.0423	-0.37842		0.0423	-0.46143		0.0423	-0.38208		0.0423	-0.4541
0.0424	-0.52979		0.0424	-0.31738		0.0424	-0.3833		0.0424	-0.45044		0.0424	-0.38818		0.0424	-0.45776
0.0425	-0.53467		0.0425	-0.31616		0.0425	-0.3833		0.0425	-0.44067		0.0425	-0.39185		0.0425	-0.45898
0.0426	-0.53223		0.0426	-0.31494		0.0426	-0.38574		0.0426	-0.43091		0.0426	-0.39551		0.0426	-0.45898
0.0427	-0.53467		0.0427	-0.31128		0.0427	-0.39063		0.0427	-0.41626		0.0427	-0.39917		0.0427	-0.44922
0.0428	-0.54565		0.0428	-0.30884		0.0428	-0.39307		0.0428	-0.40039		0.0428	-0.40039		0.0428	-0.43457
0.0429	-0.55176		0.0429	-0.30884		0.0429	-0.38818		0.0429	-0.38818		0.0429	-0.40405		0.0429	-0.43091
0.043	-0.55054		0.043	-0.30884		0.043	-0.38452		0.043	-0.37964		0.043	-0.40649		0.043	-0.44189
0.0431	-0.55054		0.0431	-0.3064		0.0431	-0.38086		0.0431	-0.37476		0.0431	-0.40649		0.0431	-0.44556
0.0432	-0.55298		0.0432	-0.30518		0.0432	-0.3772		0.0432	-0.37231		0.0432	-0.40039		0.0432	-0.43701
0.0433	-0.55298		0.0433	-0.30762		0.0433	-0.37354		0.0433	-0.37231		0.0433	-0.39307		0.0433	-0.43213
0.0434	-0.5542		0.0434	-0.31372		0.0434	-0.37476		0.0434	-0.36987		0.0434	-0.38818		0.0434	-0.42725
0.0435	-0.56152		0.0435	-0.31982		0.0435	-0.38208		0.0435	-0.36255		0.0435	-0.38208		0.0435	-0.41138
0.0436	-0.57129		0.0436	-0.32471		0.0436	-0.39063		0.0436	-0.35522		0.0436	-0.37598		0.0436	-0.39063
0.0437	-0.57861		0.0437	-0.32715		0.0437	-0.39673		0.0437	-0.35278		0.0437	-0.37354		0.0437	-0.37354
0.0438	-0.5835		0.0438	-0.32715		0.0438	-0.40161		0.0438	-0.35278		0.0438	-0.37842		0.0438	-0.35889
0.0439	-0.58716		0.0439	-0.32104		0.0439	-0.40771		0.0439	-0.35034		0.0439	-0.38696		0.0439	-0.3479
0.044	-0.5896		0.044	-0.30762		0.044	-0.41016		0.044	-0.35034		0.044	-0.39551		0.044	-0.33936
0.0441	-0.58838		0.0441	-0.29297		0.0441	-0.40527		0.0441	-0.34912		0.0441	-0.40161		0.0441	-0.32715
0.0442	-0.58838		0.0442	-0.28076		0.0442	-0.39429		0.0442	-0.3479		0.0442	-0.40894		0.0442	-0.30518
0.0443	-0.58838		0.0443	-0.27222		0.0443	-0.38452		0.0443	-0.34058		0.0443	-0.41382		0.0443	-0.28564
0.0444	-0.58716		0.0444	-0.26611		0.0444	-0.3772		0.0444	-0.33325		0.0444	-0.41382		0.0444	-0.2832
0.0445	-0.58716		0.0445	-0.26367		0.0445	-0.37354		0.0445	-0.32715		0.0445	-0.41016		0.0445	-0.29907
0.0446	-0.59204		0.0446	-0.26245		0.0446	-0.36987		0.0446	-0.31982		0.0446	-0.40894		0.0446	-0.31982
0.0447	-0.59692		0.0447	-0.26245		0.0447	-0.36987		0.0447	-0.31738		0.0447	-0.4126		0.0447	-0.33936
0.0448	-0.59937		0.0448	-0.26611		0.0448	-0.37354		0.0448	-0.32349		0.0448	-0.42236		0.0448	-0.354
0.0449	-0.60059		0.0449	-0.271		0.0449	-0.37476		0.0449	-0.33203		0.0449	-0.43579		0.0449	-0.35889
0.045	-0.59814		0.045	-0.271		0.045	-0.37476		0.045	-0.33569		0.045	-0.4541		0.045	-0.35522
0.0451	-0.59937		0.0451	-0.26367		0.0451	-0.37231		0.0451	-0.3418		0.0451	-0.47119		0.0451	-0.35034
0.0452	-0.60425		0.0452	-0.25391		0.0452	-0.36743		0.0452	-0.3479		0.0452	-0.48462		0.0452	-0.3479
0.0453	-0.60913		0.0453	-0.2417		0.0453	-0.36011		0.0453	-0.35034		0.0453	-0.49316		0.0453	-0.3418
0.0454	-0.61279		0.0454	-0.23193		0.0454	-0.354		0.0454	-0.34546		0.0454	-0.49438		0.0454	-0.33203
0.0455	-0.61646		0.0455	-0.22705		0.0455	-0.35034		0.0455	-0.34302		0.0455	-0.49072		0.0455	-0.32349
0.0456	-0.61157		0.0456	-0.23071		0.0456	-0.3479		0.0456	-0.34058		0.0456	-0.48218		0.0456	-0.32227
0.0457	-0.60181		0.0457	-0.2356		0.0457	-0.34058		0.0457	-0.33447		0.0457	-0.47363		0.0457	-0.33203
0.0458	-0.59937		0.0458	-0.23926		0.0458	-0.33447		0.0458	-0.32837		0.0458	-0.46753		0.0458	-0.34912
0.0459	-0.59937		0.0459	-0.24292		0.0459	-0.33203		0.0459	-0.32959		0.0459	-0.46387		0.0459	-0.36133
0.046	-0.59082		0.046	-0.24536		0.046	-0.33081		0.046	-0.34058		0.046	-0.46143		0.046	-0.36865
0.0461	-0.58228		0.0461	-0.24536		0.0461	-0.32837		0.0461	-0.35156		0.0461	-0.45776		0.0461	-0.37842
0.0462	-0.57617		0.0462	-0.24292		0.0462	-0.32471		0.0462	-0.36011		0.0462	-0.45532		0.0462	-0.38818
0.0463	-0.57007		0.0463	-0.23682		0.0463	-0.32104		0.0463	-0.37109		0.0463	-0.4541		0.0463	-0.39307
0.0464	-0.56152		0.0464	-0.22827		0.0464	-0.31738		0.0464	-0.38086		0.0464	-0.45532		0.0464	-0.39673
0.0465	-0.55786		0.0465	-0.22339		0.0465	-0.31494		0.0465	-0.3833		0.0465	-0.45776		0.0465	-0.39917
0.0466	-0.55664		0.0466	-0.22827		0.0466	-0.31372		0.0466	-0.3772		0.0466	-0.45532		0.0466	-0.40405
0.0467	-0.55054		0.0467	-0.23804		0.0467	-0.3125		0.0467	-0.36377		0.0467	-0.44922		0.0467	-0.41016
0.0468	-0.54321		0.0468	-0.24292		0.0468	-0.31372		0.0468	-0.35278		0.0468	-0.44312		0.0468	-0.41382
0.0469	-0.53467		0.0469	-0.24048		0.0469	-0.31738		0.0469	-0.34424		0.0469	-0.43945		0.0469	-0.41626
0.047	-0.52368		0.047	-0.23804		0.047	-0.32104		0.047	-0.33691		0.047	-0.43945		0.047	-0.42114
0.0471	-0.51025		0.0471	-0.23682		0.0471	-0.32349		0.0471	-0.33203		0.0471	-0.43945		0.0471	-0.42603
0.0472	-0.49805		0.0472	-0.23926		0.0472	-0.32471		0.0472	-0.33203		0.0472	-0.44067		0.0472	-0.42969
0.0473	-0.48828		0.0473	-0.24414		0.0473	-0.32593		0.0473	-0.33569		0.0473	-0.44189		0.0473	-0.4248
0.0474	-0.4834		0.0474	-0.24902		0.0474	-0.32349		0.0474	-0.33813		0.0474	-0.44189		0.0474	-0.41626
0.0475	-0.4834		0.0475	-0.25879		0.0475	-0.31982		0.0475	-0.33325		0.0475	-0.43945		0.0475	-0.4126
0.0476	-0.48462		0.0476	-0.271		0.0476	-0.31616		0.0476	-0.32227		0.0476	-0.43701		0.0476	-0.4187
0.0477	-0.48218		0.0477	-0.27954		0.0477	-0.31616		0.0477	-0.3064		0.0477	-0.43579		0.0477	-0.42603
0.0478	-0.47974		0.0478	-0.28076		0.0478	-0.31982		0.0478	-0.29297		0.0478	-0.43701		0.0478	-0.42847
0.0479	-0.47974		0.0479	-0.27466		0.0479	-0.32227		0.0479	-0.28564		0.0479	-0.43945		0.0479	-0.43213
0.048	-0.47974		0.048	-0.26733		0.048	-0.31982		0.048	-0.28076		0.048	-0.44434		0.048	-0.44189
0.0481	-0.47363		0.0481	-0.26367		0.0481	-0.3186		0.0481	-0.27344		0.0481	-0.448		0.0481	-0.44922
0.0482	-0.46021		0.0482	-0.26611		0.0482	-0.3186		0.0482	-0.26245		0.0482	-0.44678		0.0482	-0.44678
0.0483	-0.44922		0.0483	-0.27222		0.0483	-0.31616		0.0483	-0.25391		0.0483	-0.44067		0.0483	-0.44678
0.0484	-0.44434		0.0484	-0.27588		0.0484	-0.31372		0.0484	-0.24292		0.0484	-0.43335		0.0484	-0.45654
0.0485	-0.44678		0.0485	-0.27344		0.0485	-0.31494		0.0485	-0.22827		0.0485	-0.42725		0.0485	-0.46631
0.0486	-0.45044		0.0486	-0.26855		0.0486	-0.32104		0.0486	-0.21118		0.0486	-0.4248		0.0486	-0.46875
0.0487	-0.44067		0.0487	-0.26611		0.0487	-0.32837		0.0487	-0.19897		0.0487	-0.42236		0.0487	-0.46753
0.0488	-0.41992		0.0488	-0.26855		0.0488	-0.33447		0.0488	-0.19775		0.0488	-0.42114		0.0488	-0.46753
0.0489	-0.39917		0.0489	-0.27344		0.0489	-0.33936		0.0489	-0.20386		0.0489	-0.41992		0.0489	-0.46387
0.049	-0.38696		0.049	-0.28198		0.049	-0.34058		0.049	-0.20874		0.049	-0.4187		0.049	-0.44678
0.0491	-0.3833		0.0491	-0.29053		0.0491	-0.34058		0.0491	-0.20996		0.0491	-0.41748		0.0491	-0.42236
0.0492	-0.38086		0.0492	-0.29541		0.0492	-0.34058		0.0492	-0.20508		0.0492	-0.4187		0.0492	-0.40527
0.0493	-0.37842		0.0493	-0.29419		0.0493	-0.3418		0.0493	-0.19409		0.0493	-0.42114		0.0493	-0.40405
0.0494	-0.37476		0.0494	-0.29175		0.0494	-0.3418		0.0494	-0.18555		0.0494	-0.42236		0.0494	-0.4126
0.0495	-0.37354		0.0495	-0.29297		0.0495	-0.33936		0.0495	-0.18921		0.0495	-0.42236		0.0495	-0.4248
0.0496	-0.37476		0.0496	-0.29907		0.0496	-0.33813		0.0496	-0.19897		0.0496	-0.42358		0.0496	-0.43335
0.0497	-0.3772		0.0497	-0.30029		0.0497	-0.33936		0.0497	-0.2063		0.0497	-0.4248		0.0497	-0.43579
0.0498	-0.3772		0.0498	-0.29785		0.0498	-0.34058		0.0498	-0.2063		0.0498	-0.4248		0.0498	-0.43335
0.0499	-0.37476		0.0499	-0.29419		0.0499	-0.34302		0.0499	-0.20264		0.0499	-0.42236		0.0499	-0.43213
0.05	-0.37109		0.05	-0.29053		0.05	-0.34546		0.05	-0.19653		0.05	-0.41992		0.05	-0.43091
0.0501	-0.36499		0.0501	-0.28931		0.0501	-0.34668		0.0501	-0.18799		0.0501	-0.41626		0.0501	-0.4248
0.0502	-0.36011		0.0502	-0.28687		0.0502	-0.35034		0.0502	-0.18433		0.0502	-0.41382		0.0502	-0.41748
0.0503	-0.354		0.0503	-0.28564		0.0503	-0.354		0.0503	-0.18555		0.0503	-0.41626		0.0503	-0.41626
0.0504	-0.34912		0.0504	-0.2832		0.0504	-0.35645		0.0504	-0.19043		0.0504	-0.4248		0.0504	-0.41992
0.0505	-0.34668		0.0505	-0.2832		0.0505	-0.35645		0.0505	-0.19775		0.0505	-0.42969		0.0505	-0.41992
0.0506	-0.34302		0.0506	-0.28564		0.0506	-0.35278		0.0506	-0.20996		0.0506	-0.42603		0.0506	-0.41504
0.0507	-0.34058		0.0507	-0.28809		0.0507	-0.34668		0.0507	-0.22583		0.0507	-0.42358		0.0507	-0.4126
0.0508	-0.34058		0.0508	-0.28931		0.0508	-0.34302		0.0508	-0.2417		0.0508	-0.4248		0.0508	-0.41016
0.0509	-0.3418		0.0509	-0.29053		0.0509	-0.34302		0.0509	-0.25635		0.0509	-0.4248		0.0509	-0.41016
0.051	-0.33936		0.051	-0.29175		0.051	-0.34058		0.051	-0.271		0.051	-0.4248		0.051	-0.4187
0.0511	-0.33081		0.0511	-0.29541		0.0511	-0.33691		0.0511	-0.28564		0.0511	-0.4248		0.0511	-0.43701
0.0512	-0.32471		0.0512	-0.29663		0.0512	-0.33813		0.0512	-0.29907		0.0512	-0.42358		0.0512	-0.44678
0.0513	-0.32349		0.0513	-0.29541		0.0513	-0.34058		0.0513	-0.30884		0.0513	-0.42114		0.0513	-0.43701
0.0514	-0.31982		0.0514	-0.29419		0.0514	-0.3418		0.0514	-0.31494		0.0514	-0.42236		0.0514	-0.42725
0.0515	-0.31128		0.0515	-0.29541		0.0515	-0.34668		0.0515	-0.3186		0.0515	-0.42847		0.0515	-0.42969
0.0516	-0.3064		0.0516	-0.29785		0.0516	-0.35156		0.0516	-0.31982		0.0516	-0.43701		0.0516	-0.43945
0.0517	-0.3064		0.0517	-0.29663		0.0517	-0.35156		0.0517	-0.31982		0.0517	-0.44312		0.0517	-0.448
0.0518	-0.30396		0.0518	-0.29053		0.0518	-0.34546		0.0518	-0.32471		0.0518	-0.448		0.0518	-0.46265
0.0519	-0.29541		0.0519	-0.28687		0.0519	-0.33936		0.0519	-0.33325		0.0519	-0.4541		0.0519	-0.4834
0.052	-0.28564		0.052	-0.2832		0.052	-0.33203		0.052	-0.34302		0.052	-0.45654		0.052	-0.50049
0.0521	-0.27954		0.0521	-0.28198		0.0521	-0.32471		0.0521	-0.34912		0.0521	-0.4541		0.0521	-0.5127
0.0522	-0.2771		0.0522	-0.28564		0.0522	-0.3186		0.0522	-0.35034		0.0522	-0.44922		0.0522	-0.5249
0.0523	-0.27466		0.0523	-0.29907		0.0523	-0.31616		0.0523	-0.35034		0.0523	-0.44312		0.0523	-0.53467
0.0524	-0.27344		0.0524	-0.31372		0.0524	-0.32104		0.0524	-0.35034		0.0524	-0.43701		0.0524	-0.54443
0.0525	-0.26978		0.0525	-0.32715		0.0525	-0.32837		0.0525	-0.35522		0.0525	-0.42969		0.0525	-0.5603
0.0526	-0.26489		0.0526	-0.33691		0.0526	-0.33569		0.0526	-0.36499		0.0526	-0.42236		0.0526	-0.57983
0.0527	-0.26245		0.0527	-0.34424		0.0527	-0.34302		0.0527	-0.37842		0.0527	-0.41626		0.0527	-0.59204
0.0528	-0.26245		0.0528	-0.3479		0.0528	-0.35156		0.0528	-0.3894		0.0528	-0.41138		0.0528	-0.58472
0.0529	-0.26001		0.0529	-0.35034		0.0529	-0.35522		0.0529	-0.39795		0.0529	-0.40649		0.0529	-0.56274
0.053	-0.25635		0.053	-0.35156		0.053	-0.35522		0.053	-0.40283		0.053	-0.39795		0.053	-0.53833
0.0531	-0.25024		0.0531	-0.3479		0.0531	-0.35278		0.0531	-0.40161		0.0531	-0.38574		0.0531	-0.52002
0.0532	-0.24536		0.0532	-0.34058		0.0532	-0.35034		0.0532	-0.39429		0.0532	-0.37109		0.0532	-0.51392
0.0533	-0.24658		0.0533	-0.33936		0.0533	-0.34912		0.0533	-0.39063		0.0533	-0.35278		0.0533	-0.52002
0.0534	-0.2478		0.0534	-0.3479		0.0534	-0.35156		0.0534	-0.39063		0.0534	-0.33203		0.0534	-0.52979
0.0535	-0.24292		0.0535	-0.35767		0.0535	-0.354		0.0535	-0.38818		0.0535	-0.3125		0.0535	-0.53223
0.0536	-0.23804		0.0536	-0.36621		0.0536	-0.35767		0.0536	-0.38818		0.0536	-0.29663		0.0536	-0.52856
0.0537	-0.23193		0.0537	-0.37598		0.0537	-0.36133		0.0537	-0.39307		0.0537	-0.2832		0.0537	-0.52979
0.0538	-0.22339		0.0538	-0.38452		0.0538	-0.36499		0.0538	-0.39917		0.0538	-0.271		0.0538	-0.53711
0.0539	-0.22095		0.0539	-0.38818		0.0539	-0.36743		0.0539	-0.40405		0.0539	-0.26245		0.0539	-0.54321
0.054	-0.22705		0.054	-0.3833		0.054	-0.37476		0.054	-0.40894		0.054	-0.25879		0.054	-0.53955
0.0541	-0.22705		0.0541	-0.37598		0.0541	-0.37964		0.0541	-0.41626		0.0541	-0.25757		0.0541	-0.52246
0.0542	-0.21851		0.0542	-0.37109		0.0542	-0.38086		0.0542	-0.41748		0.0542	-0.25757		0.0542	-0.50293
0.0543	-0.21851		0.0543	-0.36987		0.0543	-0.38086		0.0543	-0.41138		0.0543	-0.25635		0.0543	-0.49194
0.0544	-0.22461		0.0544	-0.36987		0.0544	-0.38086		0.0544	-0.40161		0.0544	-0.25146		0.0544	-0.48462
0.0545	-0.22461		0.0545	-0.37109		0.0545	-0.38452		0.0545	-0.39307		0.0545	-0.24536		0.0545	-0.47607
0.0546	-0.22705		0.0546	-0.37598		0.0546	-0.38696		0.0546	-0.38452		0.0546	-0.23926		0.0546	-0.46753
0.0547	-0.23438		0.0547	-0.3833		0.0547	-0.38818		0.0547	-0.37598		0.0547	-0.23193		0.0547	-0.46143
0.0548	-0.23926		0.0548	-0.3894		0.0548	-0.3894		0.0548	-0.36743		0.0548	-0.22461		0.0548	-0.45776
0.0549	-0.23438		0.0549	-0.38818		0.0549	-0.39063		0.0549	-0.36743		0.0549	-0.21973		0.0549	-0.45166
0.055	-0.23193		0.055	-0.37964		0.055	-0.39063		0.055	-0.3772		0.055	-0.21851		0.055	-0.44312
0.0551	-0.23926		0.0551	-0.37354		0.0551	-0.3894		0.0551	-0.39307		0.0551	-0.21729		0.0551	-0.43579
0.0552	-0.24902		0.0552	-0.37231		0.0552	-0.38818		0.0552	-0.40527		0.0552	-0.21606		0.0552	-0.42725
0.0553	-0.25513		0.0553	-0.37231		0.0553	-0.38452		0.0553	-0.41382		0.0553	-0.21729		0.0553	-0.4187
0.0554	-0.26001		0.0554	-0.37109		0.0554	-0.38086		0.0554	-0.4187		0.0554	-0.22095		0.0554	-0.41138
0.0555	-0.26978		0.0555	-0.36743		0.0555	-0.38086		0.0555	-0.4187		0.0555	-0.22339		0.0555	-0.40894
0.0556	-0.28076		0.0556	-0.36255		0.0556	-0.3833		0.0556	-0.41382		0.0556	-0.22461		0.0556	-0.4126
0.0557	-0.28442		0.0557	-0.35767		0.0557	-0.38574		0.0557	-0.40405		0.0557	-0.22827		0.0557	-0.41748
0.0558	-0.28564		0.0558	-0.34912		0.0558	-0.38818		0.0558	-0.39795		0.0558	-0.23682		0.0558	-0.41992
0.0559	-0.28442		0.0559	-0.33813		0.0559	-0.39063		0.0559	-0.40161		0.0559	-0.24536		0.0559	-0.4187
0.056	-0.28198		0.056	-0.32837		0.056	-0.39307		0.056	-0.41382		0.056	-0.24902		0.056	-0.41748
0.0561	-0.27832		0.0561	-0.32349		0.0561	-0.39063		0.0561	-0.42847		0.0561	-0.2478		0.0561	-0.42236
0.0562	-0.27588		0.0562	-0.32715		0.0562	-0.39063		0.0562	-0.44067		0.0562	-0.2478		0.0562	-0.42358
0.0563	-0.27954		0.0563	-0.33203		0.0563	-0.39307		0.0563	-0.44556		0.0563	-0.25024		0.0563	-0.41382
0.0564	-0.28931		0.0564	-0.33447		0.0564	-0.39551		0.0564	-0.448		0.0564	-0.25146		0.0564	-0.40161
0.0565	-0.30273		0.0565	-0.33325		0.0565	-0.39551		0.0565	-0.44922		0.0565	-0.25513		0.0565	-0.40039
0.0566	-0.3125		0.0566	-0.32837		0.0566	-0.39551		0.0566	-0.44922		0.0566	-0.26367		0.0566	-0.40405
0.0567	-0.32227		0.0567	-0.32471		0.0567	-0.39551		0.0567	-0.44922		0.0567	-0.27588		0.0567	-0.39673
0.0568	-0.33203		0.0568	-0.32593		0.0568	-0.39429		0.0568	-0.4541		0.0568	-0.28809		0.0568	-0.3833
0.0569	-0.33691		0.0569	-0.32959		0.0569	-0.3894		0.0569	-0.46387		0.0569	-0.29419		0.0569	-0.37842
0.057	-0.34058		0.057	-0.33325		0.057	-0.38086		0.057	-0.47363		0.057	-0.29907		0.057	-0.37964
0.0571	-0.35522		0.0571	-0.33569		0.0571	-0.37354		0.0571	-0.47607		0.0571	-0.30151		0.0571	-0.38086
0.0572	-0.37231		0.0572	-0.33691		0.0572	-0.36987		0.0572	-0.46753		0.0572	-0.30396		0.0572	-0.38574
0.0573	-0.38452		0.0573	-0.33325		0.0573	-0.36987		0.0573	-0.45776		0.0573	-0.30518		0.0573	-0.40039
0.0574	-0.39307		0.0574	-0.32471		0.0574	-0.37231		0.0574	-0.45654		0.0574	-0.3064		0.0574	-0.42236
0.0575	-0.40039		0.0575	-0.31616		0.0575	-0.37354		0.0575	-0.46265		0.0575	-0.31006		0.0575	-0.43945
0.0576	-0.40894		0.0576	-0.31372		0.0576	-0.37354		0.0576	-0.46997		0.0576	-0.31372		0.0576	-0.44434
0.0577	-0.41748		0.0577	-0.31494		0.0577	-0.37231		0.0577	-0.46997		0.0577	-0.31738		0.0577	-0.44189
0.0578	-0.42603		0.0578	-0.31494		0.0578	-0.37109		0.0578	-0.46265		0.0578	-0.31982		0.0578	-0.43335
0.0579	-0.43213		0.0579	-0.31128		0.0579	-0.37109		0.0579	-0.45166		0.0579	-0.32349		0.0579	-0.4248
0.058	-0.43701		0.058	-0.31128		0.058	-0.36865		0.058	-0.44434		0.058	-0.32715		0.058	-0.4187
0.0581	-0.44067		0.0581	-0.31494		0.0581	-0.36743		0.0581	-0.44434		0.0581	-0.33325		0.0581	-0.41626
0.0582	-0.44556		0.0582	-0.31982		0.0582	-0.36865		0.0582	-0.44922		0.0582	-0.3418		0.0582	-0.41504
0.0583	-0.45532		0.0583	-0.32227		0.0583	-0.37109		0.0583	-0.45654		0.0583	-0.35034		0.0583	-0.4187
0.0584	-0.46753		0.0584	-0.32227		0.0584	-0.37109		0.0584	-0.46631		0.0584	-0.35522		0.0584	-0.4248
0.0585	-0.47852		0.0585	-0.32349		0.0585	-0.37109		0.0585	-0.47485		0.0585	-0.36011		0.0585	-0.42725
0.0586	-0.48828		0.0586	-0.32471		0.0586	-0.36987		0.0586	-0.47852		0.0586	-0.36377		0.0586	-0.42603
0.0587	-0.49561		0.0587	-0.32837		0.0587	-0.36743		0.0587	-0.47607		0.0587	-0.36255		0.0587	-0.42603
0.0588	-0.50049		0.0588	-0.32837		0.0588	-0.36499		0.0588	-0.47119		0.0588	-0.36255		0.0588	-0.43213
0.0589	-0.51025		0.0589	-0.32471		0.0589	-0.36621		0.0589	-0.46021		0.0589	-0.36865		0.0589	-0.44067
0.059	-0.5249		0.059	-0.32104		0.059	-0.37109		0.059	-0.448		0.059	-0.3772		0.059	-0.44556
0.0591	-0.53589		0.0591	-0.3186		0.0591	-0.37354		0.0591	-0.43457		0.0591	-0.38208		0.0591	-0.44556
0.0592	-0.53711		0.0592	-0.3186		0.0592	-0.37598		0.0592	-0.42358		0.0592	-0.38452		0.0592	-0.44556
0.0593	-0.53711		0.0593	-0.3186		0.0593	-0.38086		0.0593	-0.41138		0.0593	-0.38818		0.0593	-0.44189
0.0594	-0.54565		0.0594	-0.31616		0.0594	-0.38818		0.0594	-0.39673		0.0594	-0.39185		0.0594	-0.42847
0.0595	-0.55908		0.0595	-0.31372		0.0595	-0.38818		0.0595	-0.3833		0.0595	-0.39429		0.0595	-0.4187
0.0596	-0.56519		0.0596	-0.31128		0.0596	-0.38574		0.0596	-0.37354		0.0596	-0.39551		0.0596	-0.4248
0.0597	-0.56519		0.0597	-0.31006		0.0597	-0.38452		0.0597	-0.36621		0.0597	-0.39673		0.0597	-0.43701
0.0598	-0.56641		0.0598	-0.31006		0.0598	-0.38086		0.0598	-0.36255		0.0598	-0.39307		0.0598	-0.43701
0.0599	-0.57129		0.0599	-0.31128		0.0599	-0.37231		0.0599	-0.36255		0.0599	-0.38818		0.0599	-0.43091
0.06	-0.57373		0.06	-0.31616		0.06	-0.36621		0.06	-0.36377		0.06	-0.3833		0.06	-0.42603
0.0601	-0.57861		0.0601	-0.32227		0.0601	-0.36865		0.0601	-0.36011		0.0601	-0.37842		0.0601	-0.41382
0.0602	-0.58594		0.0602	-0.32837		0.0602	-0.37598		0.0602	-0.35156		0.0602	-0.37231		0.0602	-0.39185
0.0603	-0.59326		0.0603	-0.33081		0.0603	-0.38452		0.0603	-0.34668		0.0603	-0.36865		0.0603	-0.37354
0.0604	-0.59937		0.0604	-0.33203		0.0604	-0.39307		0.0604	-0.34424		0.0604	-0.36865		0.0604	-0.35767
0.0605	-0.60303		0.0605	-0.32959		0.0605	-0.40039		0.0605	-0.33936		0.0605	-0.37354		0.0605	-0.34546
0.0606	-0.60791		0.0606	-0.32104		0.0606	-0.40405		0.0606	-0.33569		0.0606	-0.37964		0.0606	-0.33569
0.0607	-0.61035		0.0607	-0.30884		0.0607	-0.39917		0.0607	-0.33691		0.0607	-0.38696		0.0607	-0.32959
0.0608	-0.61157		0.0608	-0.29541		0.0608	-0.39063		0.0608	-0.3418		0.0608	-0.39307		0.0608	-0.31372
0.0609	-0.61279		0.0609	-0.2832		0.0609	-0.38208		0.0609	-0.33936		0.0609	-0.39795		0.0609	-0.28931
0.061	-0.61279		0.061	-0.27344		0.061	-0.37598		0.061	-0.33325		0.061	-0.40039		0.061	-0.27222
0.0611	-0.61279		0.0611	-0.26855		0.0611	-0.36865		0.0611	-0.32715		0.0611	-0.39795		0.0611	-0.2771
0.0612	-0.61523		0.0612	-0.26489		0.0612	-0.36255		0.0612	-0.32227		0.0612	-0.39551		0.0612	-0.30029
0.0613	-0.62012		0.0613	-0.26489		0.0613	-0.36011		0.0613	-0.31738		0.0613	-0.39551		0.0613	-0.32715
0.0614	-0.62256		0.0614	-0.26855		0.0614	-0.36133		0.0614	-0.31738		0.0614	-0.40039		0.0614	-0.3418
0.0615	-0.62256		0.0615	-0.27466		0.0615	-0.36255		0.0615	-0.32349		0.0615	-0.41016		0.0615	-0.34912
0.0616	-0.61768		0.0616	-0.27832		0.0616	-0.36377		0.0616	-0.33081		0.0616	-0.4248		0.0616	-0.3479
0.0617	-0.61157		0.0617	-0.27466		0.0617	-0.36499		0.0617	-0.33691		0.0617	-0.44312		0.0617	-0.3418
0.0618	-0.61279		0.0618	-0.26733		0.0618	-0.36621		0.0618	-0.34302		0.0618	-0.46021		0.0618	-0.33813
0.0619	-0.6189		0.0619	-0.26001		0.0619	-0.36255		0.0619	-0.34668		0.0619	-0.47241		0.0619	-0.33569
0.062	-0.625		0.062	-0.25146		0.062	-0.35645		0.062	-0.34424		0.062	-0.47852		0.062	-0.32959
0.0621	-0.6311		0.0621	-0.24292		0.0621	-0.35034		0.0621	-0.3418		0.0621	-0.47729		0.0621	-0.32227
0.0622	-0.63232		0.0622	-0.23804		0.0622	-0.34546		0.0622	-0.3418		0.0622	-0.47241		0.0622	-0.31494
0.0623	-0.625		0.0623	-0.23804		0.0623	-0.33936		0.0623	-0.33936		0.0623	-0.46631		0.0623	-0.31738
0.0624	-0.61768		0.0624	-0.2417		0.0624	-0.33325		0.0624	-0.32959		0.0624	-0.46021		0.0624	-0.32959
0.0625	-0.6189		0.0625	-0.2478		0.0625	-0.32837		0.0625	-0.32227		0.0625	-0.4541		0.0625	-0.34668
0.0626	-0.61523		0.0626	-0.25269		0.0626	-0.32593		0.0626	-0.32471		0.0626	-0.44922		0.0626	-0.35889
0.0627	-0.60547		0.0627	-0.25635		0.0627	-0.32349		0.0627	-0.33691		0.0627	-0.44556		0.0627	-0.36621
0.0628	-0.60059		0.0628	-0.25513		0.0628	-0.31982		0.0628	-0.35034		0.0628	-0.44312		0.0628	-0.37598
0.0629	-0.59814		0.0629	-0.25146		0.0629	-0.31616		0.0629	-0.36255		0.0629	-0.44189		0.0629	-0.38208
0.063	-0.59082		0.063	-0.24414		0.063	-0.31372		0.063	-0.37231		0.063	-0.44067		0.063	-0.3833
0.0631	-0.5835		0.0631	-0.23438		0.0631	-0.31128		0.0631	-0.37842		0.0631	-0.44189		0.0631	-0.38452
0.0632	-0.5835		0.0632	-0.23315		0.0632	-0.30884		0.0632	-0.37964		0.0632	-0.44312		0.0632	-0.38818
0.0633	-0.58105		0.0633	-0.2417		0.0633	-0.3064		0.0633	-0.37231		0.0633	-0.44067		0.0633	-0.39673
0.0634	-0.57129		0.0634	-0.25146		0.0634	-0.30518		0.0634	-0.36011		0.0634	-0.43457		0.0634	-0.40405
0.0635	-0.55786		0.0635	-0.25269		0.0635	-0.3064		0.0635	-0.35034		0.0635	-0.42847		0.0635	-0.41138
0.0636	-0.54688		0.0636	-0.24902		0.0636	-0.3064		0.0636	-0.34302		0.0636	-0.42725		0.0636	-0.41382
0.0637	-0.53833		0.0637	-0.24536		0.0637	-0.30762		0.0637	-0.33569		0.0637	-0.42725		0.0637	-0.41626
0.0638	-0.52734		0.0638	-0.24536		0.0638	-0.30762		0.0638	-0.33325		0.0638	-0.42725		0.0638	-0.41992
0.0639	-0.51636		0.0639	-0.25146		0.0639	-0.30884		0.0639	-0.33569		0.0639	-0.42725		0.0639	-0.42358
0.064	-0.50903		0.064	-0.25757		0.064	-0.31006		0.064	-0.33936		0.064	-0.42969		0.064	-0.4187
0.0641	-0.50659		0.0641	-0.26367		0.0641	-0.30884		0.0641	-0.33936		0.0641	-0.43091		0.0641	-0.40894
0.0642	-0.50537		0.0642	-0.27344		0.0642	-0.30518		0.0642	-0.33325		0.0642	-0.43091		0.0642	-0.40405
0.0643	-0.50537		0.0643	-0.28442		0.0643	-0.30273		0.0643	-0.32349		0.0643	-0.42969		0.0643	-0.4126
0.0644	-0.50659		0.0644	-0.29297		0.0644	-0.30396		0.0644	-0.31128		0.0644	-0.43091		0.0644	-0.42114
0.0645	-0.50903		0.0645	-0.29419		0.0645	-0.3064		0.0645	-0.29907		0.0645	-0.43213		0.0645	-0.42725
0.0646	-0.50903		0.0646	-0.28809		0.0646	-0.30396		0.0646	-0.29297		0.0646	-0.43457		0.0646	-0.43701
0.0647	-0.50537		0.0647	-0.28076		0.0647	-0.30151		0.0647	-0.28809		0.0647	-0.43823		0.0647	-0.44678
0.0648	-0.49316		0.0648	-0.27832		0.0648	-0.30273		0.0648	-0.28076		0.0648	-0.43945		0.0648	-0.448
0.0649	-0.47852		0.0649	-0.28198		0.0649	-0.30273		0.0649	-0.271		0.0649	-0.43701		0.0649	-0.44312
0.065	-0.46997		0.065	-0.28809		0.065	-0.30273		0.065	-0.26123		0.065	-0.42847		0.065	-0.44556
0.0651	-0.46753		0.0651	-0.29053		0.0651	-0.30273		0.0651	-0.25269		0.0651	-0.42236		0.0651	-0.45776
0.0652	-0.46997		0.0652	-0.28687		0.0652	-0.30518		0.0652	-0.2417		0.0652	-0.41748		0.0652	-0.46509
0.0653	-0.47119		0.0653	-0.28076		0.0653	-0.3125		0.0653	-0.22461		0.0653	-0.41504		0.0653	-0.46387
0.0654	-0.45898		0.0654	-0.27954		0.0654	-0.31982		0.0654	-0.2124		0.0654	-0.41382		0.0654	-0.46265
0.0655	-0.43823		0.0655	-0.2832		0.0655	-0.32471		0.0655	-0.21118		0.0655	-0.41382		0.0655	-0.46143
0.0656	-0.42114		0.0656	-0.29297		0.0656	-0.32715		0.0656	-0.21606		0.0656	-0.41504		0.0656	-0.45044
0.0657	-0.4126		0.0657	-0.30151		0.0657	-0.32715		0.0657	-0.21851		0.0657	-0.41382		0.0657	-0.42725
0.0658	-0.41016		0.0658	-0.31006		0.0658	-0.32715		0.0658	-0.21362		0.0658	-0.41382		0.0658	-0.40527
0.0659	-0.40771		0.0659	-0.31372		0.0659	-0.32593		0.0659	-0.2063		0.0659	-0.41626		0.0659	-0.39795
0.066	-0.40161		0.066	-0.31372		0.066	-0.32715		0.066	-0.2002		0.066	-0.41748		0.066	-0.40283
0.0661	-0.39795		0.0661	-0.31372		0.0661	-0.32715		0.0661	-0.2002		0.0661	-0.41626		0.0661	-0.41138
0.0662	-0.39673		0.0662	-0.31616		0.0662	-0.32593		0.0662	-0.20508		0.0662	-0.41504		0.0662	-0.4187
0.0663	-0.39917		0.0663	-0.31738		0.0663	-0.32593		0.0663	-0.20996		0.0663	-0.41504		0.0663	-0.42358
0.0664	-0.40161		0.0664	-0.31494		0.0664	-0.32715		0.0664	-0.2124		0.0664	-0.41382		0.0664	-0.42358
0.0665	-0.40283		0.0665	-0.30762		0.0665	-0.32715		0.0665	-0.20996		0.0665	-0.4126		0.0665	-0.42114
0.0666	-0.39673		0.0666	-0.30273		0.0666	-0.32715		0.0666	-0.2063		0.0666	-0.40894		0.0666	-0.42114
0.0667	-0.3894		0.0667	-0.30151		0.0667	-0.32959		0.0667	-0.19897		0.0667	-0.40649		0.0667	-0.41992
0.0668	-0.38574		0.0668	-0.30273		0.0668	-0.33447		0.0668	-0.19165		0.0668	-0.40527		0.0668	-0.41382
0.0669	-0.38696		0.0669	-0.30151		0.0669	-0.34058		0.0669	-0.18921		0.0669	-0.40649		0.0669	-0.40771
0.067	-0.38818		0.067	-0.30029		0.067	-0.34424		0.067	-0.19165		0.067	-0.4126		0.067	-0.41016
0.0671	-0.38574		0.0671	-0.30029		0.0671	-0.34424		0.0671	-0.19653		0.0671	-0.42114		0.0671	-0.41504
0.0672	-0.38208		0.0672	-0.30396		0.0672	-0.3418		0.0672	-0.20386		0.0672	-0.42358		0.0672	-0.41382
0.0673	-0.3772		0.0673	-0.30518		0.0673	-0.33691		0.0673	-0.21729		0.0673	-0.41992		0.0673	-0.40894
0.0674	-0.37109		0.0674	-0.30273		0.0674	-0.33447		0.0674	-0.23438		0.0674	-0.4187		0.0674	-0.40649
0.0675	-0.37109		0.0675	-0.30151		0.0675	-0.33569		0.0675	-0.2478		0.0675	-0.41992		0.0675	-0.40161
0.0676	-0.37231		0.0676	-0.30396		0.0676	-0.33447		0.0676	-0.25879		0.0676	-0.41992		0.0676	-0.39917
0.0677	-0.36743		0.0677	-0.30884		0.0677	-0.32959		0.0677	-0.27222		0.0677	-0.4187		0.0677	-0.4126
0.0678	-0.35889		0.0678	-0.31128		0.0678	-0.32959		0.0678	-0.28809		0.0678	-0.4187		0.0678	-0.42969
0.0679	-0.354		0.0679	-0.3125		0.0679	-0.33325		0.0679	-0.30151		0.0679	-0.4187		0.0679	-0.42969
0.068	-0.35522		0.068	-0.31128		0.068	-0.33691		0.068	-0.31006		0.068	-0.41748		0.068	-0.42114
0.0681	-0.35278		0.0681	-0.31128		0.0681	-0.33936		0.0681	-0.31372		0.0681	-0.4187		0.0681	-0.42236
0.0682	-0.3479		0.0682	-0.3125		0.0682	-0.34424		0.0682	-0.31372		0.0682	-0.42603		0.0682	-0.42969
0.0683	-0.34302		0.0683	-0.31372		0.0683	-0.34668		0.0683	-0.31494		0.0683	-0.43335		0.0683	-0.43335
0.0684	-0.33936		0.0684	-0.31128		0.0684	-0.33936		0.0684	-0.3186		0.0684	-0.43945		0.0684	-0.44189
0.0685	-0.33203		0.0685	-0.3064		0.0685	-0.32959		0.0685	-0.32593		0.0685	-0.44556		0.0685	-0.46143
0.0686	-0.32227		0.0686	-0.30151		0.0686	-0.32349		0.0686	-0.33447		0.0686	-0.45288		0.0686	-0.48218
0.0687	-0.31372		0.0687	-0.29907		0.0687	-0.31982		0.0687	-0.34302		0.0687	-0.45776		0.0687	-0.49561
0.0688	-0.30518		0.0688	-0.29907		0.0688	-0.31616		0.0688	-0.34912		0.0688	-0.45288		0.0688	-0.50537
0.0689	-0.29785		0.0689	-0.3064		0.0689	-0.3125		0.0689	-0.35278		0.0689	-0.44434		0.0689	-0.51636
0.069	-0.29663		0.069	-0.31982		0.069	-0.31372		0.069	-0.35156		0.069	-0.43579		0.069	-0.52856
0.0691	-0.29541		0.0691	-0.33569		0.0691	-0.31982		0.0691	-0.35034		0.0691	-0.43091		0.0691	-0.54565
0.0692	-0.29175		0.0692	-0.3479		0.0692	-0.33081		0.0692	-0.35522		0.0692	-0.4248		0.0692	-0.56885
0.0693	-0.28687		0.0693	-0.35645		0.0693	-0.34058		0.0693	-0.36255		0.0693	-0.4187		0.0693	-0.58472
0.0694	-0.28442		0.0694	-0.36255		0.0694	-0.34912		0.0694	-0.37231		0.0694	-0.41382		0.0694	-0.58228
0.0695	-0.28198		0.0695	-0.36621		0.0695	-0.35645		0.0695	-0.38086		0.0695	-0.41016		0.0695	-0.56641
0.0696	-0.27832		0.0696	-0.36621		0.0696	-0.36011		0.0696	-0.39063		0.0696	-0.40283		0.0696	-0.54321
0.0697	-0.27344		0.0697	-0.36255		0.0697	-0.36011		0.0697	-0.39551		0.0697	-0.39185		0.0697	-0.52002
0.0698	-0.26611		0.0698	-0.35522		0.0698	-0.35645		0.0698	-0.39185		0.0698	-0.37842		0.0698	-0.50659
0.0699	-0.26489		0.0699	-0.34912		0.0699	-0.354		0.0699	-0.38574		0.0699	-0.36377		0.0699	-0.50659
0.07	-0.26733		0.07	-0.35156		0.07	-0.354		0.07	-0.38574		0.07	-0.34668		0.07	-0.51514
0.0701	-0.26733		0.0701	-0.36011		0.0701	-0.35522		0.0701	-0.38452		0.0701	-0.32837		0.0701	-0.52002
0.0702	-0.26245		0.0702	-0.36987		0.0702	-0.35889		0.0702	-0.3833		0.0702	-0.30884		0.0702	-0.5188
0.0703	-0.25635		0.0703	-0.37964		0.0703	-0.36499		0.0703	-0.38452		0.0703	-0.29175		0.0703	-0.5188
0.0704	-0.25024		0.0704	-0.38696		0.0704	-0.37109		0.0704	-0.39185		0.0704	-0.27466		0.0704	-0.52368
0.0705	-0.24292		0.0705	-0.39307		0.0705	-0.37354		0.0705	-0.39917		0.0705	-0.26123		0.0705	-0.53101
0.0706	-0.2417		0.0706	-0.39307		0.0706	-0.3772		0.0706	-0.40405		0.0706	-0.25146		0.0706	-0.53467
0.0707	-0.2478		0.0707	-0.38818		0.0707	-0.38208		0.0707	-0.40894		0.0707	-0.2478		0.0707	-0.52612
0.0708	-0.24414		0.0708	-0.38086		0.0708	-0.38574		0.0708	-0.41382		0.0708	-0.24658		0.0708	-0.50903
0.0709	-0.23682		0.0709	-0.37476		0.0709	-0.38696		0.0709	-0.4126		0.0709	-0.24536		0.0709	-0.49438
0.071	-0.24048		0.071	-0.37109		0.071	-0.38818		0.071	-0.40405		0.071	-0.24536		0.071	-0.48584
0.0711	-0.24536		0.0711	-0.37109		0.0711	-0.38818		0.0711	-0.39429		0.0711	-0.2417		0.0711	-0.47729
0.0712	-0.24536		0.0712	-0.37354		0.0712	-0.3894		0.0712	-0.38452		0.0712	-0.23682		0.0712	-0.46631
0.0713	-0.2478		0.0713	-0.38086		0.0713	-0.39063		0.0713	-0.37476		0.0713	-0.22949		0.0713	-0.45776
0.0714	-0.25391		0.0714	-0.38818		0.0714	-0.39063		0.0714	-0.36621		0.0714	-0.22339		0.0714	-0.45288
0.0715	-0.25391		0.0715	-0.39185		0.0715	-0.39307		0.0715	-0.36133		0.0715	-0.21851		0.0715	-0.448
0.0716	-0.24902		0.0716	-0.38574		0.0716	-0.39429		0.0716	-0.36377		0.0716	-0.21729		0.0716	-0.44189
0.0717	-0.25024		0.0717	-0.37964		0.0717	-0.39429		0.0717	-0.37476		0.0717	-0.21729		0.0717	-0.43457
0.0718	-0.25635		0.0718	-0.37598		0.0718	-0.39185		0.0718	-0.3894		0.0718	-0.21851		0.0718	-0.42603
0.0719	-0.26245		0.0719	-0.3772		0.0719	-0.38818		0.0719	-0.39795		0.0719	-0.21729		0.0719	-0.4187
0.072	-0.26611		0.072	-0.37598		0.072	-0.38574		0.072	-0.40405		0.072	-0.21851		0.072	-0.41382
0.0721	-0.27344		0.0721	-0.37476		0.0721	-0.38452		0.0721	-0.40771		0.0721	-0.21973		0.0721	-0.41138
0.0722	-0.28442		0.0722	-0.37109		0.0722	-0.38818		0.0722	-0.40649		0.0722	-0.22217		0.0722	-0.41382
0.0723	-0.29297		0.0723	-0.36377		0.0723	-0.39307		0.0723	-0.39795		0.0723	-0.22461		0.0723	-0.41992
0.0724	-0.29053		0.0724	-0.354		0.0724	-0.39673		0.0724	-0.3894		0.0724	-0.22827		0.0724	-0.42358
0.0725	-0.28809		0.0725	-0.3418		0.0725	-0.39673		0.0725	-0.38818		0.0725	-0.23804		0.0725	-0.42114
0.0726	-0.29053		0.0726	-0.32959		0.0726	-0.39795		0.0726	-0.39185		0.0726	-0.24536		0.0726	-0.41626
0.0727	-0.29053		0.0727	-0.32104		0.0727	-0.39795		0.0727	-0.40039		0.0727	-0.2478		0.0727	-0.41626
0.0728	-0.28564		0.0728	-0.32104		0.0728	-0.39917		0.0728	-0.41016		0.0728	-0.2478		0.0728	-0.41992
0.0729	-0.28442		0.0729	-0.32593		0.0729	-0.40039		0.0729	-0.41626		0.0729	-0.25024		0.0729	-0.41626
0.073	-0.29053		0.073	-0.33447		0.073	-0.40283		0.073	-0.41992		0.073	-0.25024		0.073	-0.40283
0.0731	-0.30273		0.0731	-0.33813		0.0731	-0.40283		0.0731	-0.42236		0.0731	-0.25024		0.0731	-0.39551
0.0732	-0.31616		0.0732	-0.33569		0.0732	-0.40161		0.0732	-0.42603		0.0732	-0.25269		0.0732	-0.39795
0.0733	-0.32715		0.0733	-0.32959		0.0733	-0.40283		0.0733	-0.42603		0.0733	-0.26245		0.0733	-0.39917
0.0734	-0.33447		0.0734	-0.32471		0.0734	-0.40405		0.0734	-0.42847		0.0734	-0.27344		0.0734	-0.38818
0.0735	-0.33813		0.0735	-0.32471		0.0735	-0.40161		0.0735	-0.43457		0.0735	-0.2832		0.0735	-0.3772
0.0736	-0.33569		0.0736	-0.32837		0.0736	-0.39673		0.0736	-0.44678		0.0736	-0.28931		0.0736	-0.37476
0.0737	-0.33936		0.0737	-0.33081		0.0737	-0.39063		0.0737	-0.45532		0.0737	-0.29175		0.0737	-0.37598
0.0738	-0.35278		0.0738	-0.33203		0.0738	-0.38696		0.0738	-0.45654		0.0738	-0.29297		0.0738	-0.37842
0.0739	-0.36743		0.0739	-0.32959		0.0739	-0.38452		0.0739	-0.44922		0.0739	-0.29541		0.0739	-0.38818
0.074	-0.37842		0.074	-0.32349		0.074	-0.3833		0.074	-0.44067		0.074	-0.29785		0.074	-0.40527
0.0741	-0.3894		0.0741	-0.31616		0.0741	-0.3833		0.0741	-0.43823		0.0741	-0.30151		0.0741	-0.42603
0.0742	-0.40283		0.0742	-0.3125		0.0742	-0.38452		0.0742	-0.44189		0.0742	-0.30396		0.0742	-0.43823
0.0743	-0.41626		0.0743	-0.31372		0.0743	-0.38452		0.0743	-0.44678		0.0743	-0.3064		0.0743	-0.43945
0.0744	-0.42603		0.0744	-0.31494		0.0744	-0.3833		0.0744	-0.44678		0.0744	-0.31006		0.0744	-0.43213
0.0745	-0.43091		0.0745	-0.31372		0.0745	-0.3833		0.0745	-0.43701		0.0745	-0.3125		0.0745	-0.42358
0.0746	-0.43457		0.0746	-0.31128		0.0746	-0.3833		0.0746	-0.42725		0.0746	-0.31494		0.0746	-0.41626
0.0747	-0.43945		0.0747	-0.3125		0.0747	-0.38208		0.0747	-0.42358		0.0747	-0.31982		0.0747	-0.4126
0.0748	-0.44189		0.0748	-0.31738		0.0748	-0.38086		0.0748	-0.42725		0.0748	-0.32715		0.0748	-0.41138
0.0749	-0.448		0.0749	-0.32227		0.0749	-0.3833		0.0749	-0.43579		0.0749	-0.33691		0.0749	-0.41016
0.075	-0.45532		0.075	-0.32349		0.075	-0.38696		0.075	-0.44556		0.075	-0.34546		0.075	-0.41382
0.0751	-0.46387		0.0751	-0.32349		0.0751	-0.38574		0.0751	-0.45654		0.0751	-0.35156		0.0751	-0.42114
0.0752	-0.47363		0.0752	-0.32471		0.0752	-0.3833		0.0752	-0.46387		0.0752	-0.35767		0.0752	-0.42358
0.0753	-0.48462		0.0753	-0.32715		0.0753	-0.3833		0.0753	-0.46509		0.0753	-0.36011		0.0753	-0.42236
0.0754	-0.49316		0.0754	-0.32837		0.0754	-0.38452		0.0754	-0.46265		0.0754	-0.35767		0.0754	-0.42236
0.0755	-0.49927		0.0755	-0.32715		0.0755	-0.38452		0.0755	-0.45532		0.0755	-0.36011		0.0755	-0.42969
0.0756	-0.50903		0.0756	-0.32227		0.0756	-0.38696		0.0756	-0.44556		0.0756	-0.36743		0.0756	-0.43823
0.0757	-0.52002		0.0757	-0.31982		0.0757	-0.39063		0.0757	-0.43335		0.0757	-0.3772		0.0757	-0.43945
0.0758	-0.52612		0.0758	-0.31982		0.0758	-0.39185		0.0758	-0.42236		0.0758	-0.3833		0.0758	-0.43945
0.0759	-0.5249		0.0759	-0.3186		0.0759	-0.39063		0.0759	-0.41138		0.0759	-0.38818		0.0759	-0.44189
0.076	-0.52612		0.076	-0.31616		0.076	-0.39429		0.076	-0.39917		0.076	-0.39429		0.076	-0.43579
0.0761	-0.53589		0.0761	-0.31494		0.0761	-0.40039		0.0761	-0.38574		0.0761	-0.39917		0.0761	-0.42236
0.0762	-0.54443		0.0762	-0.31616		0.0762	-0.40161		0.0762	-0.37354		0.0762	-0.40283		0.0762	-0.42114
0.0763	-0.54199		0.0763	-0.31616		0.0763	-0.39795		0.0763	-0.36499		0.0763	-0.40527		0.0763	-0.43457
0.0764	-0.53955		0.0764	-0.31494		0.0764	-0.39551		0.0764	-0.35889		0.0764	-0.40649		0.0764	-0.43945
0.0765	-0.54321		0.0765	-0.3125		0.0765	-0.39307		0.0765	-0.354		0.0765	-0.40283		0.0765	-0.42969
0.0766	-0.54443		0.0766	-0.3125		0.0766	-0.39063		0.0766	-0.35278		0.0766	-0.39673		0.0766	-0.42236
0.0767	-0.54321		0.0767	-0.31738		0.0767	-0.39185		0.0767	-0.35278		0.0767	-0.3894		0.0767	-0.41748
0.0768	-0.55054		0.0768	-0.32593		0.0768	-0.39673		0.0768	-0.35034		0.0768	-0.3833		0.0768	-0.40405
0.0769	-0.5603		0.0769	-0.33203		0.0769	-0.40405		0.0769	-0.34302		0.0769	-0.37842		0.0769	-0.38452
0.077	-0.56763		0.077	-0.33691		0.077	-0.41016		0.077	-0.33691		0.077	-0.37842		0.077	-0.36743
0.0771	-0.57007		0.0771	-0.33691		0.0771	-0.41504		0.0771	-0.33447		0.0771	-0.38208		0.0771	-0.35645
0.0772	-0.57251		0.0772	-0.33081		0.0772	-0.42114		0.0772	-0.33203		0.0772	-0.38818		0.0772	-0.3479
0.0773	-0.57373		0.0773	-0.3186		0.0773	-0.42603		0.0773	-0.33203		0.0773	-0.39429		0.0773	-0.33691
0.0774	-0.57495		0.0774	-0.30396		0.0774	-0.42358		0.0774	-0.33447		0.0774	-0.40161		0.0774	-0.32104
0.0775	-0.57739		0.0775	-0.29175		0.0775	-0.41382		0.0775	-0.33569		0.0775	-0.41016		0.0775	-0.29785
0.0776	-0.58105		0.0776	-0.28076		0.0776	-0.40161		0.0776	-0.33203		0.0776	-0.41504		0.0776	-0.2771
0.0777	-0.58105		0.0777	-0.27222		0.0777	-0.39185		0.0777	-0.32471		0.0777	-0.41504		0.0777	-0.26978
0.0778	-0.57861		0.0778	-0.26611		0.0778	-0.38574		0.0778	-0.3186		0.0778	-0.41138		0.0778	-0.27954
0.0779	-0.57861		0.0779	-0.26245		0.0779	-0.38208		0.0779	-0.31372		0.0779	-0.40649		0.0779	-0.30396
0.078	-0.57983		0.078	-0.26245		0.078	-0.38086		0.078	-0.31006		0.078	-0.40649		0.078	-0.32837
0.0781	-0.57983		0.0781	-0.26733		0.0781	-0.3833		0.0781	-0.31128		0.0781	-0.41016		0.0781	-0.34424
0.0782	-0.57739		0.0782	-0.27588		0.0782	-0.38452		0.0782	-0.31616		0.0782	-0.41748		0.0782	-0.35156
0.0783	-0.57129		0.0783	-0.2771		0.0783	-0.38452		0.0783	-0.32227		0.0783	-0.42969		0.0783	-0.35034
0.0784	-0.56641		0.0784	-0.26978		0.0784	-0.38086		0.0784	-0.32959		0.0784	-0.448		0.0784	-0.34668
0.0785	-0.57007		0.0785	-0.25757		0.0785	-0.3772		0.0785	-0.33936		0.0785	-0.46509		0.0785	-0.34302
0.0786	-0.57739		0.0786	-0.24536		0.0786	-0.37354		0.0786	-0.34302		0.0786	-0.47974		0.0786	-0.33691
0.0787	-0.58105		0.0787	-0.23438		0.0787	-0.36865		0.0787	-0.34058		0.0787	-0.49072		0.0787	-0.32837
0.0788	-0.58472		0.0788	-0.22949		0.0788	-0.36255		0.0788	-0.33569		0.0788	-0.49561		0.0788	-0.31982
0.0789	-0.58472		0.0789	-0.22949		0.0789	-0.35645		0.0789	-0.33447		0.0789	-0.49194		0.0789	-0.31616
0.079	-0.57495		0.079	-0.2356		0.079	-0.3479		0.079	-0.33081		0.079	-0.48462		0.079	-0.32471
0.0791	-0.56885		0.0791	-0.2417		0.0791	-0.34058		0.0791	-0.32227		0.0791	-0.47729		0.0791	-0.3418
0.0792	-0.56885		0.0792	-0.24902		0.0792	-0.33691		0.0792	-0.31616		0.0792	-0.47119		0.0792	-0.35767
0.0793	-0.56152		0.0793	-0.25391		0.0793	-0.33447		0.0793	-0.32104		0.0793	-0.46631		0.0793	-0.36621
0.0794	-0.55298		0.0794	-0.25757		0.0794	-0.33325		0.0794	-0.33325		0.0794	-0.46265		0.0794	-0.37476
0.0795	-0.54932		0.0795	-0.25757		0.0795	-0.32959		0.0795	-0.3479		0.0795	-0.46021		0.0795	-0.3833
0.0796	-0.54199		0.0796	-0.25146		0.0796	-0.32715		0.0796	-0.36255		0.0796	-0.45898		0.0796	-0.3894
0.0797	-0.52856		0.0797	-0.23926		0.0797	-0.32471		0.0797	-0.37354		0.0797	-0.45898		0.0797	-0.39185
0.0798	-0.52246		0.0798	-0.23071		0.0798	-0.32227		0.0798	-0.37964		0.0798	-0.46021		0.0798	-0.39429
0.0799	-0.52368		0.0799	-0.23193		0.0799	-0.31982		0.0799	-0.3772		0.0799	-0.46021		0.0799	-0.39795
0.08	-0.52124		0.08	-0.24048		0.08	-0.3186		0.08	-0.36499		0.08	-0.45532		0.08	-0.40283
0.0801	-0.51392		0.0801	-0.24658		0.0801	-0.3186		0.0801	-0.35156		0.0801	-0.44922		0.0801	-0.40649
0.0802	-0.50415		0.0802	-0.24536		0.0802	-0.31982		0.0802	-0.3418		0.0802	-0.44556		0.0802	-0.41016
0.0803	-0.49316		0.0803	-0.24292		0.0803	-0.32104		0.0803	-0.33569		0.0803	-0.44556		0.0803	-0.41382
0.0804	-0.48096		0.0804	-0.2417		0.0804	-0.31982		0.0804	-0.33081		0.0804	-0.44678		0.0804	-0.4187
0.0805	-0.46875		0.0805	-0.24536		0.0805	-0.3186		0.0805	-0.32959		0.0805	-0.44678		0.0805	-0.42114
0.0806	-0.45654		0.0806	-0.25024		0.0806	-0.3186		0.0806	-0.33203		0.0806	-0.448		0.0806	-0.41504
0.0807	-0.45044		0.0807	-0.25635		0.0807	-0.3186		0.0807	-0.33691		0.0807	-0.44922		0.0807	-0.40405
0.0808	-0.44922		0.0808	-0.26367		0.0808	-0.31738		0.0808	-0.33691		0.0808	-0.44678		0.0808	-0.39917
0.0809	-0.44922		0.0809	-0.27466		0.0809	-0.31494		0.0809	-0.32959		0.0809	-0.44312		0.0809	-0.40405
0.081	-0.44678		0.081	-0.28442		0.081	-0.3125		0.081	-0.3186		0.081	-0.44189		0.081	-0.41382
0.0811	-0.44312		0.0811	-0.28809		0.0811	-0.31494		0.0811	-0.3064		0.0811	-0.44189		0.0811	-0.41992
0.0812	-0.44189		0.0812	-0.28198		0.0812	-0.31616		0.0812	-0.29663		0.0812	-0.44189		0.0812	-0.42603
0.0813	-0.44189		0.0813	-0.27222		0.0813	-0.31494		0.0813	-0.28931		0.0813	-0.44189		0.0813	-0.43579
0.0814	-0.43579		0.0814	-0.26611		0.0814	-0.31128		0.0814	-0.28076		0.0814	-0.44556		0.0814	-0.44312
0.0815	-0.42603		0.0815	-0.26733		0.0815	-0.31006		0.0815	-0.27222		0.0815	-0.448		0.0815	-0.44312
0.0816	-0.41626		0.0816	-0.271		0.0816	-0.31006		0.0816	-0.26245		0.0816	-0.44556		0.0816	-0.44189
0.0817	-0.41382		0.0817	-0.2771		0.0817	-0.30884		0.0817	-0.25513		0.0817	-0.43823		0.0817	-0.45044
0.0818	-0.41504		0.0818	-0.27832		0.0818	-0.31006		0.0818	-0.24414		0.0818	-0.43213		0.0818	-0.46143
0.0819	-0.4187		0.0819	-0.27344		0.0819	-0.31494		0.0819	-0.22827		0.0819	-0.42969		0.0819	-0.46387
0.082	-0.41382		0.082	-0.26978		0.082	-0.32471		0.082	-0.2124		0.082	-0.42725		0.082	-0.46021
0.0821	-0.39795		0.0821	-0.271		0.0821	-0.33203		0.0821	-0.20508		0.0821	-0.42603		0.0821	-0.46143
0.0822	-0.37598		0.0822	-0.2771		0.0822	-0.33569		0.0822	-0.20752		0.0822	-0.42358		0.0822	-0.45776
0.0823	-0.36133		0.0823	-0.28564		0.0823	-0.33691		0.0823	-0.21362		0.0823	-0.42236		0.0823	-0.44312
0.0824	-0.35645		0.0824	-0.29297		0.0824	-0.33447		0.0824	-0.21484		0.0824	-0.42236		0.0824	-0.41992
0.0825	-0.354		0.0825	-0.29541		0.0825	-0.33325		0.0825	-0.20874		0.0825	-0.4248		0.0825	-0.40283
0.0826	-0.34912		0.0826	-0.29297		0.0826	-0.33325		0.0826	-0.20142		0.0826	-0.42725		0.0826	-0.39917
0.0827	-0.34424		0.0827	-0.29419		0.0827	-0.33447		0.0827	-0.19775		0.0827	-0.42725		0.0827	-0.40527
0.0828	-0.34302		0.0828	-0.30151		0.0828	-0.33447		0.0828	-0.20142		0.0828	-0.42603		0.0828	-0.41504
0.0829	-0.34302		0.0829	-0.30884		0.0829	-0.33569		0.0829	-0.20874		0.0829	-0.4248		0.0829	-0.42236
0.083	-0.34424		0.083	-0.31006		0.083	-0.33447		0.083	-0.21362		0.083	-0.4248		0.083	-0.42725
0.0831	-0.34546		0.0831	-0.30273		0.0831	-0.33447		0.0831	-0.2124		0.0831	-0.4248		0.0831	-0.42969
0.0832	-0.34546		0.0832	-0.29297		0.0832	-0.33325		0.0832	-0.20874		0.0832	-0.42236		0.0832	-0.42969
0.0833	-0.3418		0.0833	-0.28564		0.0833	-0.33325		0.0833	-0.20386		0.0833	-0.41992		0.0833	-0.42603
0.0834	-0.33813		0.0834	-0.28564		0.0834	-0.33569		0.0834	-0.19409		0.0834	-0.4187		0.0834	-0.4187
0.0835	-0.33447		0.0835	-0.28809		0.0835	-0.3418		0.0835	-0.18677		0.0835	-0.4187		0.0835	-0.41138
0.0836	-0.33081		0.0836	-0.28687		0.0836	-0.34668		0.0836	-0.18677		0.0836	-0.42114		0.0836	-0.4126
0.0837	-0.32715		0.0837	-0.2832		0.0837	-0.35034		0.0837	-0.19287		0.0837	-0.42725		0.0837	-0.41992
0.0838	-0.32349		0.0838	-0.2832		0.0838	-0.35278		0.0838	-0.20142		0.0838	-0.43335		0.0838	-0.42114
0.0839	-0.3186		0.0839	-0.28809		0.0839	-0.35278		0.0839	-0.21118		0.0839	-0.43213		0.0839	-0.41504
0.084	-0.31372		0.084	-0.29297		0.084	-0.3479		0.084	-0.22705		0.084	-0.43091		0.084	-0.41138
0.0841	-0.31128		0.0841	-0.29297		0.0841	-0.34546		0.0841	-0.24292		0.0841	-0.43213		0.0841	-0.41016
0.0842	-0.31372		0.0842	-0.29297		0.0842	-0.34546		0.0842	-0.25757		0.0842	-0.43457		0.0842	-0.40771
0.0843	-0.31738		0.0843	-0.29541		0.0843	-0.34302		0.0843	-0.26978		0.0843	-0.43335		0.0843	-0.4126
0.0844	-0.31128		0.0844	-0.29785		0.0844	-0.34058		0.0844	-0.28442		0.0844	-0.42969		0.0844	-0.42725
0.0845	-0.30273		0.0845	-0.30029		0.0845	-0.34058		0.0845	-0.29907		0.0845	-0.42847		0.0845	-0.43945
0.0846	-0.30029		0.0846	-0.30029		0.0846	-0.34302		0.0846	-0.31128		0.0846	-0.42969		0.0846	-0.43457
0.0847	-0.30151		0.0847	-0.29907		0.0847	-0.34668		0.0847	-0.3186		0.0847	-0.42969		0.0847	-0.42603
0.0848	-0.29663		0.0848	-0.29907		0.0848	-0.35278		0.0848	-0.32227		0.0848	-0.43457		0.0848	-0.42725
0.0849	-0.28931		0.0849	-0.30151		0.0849	-0.36255		0.0849	-0.32349		0.0849	-0.44312		0.0849	-0.43335
0.085	-0.28564		0.085	-0.30151		0.085	-0.36499		0.085	-0.32349		0.085	-0.45044		0.085	-0.43579
0.0851	-0.28442		0.0851	-0.29907		0.0851	-0.35889		0.0851	-0.32715		0.0851	-0.45654		0.0851	-0.448
0.0852	-0.28076		0.0852	-0.29419		0.0852	-0.35034		0.0852	-0.33447		0.0852	-0.46509		0.0852	-0.46875
0.0853	-0.271		0.0853	-0.29175		0.0853	-0.34302		0.0853	-0.3418		0.0853	-0.47119		0.0853	-0.48584
0.0854	-0.26001		0.0854	-0.29053		0.0854	-0.33691		0.0854	-0.34912		0.0854	-0.47119		0.0854	-0.49927
0.0855	-0.25024		0.0855	-0.29419		0.0855	-0.33203		0.0855	-0.35278		0.0855	-0.46387		0.0855	-0.51392
0.0856	-0.24292		0.0856	-0.30273		0.0856	-0.32837		0.0856	-0.35522		0.0856	-0.45532		0.0856	-0.52734
0.0857	-0.24292		0.0857	-0.31372		0.0857	-0.33081		0.0857	-0.35645		0.0857	-0.448		0.0857	-0.53955
0.0858	-0.24292		0.0858	-0.32593		0.0858	-0.34058		0.0858	-0.36011		0.0858	-0.44189		0.0858	-0.55786
0.0859	-0.23926		0.0859	-0.33569		0.0859	-0.35278		0.0859	-0.36621		0.0859	-0.43579		0.0859	-0.57983
0.086	-0.2356		0.086	-0.34424		0.086	-0.36133		0.086	-0.37598		0.086	-0.43091		0.086	-0.59204
0.0861	-0.23193		0.0861	-0.35034		0.0861	-0.36865		0.0861	-0.38574		0.0861	-0.42847		0.0861	-0.58716
0.0862	-0.22949		0.0862	-0.35522		0.0862	-0.37354		0.0862	-0.39429		0.0862	-0.4248		0.0862	-0.56641
0.0863	-0.22827		0.0863	-0.35645		0.0863	-0.3772		0.0863	-0.40405		0.0863	-0.41748		0.0863	-0.54199
0.0864	-0.22461		0.0864	-0.35278		0.0864	-0.37598		0.0864	-0.40771		0.0864	-0.40527		0.0864	-0.5249
0.0865	-0.22217		0.0865	-0.34546		0.0865	-0.37231		0.0865	-0.40527		0.0865	-0.39063		0.0865	-0.51758
0.0866	-0.22217		0.0866	-0.34058		0.0866	-0.36987		0.0866	-0.40039		0.0866	-0.37476		0.0866	-0.52002
0.0867	-0.22461		0.0867	-0.34546		0.0867	-0.36987		0.0867	-0.40039		0.0867	-0.35522		0.0867	-0.52734
0.0868	-0.22339		0.0868	-0.35767		0.0868	-0.37354		0.0868	-0.39795		0.0868	-0.33691		0.0868	-0.52856
0.0869	-0.21851		0.0869	-0.36987		0.0869	-0.37842		0.0869	-0.39307		0.0869	-0.31982		0.0869	-0.52734
0.087	-0.21362		0.087	-0.37842		0.087	-0.3833		0.087	-0.39429		0.087	-0.30273		0.087	-0.52979
0.0871	-0.2063		0.0871	-0.38452		0.0871	-0.38574		0.0871	-0.39917		0.0871	-0.28564		0.0871	-0.53833
0.0872	-0.19897		0.0872	-0.38574		0.0872	-0.38818		0.0872	-0.40405		0.0872	-0.27344		0.0872	-0.5481
0.0873	-0.20264		0.0873	-0.3833		0.0873	-0.39307		0.0873	-0.41016		0.0873	-0.26855		0.0873	-0.5481
0.0874	-0.20752		0.0874	-0.3772		0.0874	-0.39917		0.0874	-0.4187		0.0874	-0.26855		0.0874	-0.53223
0.0875	-0.20386		0.0875	-0.37354		0.0875	-0.40161		0.0875	-0.42358		0.0875	-0.26978		0.0875	-0.5127
0.0876	-0.20142		0.0876	-0.36987		0.0876	-0.40161		0.0876	-0.4187		0.0876	-0.26855		0.0876	-0.49927
0.0877	-0.20752		0.0877	-0.36743		0.0877	-0.40405		0.0877	-0.40894		0.0877	-0.26733		0.0877	-0.48828
0.0878	-0.21118		0.0878	-0.36743		0.0878	-0.40527		0.0878	-0.39917		0.0878	-0.26245		0.0878	-0.47852
0.0879	-0.21362		0.0879	-0.37109		0.0879	-0.40771		0.0879	-0.39063		0.0879	-0.25513		0.0879	-0.46753
0.088	-0.21851		0.088	-0.37842		0.088	-0.40894		0.088	-0.38208		0.088	-0.2478		0.088	-0.46143
0.0881	-0.22095		0.0881	-0.38574		0.0881	-0.41138		0.0881	-0.37598		0.0881	-0.23926		0.0881	-0.45776
0.0882	-0.21606		0.0882	-0.38696		0.0882	-0.4126		0.0882	-0.37476		0.0882	-0.23193		0.0882	-0.45288
0.0883	-0.21118		0.0883	-0.37964		0.0883	-0.4126		0.0883	-0.38086		0.0883	-0.22827		0.0883	-0.448
0.0884	-0.21484		0.0884	-0.37231		0.0884	-0.41138		0.0884	-0.39063		0.0884	-0.22705		0.0884	-0.44189
0.0885	-0.22217		0.0885	-0.36865		0.0885	-0.40894		0.0885	-0.40161		0.0885	-0.22949		0.0885	-0.43579
0.0886	-0.22949		0.0886	-0.36743		0.0886	-0.40649		0.0886	-0.41138		0.0886	-0.23193		0.0886	-0.42847
0.0887	-0.23682		0.0887	-0.36743		0.0887	-0.40405		0.0887	-0.41992		0.0887	-0.23438		0.0887	-0.42114
0.0888	-0.24658		0.0888	-0.36499		0.0888	-0.40405		0.0888	-0.4248		0.0888	-0.23804		0.0888	-0.41626
0.0889	-0.26001		0.0889	-0.36133		0.0889	-0.40527		0.0889	-0.4187		0.0889	-0.23926		0.0889	-0.41992
0.089	-0.271		0.089	-0.35645		0.089	-0.40771		0.089	-0.40771		0.089	-0.24048		0.089	-0.42603
0.0891	-0.27588		0.0891	-0.34912		0.0891	-0.41016		0.0891	-0.39795		0.0891	-0.24536		0.0891	-0.42969
0.0892	-0.27466		0.0892	-0.33936		0.0892	-0.4126		0.0892	-0.39673		0.0892	-0.25513		0.0892	-0.42847
0.0893	-0.271		0.0893	-0.32715		0.0893	-0.41382		0.0893	-0.40405		0.0893	-0.26367		0.0893	-0.42847
0.0894	-0.26855		0.0894	-0.3186		0.0894	-0.41382		0.0894	-0.41504		0.0894	-0.26733		0.0894	-0.43091
0.0895	-0.26733		0.0895	-0.31982		0.0895	-0.4126		0.0895	-0.42725		0.0895	-0.26733		0.0895	-0.43213
0.0896	-0.26733		0.0896	-0.32471		0.0896	-0.41382		0.0896	-0.43579		0.0896	-0.26611		0.0896	-0.42114
0.0897	-0.27344		0.0897	-0.33203		0.0897	-0.41626		0.0897	-0.43945		0.0897	-0.26733		0.0897	-0.40527
0.0898	-0.28564		0.0898	-0.33447		0.0898	-0.41748		0.0898	-0.44312		0.0898	-0.271		0.0898	-0.40161
0.0899	-0.30273		0.0899	-0.33203		0.0899	-0.4187		0.0899	-0.44434		0.0899	-0.2771		0.0899	-0.40527
0.09	-0.31494		0.09	-0.32715		0.09	-0.42114		0.09	-0.44312		0.09	-0.28564		0.09	-0.40161
0.0901	-0.32471		0.0901	-0.32471		0.0901	-0.42114		0.0901	-0.44434		0.0901	-0.29297		0.0901	-0.3894
0.0902	-0.32959		0.0902	-0.32715		0.0902	-0.41504		0.0902	-0.45166		0.0902	-0.29907		0.0902	-0.3833
0.0903	-0.33203		0.0903	-0.32959		0.0903	-0.40649		0.0903	-0.46265		0.0903	-0.30396		0.0903	-0.3833
0.0904	-0.3418		0.0904	-0.33081		0.0904	-0.39795		0.0904	-0.46875		0.0904	-0.30762		0.0904	-0.38452
0.0905	-0.35889		0.0905	-0.32959		0.0905	-0.39185		0.0905	-0.46509		0.0905	-0.31006		0.0905	-0.38696
0.0906	-0.37354		0.0906	-0.32715		0.0906	-0.39063		0.0906	-0.4541		0.0906	-0.3125		0.0906	-0.39795
0.0907	-0.3833		0.0907	-0.31982		0.0907	-0.39063		0.0907	-0.44556		0.0907	-0.31494		0.0907	-0.41748
0.0908	-0.39063		0.0908	-0.31128		0.0908	-0.39185		0.0908	-0.44678		0.0908	-0.3186		0.0908	-0.43701
0.0909	-0.39673		0.0909	-0.30884		0.0909	-0.39307		0.0909	-0.45532		0.0909	-0.32227		0.0909	-0.448
0.091	-0.40527		0.091	-0.31128		0.091	-0.39429		0.091	-0.46143		0.091	-0.32471		0.091	-0.44922
0.0911	-0.41504		0.0911	-0.31372		0.0911	-0.39795		0.0911	-0.46021		0.0911	-0.32715		0.0911	-0.44189
0.0912	-0.42358		0.0912	-0.31006		0.0912	-0.40283		0.0912	-0.45288		0.0912	-0.32959		0.0912	-0.43335
0.0913	-0.42969		0.0913	-0.3064		0.0913	-0.40405		0.0913	-0.44434		0.0913	-0.33325		0.0913	-0.4248
0.0914	-0.43579		0.0914	-0.30884		0.0914	-0.40161		0.0914	-0.44312		0.0914	-0.33691		0.0914	-0.4187
0.0915	-0.44067		0.0915	-0.31616		0.0915	-0.40039		0.0915	-0.44922		0.0915	-0.34546		0.0915	-0.41626
0.0916	-0.44678		0.0916	-0.32227		0.0916	-0.40161		0.0916	-0.45898		0.0916	-0.35278		0.0916	-0.42236
0.0917	-0.45654		0.0917	-0.32349		0.0917	-0.40283		0.0917	-0.46997		0.0917	-0.35889		0.0917	-0.43091
0.0918	-0.46997		0.0918	-0.32471		0.0918	-0.40039		0.0918	-0.48096		0.0918	-0.36499		0.0918	-0.43457
0.0919	-0.48218		0.0919	-0.32837		0.0919	-0.39795		0.0919	-0.48828		0.0919	-0.36987		0.0919	-0.43335
0.092	-0.49194		0.092	-0.33203		0.092	-0.39551		0.092	-0.48706		0.092	-0.37231		0.092	-0.43091
0.0921	-0.49927		0.0921	-0.33325		0.0921	-0.39307		0.0921	-0.48096		0.0921	-0.37231		0.0921	-0.43457
0.0922	-0.50659		0.0922	-0.32959		0.0922	-0.39429		0.0922	-0.47119		0.0922	-0.37598		0.0922	-0.44312
0.0923	-0.5188		0.0923	-0.32471		0.0923	-0.40039		0.0923	-0.46021		0.0923	-0.38452		0.0923	-0.44922
0.0924	-0.53101		0.0924	-0.32227		0.0924	-0.40527		0.0924	-0.448		0.0924	-0.39063		0.0924	-0.45044
0.0925	-0.53589		0.0925	-0.31982		0.0925	-0.40527		0.0925	-0.43701		0.0925	-0.39307		0.0925	-0.44922
0.0926	-0.53467		0.0926	-0.31738		0.0926	-0.40649		0.0926	-0.42603		0.0926	-0.39429		0.0926	-0.448
0.0927	-0.53711		0.0927	-0.31616		0.0927	-0.41138		0.0927	-0.41138		0.0927	-0.39673		0.0927	-0.43701
0.0928	-0.54565		0.0928	-0.31616		0.0928	-0.41382		0.0928	-0.39795		0.0928	-0.39795		0.0928	-0.4248
0.0929	-0.54932		0.0929	-0.31494		0.0929	-0.41382		0.0929	-0.38818		0.0929	-0.40039		0.0929	-0.42725
0.093	-0.54932		0.093	-0.31372		0.093	-0.41138		0.093	-0.38086		0.093	-0.40405		0.093	-0.43945
0.0931	-0.5542		0.0931	-0.3125		0.0931	-0.40771		0.0931	-0.37598		0.0931	-0.40405		0.0931	-0.44312
0.0932	-0.55786		0.0932	-0.31006		0.0932	-0.40161		0.0932	-0.37231		0.0932	-0.40039		0.0932	-0.43945
0.0933	-0.55908		0.0933	-0.31128		0.0933	-0.39673		0.0933	-0.36865		0.0933	-0.39429		0.0933	-0.43457
0.0934	-0.55908		0.0934	-0.31738		0.0934	-0.39917		0.0934	-0.36621		0.0934	-0.39063		0.0934	-0.42725
0.0935	-0.56519		0.0935	-0.32593		0.0935	-0.40649		0.0935	-0.36133		0.0935	-0.38818		0.0935	-0.40894
0.0936	-0.57739		0.0936	-0.33203		0.0936	-0.41382		0.0936	-0.35767		0.0936	-0.38696		0.0936	-0.39063
0.0937	-0.58594		0.0937	-0.33447		0.0937	-0.41992		0.0937	-0.354		0.0937	-0.38574		0.0937	-0.37354
0.0938	-0.5896		0.0938	-0.33447		0.0938	-0.42603		0.0938	-0.35034		0.0938	-0.38696		0.0938	-0.35767
0.0939	-0.59082		0.0939	-0.32837		0.0939	-0.43091		0.0939	-0.34668		0.0939	-0.39063		0.0939	-0.3479
0.094	-0.59326		0.094	-0.31616		0.094	-0.43213		0.094	-0.34668		0.094	-0.39673		0.094	-0.34302
0.0941	-0.59448		0.0941	-0.30396		0.0941	-0.4248		0.0941	-0.34912		0.0941	-0.40527		0.0941	-0.33081
0.0942	-0.59692		0.0942	-0.29297		0.0942	-0.4126		0.0942	-0.3479		0.0942	-0.41382		0.0942	-0.30762
0.0943	-0.59937		0.0943	-0.2832		0.0943	-0.40283		0.0943	-0.34302		0.0943	-0.41748		0.0943	-0.28809
0.0944	-0.59937		0.0944	-0.27588		0.0944	-0.39673		0.0944	-0.33691		0.0944	-0.41382		0.0944	-0.28809
0.0945	-0.59814		0.0945	-0.27222		0.0945	-0.39063		0.0945	-0.33447		0.0945	-0.40894		0.0945	-0.30518
0.0946	-0.59814		0.0946	-0.27222		0.0946	-0.38574		0.0946	-0.33081		0.0946	-0.40771		0.0946	-0.32593
0.0947	-0.60303		0.0947	-0.27588		0.0947	-0.38574		0.0947	-0.32837		0.0947	-0.41382		0.0947	-0.34546
0.0948	-0.60791		0.0948	-0.28076		0.0948	-0.38696		0.0948	-0.33081		0.0948	-0.41992		0.0948	-0.36011
0.0949	-0.60547		0.0949	-0.28687		0.0949	-0.38818		0.0949	-0.33447		0.0949	-0.42847		0.0949	-0.36499
0.095	-0.59937		0.095	-0.28564		0.095	-0.38696		0.095	-0.33691		0.095	-0.44189		0.095	-0.35767
0.0951	-0.59937		0.0951	-0.27832		0.0951	-0.38452		0.0951	-0.34424		0.0951	-0.45898		0.0951	-0.35156
0.0952	-0.60669		0.0952	-0.26733		0.0952	-0.38086		0.0952	-0.354		0.0952	-0.47485		0.0952	-0.3479
0.0953	-0.61035		0.0953	-0.25513		0.0953	-0.37354		0.0953	-0.35645		0.0953	-0.48706		0.0953	-0.3418
0.0954	-0.61157		0.0954	-0.24536		0.0954	-0.36743		0.0954	-0.35156		0.0954	-0.49194		0.0954	-0.33203
0.0955	-0.61157		0.0955	-0.24048		0.0955	-0.36255		0.0955	-0.3479		0.0955	-0.49072		0.0955	-0.32349
0.0956	-0.60669		0.0956	-0.2417		0.0956	-0.35645		0.0956	-0.3479		0.0956	-0.4834		0.0956	-0.32227
0.0957	-0.59814		0.0957	-0.24658		0.0957	-0.34912		0.0957	-0.34302		0.0957	-0.47607		0.0957	-0.33325
0.0958	-0.59692		0.0958	-0.25024		0.0958	-0.3418		0.0958	-0.33569		0.0958	-0.46997		0.0958	-0.35156
0.0959	-0.59692		0.0959	-0.25269		0.0959	-0.33813		0.0959	-0.33447		0.0959	-0.46509		0.0959	-0.36499
0.096	-0.58838		0.096	-0.25757		0.096	-0.33813		0.096	-0.3418		0.096	-0.46143		0.096	-0.37476
0.0961	-0.58228		0.0961	-0.26123		0.0961	-0.33936		0.0961	-0.35522		0.0961	-0.45776		0.0961	-0.38452
0.0962	-0.58228		0.0962	-0.26123		0.0962	-0.33691		0.0962	-0.36743		0.0962	-0.45654		0.0962	-0.39063
0.0963	-0.57983		0.0963	-0.25513		0.0963	-0.33203		0.0963	-0.37842		0.0963	-0.45532		0.0963	-0.39429
0.0964	-0.57373		0.0964	-0.24414		0.0964	-0.32593		0.0964	-0.38696		0.0964	-0.45776		0.0964	-0.39551
0.0965	-0.57129		0.0965	-0.23804		0.0965	-0.32349		0.0965	-0.39063		0.0965	-0.45776		0.0965	-0.39795
0.0966	-0.57129		0.0966	-0.2417		0.0966	-0.32227		0.0966	-0.38452		0.0966	-0.4541		0.0966	-0.40283
0.0967	-0.56519		0.0967	-0.25024		0.0967	-0.32104		0.0967	-0.37354		0.0967	-0.448		0.0967	-0.40771
0.0968	-0.5542		0.0968	-0.25391		0.0968	-0.32104		0.0968	-0.36377		0.0968	-0.44067		0.0968	-0.41016
0.0969	-0.54321		0.0969	-0.25391		0.0969	-0.32104		0.0969	-0.35522		0.0969	-0.43945		0.0969	-0.41138
0.097	-0.53467		0.097	-0.25269		0.097	-0.32227		0.097	-0.3479		0.097	-0.44067		0.097	-0.41626
0.0971	-0.5249		0.0971	-0.25269		0.0971	-0.32227		0.0971	-0.3418		0.0971	-0.44067		0.0971	-0.42358
0.0972	-0.51392		0.0972	-0.25513		0.0972	-0.32227		0.0972	-0.34058		0.0972	-0.44067		0.0972	-0.42725
0.0973	-0.50171		0.0973	-0.25757		0.0973	-0.32227		0.0973	-0.34302		0.0973	-0.44067		0.0973	-0.42358
0.0974	-0.49438		0.0974	-0.26245		0.0974	-0.32227		0.0974	-0.34668		0.0974	-0.43945		0.0974	-0.41504
0.0975	-0.49194		0.0975	-0.27222		0.0975	-0.31982		0.0975	-0.34546		0.0975	-0.43579		0.0975	-0.41138
0.0976	-0.49194		0.0976	-0.28564		0.0976	-0.31616		0.0976	-0.33936		0.0976	-0.43091		0.0976	-0.41748
0.0977	-0.49072		0.0977	-0.29785		0.0977	-0.31738		0.0977	-0.32959		0.0977	-0.42969		0.0977	-0.4248
0.0978	-0.4895		0.0978	-0.30029		0.0978	-0.3186		0.0978	-0.31738		0.0978	-0.43213		0.0978	-0.42603
0.0979	-0.48706		0.0979	-0.29297		0.0979	-0.3186		0.0979	-0.3064		0.0979	-0.43701		0.0979	-0.43213
0.098	-0.4834		0.098	-0.2832		0.098	-0.31616		0.098	-0.29907		0.098	-0.44067		0.098	-0.44312
0.0981	-0.47485		0.0981	-0.2771		0.0981	-0.31494		0.0981	-0.29053		0.0981	-0.44312		0.0981	-0.44922
0.0982	-0.46265		0.0982	-0.27832		0.0982	-0.31494		0.0982	-0.28076		0.0982	-0.44189		0.0982	-0.44678
0.0983	-0.45288		0.0983	-0.28442		0.0983	-0.31494		0.0983	-0.27344		0.0983	-0.43701		0.0983	-0.44922
0.0984	-0.45044		0.0984	-0.28809		0.0984	-0.31372		0.0984	-0.26733		0.0984	-0.43091		0.0984	-0.46021
0.0985	-0.4541		0.0985	-0.28687		0.0985	-0.3186		0.0985	-0.25879		0.0985	-0.4248		0.0985	-0.46753
0.0986	-0.45654		0.0986	-0.28198		0.0986	-0.32837		0.0986	-0.24414		0.0986	-0.41992		0.0986	-0.46875
0.0987	-0.448		0.0987	-0.27954		0.0987	-0.33813		0.0987	-0.22949		0.0987	-0.4187		0.0987	-0.46753
0.0988	-0.42725		0.0988	-0.2832		0.0988	-0.34424		0.0988	-0.22217		0.0988	-0.4187		0.0988	-0.46875
0.0989	-0.40527		0.0989	-0.29175		0.0989	-0.34668		0.0989	-0.22583		0.0989	-0.41748		0.0989	-0.46143
0.099	-0.39307		0.099	-0.30151		0.099	-0.34668		0.099	-0.23071		0.099	-0.41626		0.099	-0.43945
0.0991	-0.3894		0.0991	-0.31128		0.0991	-0.34668		0.0991	-0.22827		0.0991	-0.41626		0.0991	-0.41382
0.0992	-0.38818		0.0992	-0.31616		0.0992	-0.34546		0.0992	-0.21851		0.0992	-0.4187		0.0992	-0.40283
0.0993	-0.38452		0.0993	-0.31494		0.0993	-0.34546		0.0993	-0.21118		0.0993	-0.41992		0.0993	-0.40527
0.0994	-0.38086		0.0994	-0.31128		0.0994	-0.34546		0.0994	-0.20752		0.0994	-0.4187		0.0994	-0.41382
0.0995	-0.37964		0.0995	-0.3125		0.0995	-0.34546		0.0995	-0.21118		0.0995	-0.41626		0.0995	-0.42114
0.0996	-0.38086		0.0996	-0.31616		0.0996	-0.34546		0.0996	-0.21606		0.0996	-0.41626		0.0996	-0.42603
0.0997	-0.3833		0.0997	-0.31616		0.0997	-0.34424		0.0997	-0.22095		0.0997	-0.4187		0.0997	-0.42969
0.0998	-0.38086		0.0998	-0.31128		0.0998	-0.34302		0.0998	-0.22095		0.0998	-0.4187		0.0998	-0.42847
0.0999	-0.36987		0.0999	-0.3064		0.0999	-0.34302		0.0999	-0.21851		0.0999	-0.41626		0.0999	-0.42725
0.1	-0.36011		0.1	-0.30518		0.1	-0.34302		0.1	-0.2124		0.1	-0.41138		0.1	-0.42358
0.1001	-0.36377		0.1001	-0.30518		0.1001	-0.34546		0.1001	-0.20508		0.1001	-0.40649		0.1001	-0.4187
0.1002	-0.36499		0.1002	-0.30396		0.1002	-0.35034		0.1002	-0.19897		0.1002	-0.40527		0.1002	-0.41504
0.1003	-0.35767		0.1003	-0.30029		0.1003	-0.354		0.1003	-0.19897		0.1003	-0.40894		0.1003	-0.4187
0.1004	-0.35156		0.1004	-0.29663		0.1004	-0.35645		0.1004	-0.20386		0.1004	-0.41748		0.1004	-0.42603
0.1005	-0.34668		0.1005	-0.29907		0.1005	-0.35645		0.1005	-0.21118		0.1005	-0.42358		0.1005	-0.4248
0.1006	-0.33936		0.1006	-0.30273		0.1006	-0.35156		0.1006	-0.22217		0.1006	-0.42358		0.1006	-0.4187
0.1007	-0.33203		0.1007	-0.3064		0.1007	-0.34546		0.1007	-0.23926		0.1007	-0.42236		0.1007	-0.4126
0.1008	-0.33203		0.1008	-0.3064		0.1008	-0.34302		0.1008	-0.25513		0.1008	-0.4248		0.1008	-0.40771
0.1009	-0.33813		0.1009	-0.30884		0.1009	-0.3418		0.1009	-0.26978		0.1009	-0.42847		0.1009	-0.40649
0.101	-0.33813		0.101	-0.31128		0.101	-0.33813		0.101	-0.28198		0.101	-0.42847		0.101	-0.41748
0.1011	-0.32959		0.1011	-0.31616		0.1011	-0.33447		0.1011	-0.29785		0.1011	-0.42725		0.1011	-0.43701
0.1012	-0.32227		0.1012	-0.31982		0.1012	-0.33447		0.1012	-0.31128		0.1012	-0.42725		0.1012	-0.44312
0.1013	-0.32227		0.1013	-0.31982		0.1013	-0.33691		0.1013	-0.31982		0.1013	-0.42603		0.1013	-0.43579
0.1014	-0.32104		0.1014	-0.31982		0.1014	-0.34058		0.1014	-0.32349		0.1014	-0.42725		0.1014	-0.43213
0.1015	-0.31616		0.1015	-0.32104		0.1015	-0.34668		0.1015	-0.32593		0.1015	-0.43213		0.1015	-0.43945
0.1016	-0.31006		0.1016	-0.32104		0.1016	-0.354		0.1016	-0.32715		0.1016	-0.43945		0.1016	-0.44434
0.1017	-0.30396		0.1017	-0.31738		0.1017	-0.354		0.1017	-0.33081		0.1017	-0.44678		0.1017	-0.448
0.1018	-0.30029		0.1018	-0.31372		0.1018	-0.34668		0.1018	-0.33691		0.1018	-0.45044		0.1018	-0.46265
0.1019	-0.29663		0.1019	-0.31006		0.1019	-0.33813		0.1019	-0.34302		0.1019	-0.45654		0.1019	-0.47974
0.102	-0.28687		0.102	-0.30762		0.102	-0.33081		0.102	-0.34912		0.102	-0.46265		0.102	-0.49316
0.1021	-0.27588		0.1021	-0.30762		0.1021	-0.32227		0.1021	-0.35522		0.1021	-0.46387		0.1021	-0.50659
0.1022	-0.26855		0.1022	-0.31372		0.1022	-0.31372		0.1022	-0.35767		0.1022	-0.45898		0.1022	-0.52246
0.1023	-0.26489		0.1023	-0.32471		0.1023	-0.30884		0.1023	-0.36011		0.1023	-0.45044		0.1023	-0.53589
0.1024	-0.26489		0.1024	-0.34058		0.1024	-0.31128		0.1024	-0.36133		0.1024	-0.44067		0.1024	-0.55054
0.1025	-0.26123		0.1025	-0.354		0.1025	-0.32104		0.1025	-0.36499		0.1025	-0.43213		0.1025	-0.56763
0.1026	-0.25635		0.1026	-0.36499		0.1026	-0.33203		0.1026	-0.37231		0.1026	-0.4248		0.1026	-0.58594
0.1027	-0.25146		0.1027	-0.37231		0.1027	-0.34058		0.1027	-0.3833		0.1027	-0.4187		0.1027	-0.59448
0.1028	-0.2478		0.1028	-0.37598		0.1028	-0.34668		0.1028	-0.39307		0.1028	-0.41382		0.1028	-0.58228
0.1029	-0.24414		0.1029	-0.37842		0.1029	-0.35034		0.1029	-0.40283		0.1029	-0.40771		0.1029	-0.5542
0.103	-0.23804		0.103	-0.3772		0.103	-0.35034		0.103	-0.40894		0.103	-0.39795		0.103	-0.52979
0.1031	-0.23071		0.1031	-0.37109		0.1031	-0.3479		0.1031	-0.40894		0.1031	-0.38452		0.1031	-0.51514
0.1032	-0.22705		0.1032	-0.36255		0.1032	-0.34546		0.1032	-0.40649		0.1032	-0.37109		0.1032	-0.51392
0.1033	-0.22949		0.1033	-0.36255		0.1033	-0.34302		0.1033	-0.40527		0.1033	-0.354		0.1033	-0.52246
0.1034	-0.23193		0.1034	-0.37109		0.1034	-0.34424		0.1034	-0.40283		0.1034	-0.33569		0.1034	-0.52979
0.1035	-0.23071		0.1035	-0.38208		0.1035	-0.3479		0.1035	-0.39673		0.1035	-0.31982		0.1035	-0.52856
0.1036	-0.22949		0.1036	-0.39185		0.1036	-0.35522		0.1036	-0.39307		0.1036	-0.30396		0.1036	-0.52734
0.1037	-0.22827		0.1037	-0.40161		0.1037	-0.36133		0.1037	-0.39795		0.1037	-0.28809		0.1037	-0.53101
0.1038	-0.21973		0.1038	-0.40894		0.1038	-0.36499		0.1038	-0.40527		0.1038	-0.27222		0.1038	-0.53955
0.1039	-0.21362		0.1039	-0.41138		0.1039	-0.36743		0.1039	-0.41138		0.1039	-0.26001		0.1039	-0.54688
0.104	-0.22095		0.104	-0.41016		0.104	-0.37231		0.104	-0.41748		0.104	-0.25513		0.104	-0.54077
0.1041	-0.22339		0.1041	-0.40649		0.1041	-0.37598		0.1041	-0.4248		0.1041	-0.25391		0.1041	-0.52246
0.1042	-0.21484		0.1042	-0.40039		0.1042	-0.37842		0.1042	-0.42725		0.1042	-0.25391		0.1042	-0.50415
0.1043	-0.21484		0.1043	-0.39673		0.1043	-0.37964		0.1043	-0.42114		0.1043	-0.25391		0.1043	-0.49316
0.1044	-0.21973		0.1044	-0.39673		0.1044	-0.38086		0.1044	-0.41016		0.1044	-0.25146		0.1044	-0.48462
0.1045	-0.22095		0.1045	-0.39917		0.1045	-0.38208		0.1045	-0.39917		0.1045	-0.2478		0.1045	-0.47485
0.1046	-0.22217		0.1046	-0.40405		0.1046	-0.38208		0.1046	-0.3894		0.1046	-0.2417		0.1046	-0.46631
0.1047	-0.22949		0.1047	-0.40894		0.1047	-0.3833		0.1047	-0.38208		0.1047	-0.23438		0.1047	-0.46021
0.1048	-0.23193		0.1048	-0.4126		0.1048	-0.38574		0.1048	-0.38086		0.1048	-0.22705		0.1048	-0.45532
0.1049	-0.22583		0.1049	-0.40894		0.1049	-0.38818		0.1049	-0.38452		0.1049	-0.22217		0.1049	-0.45166
0.105	-0.22095		0.105	-0.40161		0.105	-0.38818		0.105	-0.39307		0.105	-0.21851		0.105	-0.44678
0.1051	-0.22339		0.1051	-0.39673		0.1051	-0.38574		0.1051	-0.40283		0.1051	-0.21851		0.1051	-0.44067
0.1052	-0.23071		0.1052	-0.39673		0.1052	-0.38086		0.1052	-0.41382		0.1052	-0.21851		0.1052	-0.43457
0.1053	-0.2356		0.1053	-0.39673		0.1053	-0.3772		0.1053	-0.4248		0.1053	-0.22095		0.1053	-0.42725
0.1054	-0.2417		0.1054	-0.39551		0.1054	-0.37598		0.1054	-0.43213		0.1054	-0.22339		0.1054	-0.41992
0.1055	-0.25269		0.1055	-0.39185		0.1055	-0.3772		0.1055	-0.43335		0.1055	-0.22461		0.1055	-0.41748
0.1056	-0.26367		0.1056	-0.38696		0.1056	-0.37964		0.1056	-0.42603		0.1056	-0.22461		0.1056	-0.42114
0.1057	-0.26733		0.1057	-0.38086		0.1057	-0.38208		0.1057	-0.41504		0.1057	-0.22827		0.1057	-0.42725
0.1058	-0.26367		0.1058	-0.37231		0.1058	-0.38696		0.1058	-0.40771		0.1058	-0.2356		0.1058	-0.42847
0.1059	-0.26123		0.1059	-0.36011		0.1059	-0.39307		0.1059	-0.40894		0.1059	-0.24536		0.1059	-0.4248
0.106	-0.26001		0.106	-0.34912		0.106	-0.39551		0.106	-0.41626		0.106	-0.24902		0.106	-0.42358
0.1061	-0.25879		0.1061	-0.34424		0.1061	-0.39307		0.1061	-0.42725		0.1061	-0.25146		0.1061	-0.42725
0.1062	-0.25879		0.1062	-0.34668		0.1062	-0.39429		0.1062	-0.43701		0.1062	-0.25391		0.1062	-0.42603
0.1063	-0.26123		0.1063	-0.354		0.1063	-0.39795		0.1063	-0.44434		0.1063	-0.25513		0.1063	-0.41382
0.1064	-0.26733		0.1064	-0.35767		0.1064	-0.40039		0.1064	-0.44922		0.1064	-0.25513		0.1064	-0.40161
0.1065	-0.27954		0.1065	-0.35645		0.1065	-0.40161		0.1065	-0.4541		0.1065	-0.25635		0.1065	-0.40283
0.1066	-0.29175		0.1066	-0.35156		0.1066	-0.40283		0.1066	-0.45532		0.1066	-0.26123		0.1066	-0.40527
0.1067	-0.30151		0.1067	-0.3479		0.1067	-0.40405		0.1067	-0.45288		0.1067	-0.271		0.1067	-0.39429
0.1068	-0.31128		0.1068	-0.3479		0.1068	-0.40161		0.1068	-0.45532		0.1068	-0.28076		0.1068	-0.37842
0.1069	-0.31616		0.1069	-0.35278		0.1069	-0.39429		0.1069	-0.46265		0.1069	-0.28809		0.1069	-0.37354
0.107	-0.32227		0.107	-0.35645		0.107	-0.38574		0.107	-0.47363		0.107	-0.29175		0.107	-0.37842
0.1071	-0.33447		0.1071	-0.35645		0.1071	-0.38086		0.1071	-0.47974		0.1071	-0.29419		0.1071	-0.38452
0.1072	-0.34912		0.1072	-0.35522		0.1072	-0.37842		0.1072	-0.47607		0.1072	-0.29785		0.1072	-0.39185
0.1073	-0.36133		0.1073	-0.34912		0.1073	-0.3772		0.1073	-0.46753		0.1073	-0.29907		0.1073	-0.40527
0.1074	-0.36743		0.1074	-0.3418		0.1074	-0.3772		0.1074	-0.46265		0.1074	-0.29907		0.1074	-0.42603
0.1075	-0.37231		0.1075	-0.33447		0.1075	-0.37842		0.1075	-0.46265		0.1075	-0.29907		0.1075	-0.44312
0.1076	-0.37842		0.1076	-0.33203		0.1076	-0.37842		0.1076	-0.46631		0.1076	-0.30273		0.1076	-0.448
0.1077	-0.38574		0.1077	-0.33325		0.1077	-0.37842		0.1077	-0.46997		0.1077	-0.30884		0.1077	-0.44434
0.1078	-0.39429		0.1078	-0.33203		0.1078	-0.37964		0.1078	-0.46631		0.1078	-0.3125		0.1078	-0.43701
0.1079	-0.40039		0.1079	-0.32715		0.1079	-0.37964		0.1079	-0.45654		0.1079	-0.31616		0.1079	-0.43213
0.108	-0.40649		0.108	-0.32471		0.108	-0.37842		0.108	-0.45044		0.108	-0.31982		0.108	-0.42725
0.1081	-0.41016		0.1081	-0.32959		0.1081	-0.3772		0.1081	-0.45044		0.1081	-0.32715		0.1081	-0.42358
0.1082	-0.41504		0.1082	-0.33691		0.1082	-0.37842		0.1082	-0.45776		0.1082	-0.33691		0.1082	-0.42236
0.1083	-0.42236		0.1083	-0.3418		0.1083	-0.38086		0.1083	-0.46631		0.1083	-0.34668		0.1083	-0.42725
0.1084	-0.43213		0.1084	-0.34424		0.1084	-0.38208		0.1084	-0.47729		0.1084	-0.35522		0.1084	-0.43579
0.1085	-0.44312		0.1085	-0.34668		0.1085	-0.38086		0.1085	-0.48828		0.1085	-0.36255		0.1085	-0.43945
0.1086	-0.45288		0.1086	-0.3479		0.1086	-0.37598		0.1086	-0.49072		0.1086	-0.36621		0.1086	-0.43579
0.1087	-0.45898		0.1087	-0.3479		0.1087	-0.37231		0.1087	-0.48828		0.1087	-0.36621		0.1087	-0.43579
0.1088	-0.46509		0.1088	-0.34668		0.1088	-0.37109		0.1088	-0.4834		0.1088	-0.36499		0.1088	-0.44556
0.1089	-0.47729		0.1089	-0.34302		0.1089	-0.37598		0.1089	-0.47729		0.1089	-0.37109		0.1089	-0.45532
0.109	-0.49194		0.109	-0.33936		0.109	-0.38574		0.109	-0.46509		0.109	-0.37964		0.109	-0.45776
0.1091	-0.50049		0.1091	-0.33691		0.1091	-0.39307		0.1091	-0.45044		0.1091	-0.38574		0.1091	-0.45532
0.1092	-0.50049		0.1092	-0.33569		0.1092	-0.39551		0.1092	-0.43579		0.1092	-0.39063		0.1092	-0.45532
0.1093	-0.49927		0.1093	-0.33325		0.1093	-0.39917		0.1093	-0.4248		0.1093	-0.39551		0.1093	-0.44922
0.1094	-0.50659		0.1094	-0.32959		0.1094	-0.40161		0.1094	-0.41382		0.1094	-0.39917		0.1094	-0.43701
0.1095	-0.5188		0.1095	-0.32837		0.1095	-0.40161		0.1095	-0.40283		0.1095	-0.40161		0.1095	-0.42969
0.1096	-0.52246		0.1096	-0.32715		0.1096	-0.39673		0.1096	-0.39551		0.1096	-0.40649		0.1096	-0.43579
0.1097	-0.52124		0.1097	-0.32715		0.1097	-0.39307		0.1097	-0.3894		0.1097	-0.40894		0.1097	-0.44312
0.1098	-0.5249		0.1098	-0.32593		0.1098	-0.38818		0.1098	-0.38452		0.1098	-0.40649		0.1098	-0.44067
0.1099	-0.52856		0.1099	-0.32715		0.1099	-0.38208		0.1099	-0.3833		0.1099	-0.39917		0.1099	-0.43701
0.11	-0.52612		0.11	-0.33081		0.11	-0.37964		0.11	-0.3833		0.11	-0.39429		0.11	-0.43457
0.1101	-0.5249		0.1101	-0.33691		0.1101	-0.3833		0.1101	-0.38086		0.1101	-0.38818		0.1101	-0.42358
0.1102	-0.52979		0.1102	-0.3418		0.1102	-0.3894		0.1102	-0.37476		0.1102	-0.37964		0.1102	-0.40283
0.1103	-0.53955		0.1103	-0.34546		0.1103	-0.39795		0.1103	-0.36621		0.1103	-0.37231		0.1103	-0.38452
0.1104	-0.54688		0.1104	-0.3479		0.1104	-0.40649		0.1104	-0.36011		0.1104	-0.37354		0.1104	-0.36987
0.1105	-0.55054		0.1105	-0.34546		0.1105	-0.4126		0.1105	-0.35522		0.1105	-0.38086		0.1105	-0.35767
0.1106	-0.55176		0.1106	-0.33569		0.1106	-0.41626		0.1106	-0.354		0.1106	-0.3894		0.1106	-0.35034
0.1107	-0.5542		0.1107	-0.31982		0.1107	-0.41626		0.1107	-0.35645		0.1107	-0.39673		0.1107	-0.3418
0.1108	-0.55542		0.1108	-0.3064		0.1108	-0.40771		0.1108	-0.36011		0.1108	-0.40405		0.1108	-0.32104
0.1109	-0.5603		0.1109	-0.29663		0.1109	-0.39673		0.1109	-0.36133		0.1109	-0.41138		0.1109	-0.29541
0.111	-0.56519		0.111	-0.28809		0.111	-0.38818		0.111	-0.35645		0.111	-0.41382		0.111	-0.2832
0.1111	-0.56885		0.1111	-0.28076		0.1111	-0.3833		0.1111	-0.3479		0.1111	-0.41138		0.1111	-0.29541
0.1112	-0.57251		0.1112	-0.27832		0.1112	-0.37842		0.1112	-0.34058		0.1112	-0.40649		0.1112	-0.32104
0.1113	-0.57373		0.1113	-0.27832		0.1113	-0.37476		0.1113	-0.33447		0.1113	-0.40649		0.1113	-0.34546
0.1114	-0.57373		0.1114	-0.28442		0.1114	-0.37598		0.1114	-0.33325		0.1114	-0.4126		0.1114	-0.36133
0.1115	-0.57495		0.1115	-0.29053		0.1115	-0.37842		0.1115	-0.33691		0.1115	-0.42114		0.1115	-0.37354
0.1116	-0.57251		0.1116	-0.29297		0.1116	-0.37964		0.1116	-0.3418		0.1116	-0.43335		0.1116	-0.37354
0.1117	-0.57007		0.1117	-0.28809		0.1117	-0.37842		0.1117	-0.3479		0.1117	-0.45044		0.1117	-0.36133
0.1118	-0.57129		0.1118	-0.27832		0.1118	-0.37476		0.1118	-0.35889		0.1118	-0.46753		0.1118	-0.34912
0.1119	-0.57617		0.1119	-0.26611		0.1119	-0.36865		0.1119	-0.36743		0.1119	-0.48096		0.1119	-0.34668
0.112	-0.57739		0.112	-0.25391		0.112	-0.36255		0.112	-0.36865		0.112	-0.48828		0.112	-0.34668
0.1121	-0.58105		0.1121	-0.24414		0.1121	-0.35767		0.1121	-0.36377		0.1121	-0.49072		0.1121	-0.34058
0.1122	-0.5835		0.1122	-0.23926		0.1122	-0.35278		0.1122	-0.36133		0.1122	-0.48828		0.1122	-0.33447
0.1123	-0.57617		0.1123	-0.2417		0.1123	-0.34668		0.1123	-0.36133		0.1123	-0.48096		0.1123	-0.33813
0.1124	-0.56641		0.1124	-0.24902		0.1124	-0.33813		0.1124	-0.35767		0.1124	-0.47119		0.1124	-0.35034
0.1125	-0.56641		0.1125	-0.25635		0.1125	-0.33203		0.1125	-0.35156		0.1125	-0.46387		0.1125	-0.36621
0.1126	-0.56152		0.1126	-0.26001		0.1126	-0.32715		0.1126	-0.35522		0.1126	-0.46021		0.1126	-0.37842
0.1127	-0.55054		0.1127	-0.26245		0.1127	-0.32471		0.1127	-0.36743		0.1127	-0.45776		0.1127	-0.3894
0.1128	-0.54199		0.1128	-0.26245		0.1128	-0.32227		0.1128	-0.37964		0.1128	-0.4541		0.1128	-0.39917
0.1129	-0.53833		0.1129	-0.25879		0.1129	-0.3186		0.1129	-0.3894		0.1129	-0.45166		0.1129	-0.40405
0.113	-0.53101		0.113	-0.25024		0.113	-0.31738		0.113	-0.39795		0.113	-0.45288		0.113	-0.40405
0.1131	-0.5249		0.1131	-0.24048		0.1131	-0.31738		0.1131	-0.40405		0.1131	-0.45776		0.1131	-0.40649
0.1132	-0.52246		0.1132	-0.23926		0.1132	-0.31738		0.1132	-0.40405		0.1132	-0.45898		0.1132	-0.41138
0.1133	-0.52002		0.1133	-0.2478		0.1133	-0.31738		0.1133	-0.39551		0.1133	-0.45654		0.1133	-0.41748
0.1134	-0.51025		0.1134	-0.25635		0.1134	-0.31738		0.1134	-0.38574		0.1134	-0.44922		0.1134	-0.4248
0.1135	-0.50049		0.1135	-0.25879		0.1135	-0.3186		0.1135	-0.37598		0.1135	-0.44312		0.1135	-0.42847
0.1136	-0.49438		0.1136	-0.25513		0.1136	-0.31982		0.1136	-0.36743		0.1136	-0.44312		0.1136	-0.43213
0.1137	-0.48584		0.1137	-0.25269		0.1137	-0.31982		0.1137	-0.35889		0.1137	-0.44434		0.1137	-0.43579
0.1138	-0.47119		0.1138	-0.25391		0.1138	-0.31982		0.1138	-0.35522		0.1138	-0.44189		0.1138	-0.43823
0.1139	-0.45776		0.1139	-0.25635		0.1139	-0.31982		0.1139	-0.36011		0.1139	-0.44189		0.1139	-0.43701
0.114	-0.45044		0.114	-0.26123		0.114	-0.32104		0.114	-0.36987		0.114	-0.44434		0.114	-0.42969
0.1141	-0.448		0.1141	-0.26733		0.1141	-0.31982		0.1141	-0.3772		0.1141	-0.44434		0.1141	-0.42358
0.1142	-0.44434		0.1142	-0.2771		0.1142	-0.3186		0.1142	-0.37476		0.1142	-0.43945		0.1142	-0.4248
0.1143	-0.44067		0.1143	-0.28931		0.1143	-0.31494		0.1143	-0.36377		0.1143	-0.43823		0.1143	-0.42969
0.1144	-0.43945		0.1144	-0.29541		0.1144	-0.31372		0.1144	-0.34668		0.1144	-0.44067		0.1144	-0.43579
0.1145	-0.43945		0.1145	-0.29297		0.1145	-0.3125		0.1145	-0.32837		0.1145	-0.44189		0.1145	-0.44189
0.1146	-0.43701		0.1146	-0.28564		0.1146	-0.31128		0.1146	-0.31738		0.1146	-0.44189		0.1146	-0.45166
0.1147	-0.43091		0.1147	-0.27954		0.1147	-0.31006		0.1147	-0.3125		0.1147	-0.44189		0.1147	-0.46021
0.1148	-0.41748		0.1148	-0.27954		0.1148	-0.31006		0.1148	-0.30518		0.1148	-0.44312		0.1148	-0.46021
0.1149	-0.40039		0.1149	-0.28442		0.1149	-0.31128		0.1149	-0.29541		0.1149	-0.44067		0.1149	-0.46021
0.115	-0.3894		0.115	-0.28931		0.115	-0.30884		0.115	-0.28809		0.115	-0.43701		0.115	-0.46875
0.1151	-0.38818		0.1151	-0.28809		0.1151	-0.30762		0.1151	-0.2832		0.1151	-0.43091		0.1151	-0.4834
0.1152	-0.39063		0.1152	-0.28076		0.1152	-0.31128		0.1152	-0.27344		0.1152	-0.42603		0.1152	-0.4895
0.1153	-0.39063		0.1153	-0.27344		0.1153	-0.31982		0.1153	-0.25635		0.1153	-0.4248		0.1153	-0.48706
0.1154	-0.3772		0.1154	-0.27344		0.1154	-0.32959		0.1154	-0.24292		0.1154	-0.42603		0.1154	-0.48462
0.1155	-0.35522		0.1155	-0.28198		0.1155	-0.33447		0.1155	-0.23926		0.1155	-0.42847		0.1155	-0.4834
0.1156	-0.33813		0.1156	-0.29053		0.1156	-0.33447		0.1156	-0.2417		0.1156	-0.43091		0.1156	-0.47241
0.1157	-0.32959		0.1157	-0.29907		0.1157	-0.33447		0.1157	-0.24414		0.1157	-0.43091		0.1157	-0.44922
0.1158	-0.32593		0.1158	-0.3064		0.1158	-0.33569		0.1158	-0.24048		0.1158	-0.42969		0.1158	-0.42847
0.1159	-0.32227		0.1159	-0.31006		0.1159	-0.33813		0.1159	-0.23193		0.1159	-0.42969		0.1159	-0.42358
0.116	-0.3186		0.116	-0.31006		0.116	-0.33936		0.116	-0.22583		0.116	-0.42969		0.116	-0.42969
0.1161	-0.31616		0.1161	-0.30884		0.1161	-0.33936		0.1161	-0.22583		0.1161	-0.42969		0.1161	-0.43701
0.1162	-0.31494		0.1162	-0.3125		0.1162	-0.33813		0.1162	-0.23315		0.1162	-0.42969		0.1162	-0.44189
0.1163	-0.31616		0.1163	-0.31372		0.1163	-0.33813		0.1163	-0.2417		0.1163	-0.43091		0.1163	-0.44434
0.1164	-0.31738		0.1164	-0.30884		0.1164	-0.33936		0.1164	-0.24658		0.1164	-0.42969		0.1164	-0.44434
0.1165	-0.31616		0.1165	-0.30151		0.1165	-0.33936		0.1165	-0.24414		0.1165	-0.42847		0.1165	-0.44434
0.1166	-0.31128		0.1166	-0.29907		0.1166	-0.33691		0.1166	-0.23926		0.1166	-0.42603		0.1166	-0.44678
0.1167	-0.30518		0.1167	-0.29907		0.1167	-0.33813		0.1167	-0.23193		0.1167	-0.42358		0.1167	-0.44556
0.1168	-0.30151		0.1168	-0.29907		0.1168	-0.34302		0.1168	-0.22339		0.1168	-0.41992		0.1168	-0.43945
0.1169	-0.29785		0.1169	-0.29785		0.1169	-0.34912		0.1169	-0.21973		0.1169	-0.4187		0.1169	-0.43579
0.117	-0.29053		0.117	-0.29663		0.117	-0.35278		0.117	-0.22217		0.117	-0.42236		0.117	-0.43945
0.1171	-0.28564		0.1171	-0.29663		0.1171	-0.354		0.1171	-0.22705		0.1171	-0.43091		0.1171	-0.44312
0.1172	-0.2832		0.1172	-0.30029		0.1172	-0.35156		0.1172	-0.2356		0.1172	-0.43457		0.1172	-0.43945
0.1173	-0.27832		0.1173	-0.30396		0.1173	-0.34424		0.1173	-0.2478		0.1173	-0.43213		0.1173	-0.43457
0.1174	-0.271		0.1174	-0.30518		0.1174	-0.33813		0.1174	-0.26367		0.1174	-0.43091		0.1174	-0.42847
0.1175	-0.26855		0.1175	-0.30273		0.1175	-0.33569		0.1175	-0.27832		0.1175	-0.43213		0.1175	-0.42358
0.1176	-0.26855		0.1176	-0.30151		0.1176	-0.33447		0.1176	-0.29053		0.1176	-0.43091		0.1176	-0.42725
0.1177	-0.26489		0.1177	-0.30396		0.1177	-0.33081		0.1177	-0.30396		0.1177	-0.42969		0.1177	-0.44312
0.1178	-0.25635		0.1178	-0.30762		0.1178	-0.32959		0.1178	-0.3186		0.1178	-0.43091		0.1178	-0.45532
0.1179	-0.25269		0.1179	-0.30884		0.1179	-0.33325		0.1179	-0.33325		0.1179	-0.43213		0.1179	-0.45166
0.118	-0.25146		0.118	-0.30884		0.118	-0.33936		0.118	-0.34424		0.118	-0.43213		0.118	-0.44678
0.1181	-0.2478		0.1181	-0.30884		0.1181	-0.34302		0.1181	-0.34912		0.1181	-0.43213		0.1181	-0.45288
0.1182	-0.24414		0.1182	-0.31006		0.1182	-0.34912		0.1182	-0.35034		0.1182	-0.43701		0.1182	-0.46021
0.1183	-0.24658		0.1183	-0.31006		0.1183	-0.35278		0.1183	-0.35156		0.1183	-0.44556		0.1183	-0.46143
0.1184	-0.24902		0.1184	-0.30762		0.1184	-0.35034		0.1184	-0.354		0.1184	-0.45288		0.1184	-0.47119
0.1185	-0.24414		0.1185	-0.30396		0.1185	-0.34302		0.1185	-0.35767		0.1185	-0.45898		0.1185	-0.49072
0.1186	-0.23071		0.1186	-0.30029		0.1186	-0.33569		0.1186	-0.36133		0.1186	-0.46387		0.1186	-0.50781
0.1187	-0.21973		0.1187	-0.29785		0.1187	-0.32959		0.1187	-0.36865		0.1187	-0.46509		0.1187	-0.52124
0.1188	-0.21362		0.1188	-0.30029		0.1188	-0.32349		0.1188	-0.37598		0.1188	-0.46143		0.1188	-0.53711
0.1189	-0.20996		0.1189	-0.31006		0.1189	-0.31738		0.1189	-0.38086		0.1189	-0.45654		0.1189	-0.55054
0.119	-0.20752		0.119	-0.32471		0.119	-0.31738		0.119	-0.38452		0.119	-0.45044		0.119	-0.5603
0.1191	-0.2063		0.1191	-0.33813		0.1191	-0.32349		0.1191	-0.38818		0.1191	-0.44312		0.1191	-0.57495
0.1192	-0.20264		0.1192	-0.3479		0.1192	-0.33447		0.1192	-0.39551		0.1192	-0.43579		0.1192	-0.59692
0.1193	-0.19775		0.1193	-0.354		0.1193	-0.34424		0.1193	-0.40527		0.1193	-0.42725		0.1193	-0.61646
0.1194	-0.19287		0.1194	-0.36011		0.1194	-0.35156		0.1194	-0.41504		0.1194	-0.41992		0.1194	-0.61401
0.1195	-0.19165		0.1195	-0.36743		0.1195	-0.35645		0.1195	-0.4248		0.1195	-0.41504		0.1195	-0.59326
0.1196	-0.19287		0.1196	-0.36987		0.1196	-0.35889		0.1196	-0.43335		0.1196	-0.40894		0.1196	-0.56763
0.1197	-0.18921		0.1197	-0.36621		0.1197	-0.35767		0.1197	-0.43823		0.1197	-0.39917		0.1197	-0.55054
0.1198	-0.18311		0.1198	-0.35889		0.1198	-0.35522		0.1198	-0.43457		0.1198	-0.38574		0.1198	-0.54199
0.1199	-0.18311		0.1199	-0.35156		0.1199	-0.35278		0.1199	-0.42725		0.1199	-0.37109		0.1199	-0.54443
0.12	-0.18677		0.12	-0.35278		0.12	-0.35156		0.12	-0.4248		0.12	-0.354		0.12	-0.55176
0.1201	-0.18555		0.1201	-0.36377		0.1201	-0.35156		0.1201	-0.4248		0.1201	-0.33569		0.1201	-0.5542
0.1202	-0.17822		0.1202	-0.3772		0.1202	-0.35522		0.1202	-0.42114		0.1202	-0.3186		0.1202	-0.55054
0.1203	-0.1709		0.1203	-0.38818		0.1203	-0.36133		0.1203	-0.41992		0.1203	-0.30151		0.1203	-0.55176
0.1204	-0.16235		0.1204	-0.39673		0.1204	-0.36743		0.1204	-0.42603		0.1204	-0.2832		0.1204	-0.55786
0.1205	-0.15381		0.1205	-0.40405		0.1205	-0.37354		0.1205	-0.43213		0.1205	-0.26978		0.1205	-0.56763
0.1206	-0.15503		0.1206	-0.40405		0.1206	-0.38086		0.1206	-0.43701		0.1206	-0.26245		0.1206	-0.57007
0.1207	-0.16479		0.1207	-0.39673		0.1207	-0.38818		0.1207	-0.44312		0.1207	-0.26001		0.1207	-0.55786
0.1208	-0.16602		0.1208	-0.3894		0.1208	-0.39185		0.1208	-0.45044		0.1208	-0.26245		0.1208	-0.53833
0.1209	-0.15991		0.1209	-0.38574		0.1209	-0.39307		0.1209	-0.45288		0.1209	-0.26245		0.1209	-0.52368
0.121	-0.16235		0.121	-0.38574		0.121	-0.39185		0.121	-0.44556		0.121	-0.26001		0.121	-0.51514
0.1211	-0.16846		0.1211	-0.38696		0.1211	-0.39307		0.1211	-0.43457		0.1211	-0.25391		0.1211	-0.50415
0.1212	-0.1709		0.1212	-0.39185		0.1212	-0.39551		0.1212	-0.4248		0.1212	-0.2478		0.1212	-0.49194
0.1213	-0.17334		0.1213	-0.39795		0.1213	-0.39551		0.1213	-0.41626		0.1213	-0.24292		0.1213	-0.4834
0.1214	-0.17822		0.1214	-0.40405		0.1214	-0.39673		0.1214	-0.40649		0.1214	-0.23682		0.1214	-0.47852
0.1215	-0.17822		0.1215	-0.40405		0.1215	-0.39795		0.1215	-0.40161		0.1215	-0.22827		0.1215	-0.47363
0.1216	-0.17212		0.1216	-0.39795		0.1216	-0.39917		0.1216	-0.40405		0.1216	-0.22217		0.1216	-0.46631
0.1217	-0.1709		0.1217	-0.39063		0.1217	-0.39917		0.1217	-0.41504		0.1217	-0.21851		0.1217	-0.46021
0.1218	-0.17944		0.1218	-0.38696		0.1218	-0.39673		0.1218	-0.42847		0.1218	-0.21729		0.1218	-0.4541
0.1219	-0.18921		0.1219	-0.38452		0.1219	-0.39307		0.1219	-0.43945		0.1219	-0.21851		0.1219	-0.448
0.122	-0.19653		0.122	-0.3833		0.122	-0.3894		0.122	-0.44678		0.122	-0.21973		0.122	-0.44189
0.1221	-0.20386		0.1221	-0.38086		0.1221	-0.38818		0.1221	-0.45044		0.1221	-0.22217		0.1221	-0.43945
0.1222	-0.21484		0.1222	-0.3772		0.1222	-0.39063		0.1222	-0.44922		0.1222	-0.22339		0.1222	-0.44312
0.1223	-0.22339		0.1223	-0.37231		0.1223	-0.39307		0.1223	-0.44189		0.1223	-0.22461		0.1223	-0.45166
0.1224	-0.22217		0.1224	-0.36499		0.1224	-0.39551		0.1224	-0.43213		0.1224	-0.22949		0.1224	-0.45532
0.1225	-0.21851		0.1225	-0.35278		0.1225	-0.40039		0.1225	-0.42725		0.1225	-0.23926		0.1225	-0.45288
0.1226	-0.22217		0.1226	-0.33936		0.1226	-0.40527		0.1226	-0.43091		0.1226	-0.2478		0.1226	-0.44922
0.1227	-0.22339		0.1227	-0.33081		0.1227	-0.40527		0.1227	-0.43823		0.1227	-0.25146		0.1227	-0.45288
0.1228	-0.21851		0.1228	-0.33081		0.1228	-0.40405		0.1228	-0.448		0.1228	-0.25391		0.1228	-0.45654
0.1229	-0.21606		0.1229	-0.33813		0.1229	-0.40283		0.1229	-0.45776		0.1229	-0.25635		0.1229	-0.45166
0.123	-0.22095		0.123	-0.34546		0.123	-0.40649		0.123	-0.46509		0.123	-0.26001		0.123	-0.43823
0.1231	-0.23193		0.1231	-0.34912		0.1231	-0.41016		0.1231	-0.46997		0.1231	-0.26245		0.1231	-0.43335
0.1232	-0.24658		0.1232	-0.3479		0.1232	-0.41138		0.1232	-0.47485		0.1232	-0.26733		0.1232	-0.43823
0.1233	-0.25757		0.1233	-0.34546		0.1233	-0.41016		0.1233	-0.47729		0.1233	-0.27344		0.1233	-0.43701
0.1234	-0.26855		0.1234	-0.34546		0.1234	-0.40894		0.1234	-0.47607		0.1234	-0.28198		0.1234	-0.4248
0.1235	-0.2771		0.1235	-0.3479		0.1235	-0.40649		0.1235	-0.47974		0.1235	-0.29175		0.1235	-0.41382
0.1236	-0.27954		0.1236	-0.35034		0.1236	-0.39917		0.1236	-0.4895		0.1236	-0.29907		0.1236	-0.4126
0.1237	-0.28442		0.1237	-0.35278		0.1237	-0.39063		0.1237	-0.49927		0.1237	-0.30273		0.1237	-0.41382
0.1238	-0.30029		0.1238	-0.35156		0.1238	-0.38574		0.1238	-0.49927		0.1238	-0.30518		0.1238	-0.41626
0.1239	-0.31616		0.1239	-0.3479		0.1239	-0.38452		0.1239	-0.49194		0.1239	-0.30762		0.1239	-0.42603
0.124	-0.32837		0.124	-0.3418		0.124	-0.38574		0.124	-0.4834		0.124	-0.31128		0.124	-0.44556
0.1241	-0.33691		0.1241	-0.33447		0.1241	-0.38818		0.1241	-0.48096		0.1241	-0.31616		0.1241	-0.46509
0.1242	-0.34668		0.1242	-0.33081		0.1242	-0.39063		0.1242	-0.4834		0.1242	-0.31982		0.1242	-0.47607
0.1243	-0.35645		0.1243	-0.33203		0.1243	-0.39063		0.1243	-0.48828		0.1243	-0.32349		0.1243	-0.47485
0.1244	-0.36499		0.1244	-0.33203		0.1244	-0.3894		0.1244	-0.48828		0.1244	-0.32593		0.1244	-0.46753
0.1245	-0.37109		0.1245	-0.32959		0.1245	-0.38818		0.1245	-0.48096		0.1245	-0.32715		0.1245	-0.46021
0.1246	-0.3772		0.1246	-0.32715		0.1246	-0.38696		0.1246	-0.47119		0.1246	-0.32959		0.1246	-0.45532
0.1247	-0.38086		0.1247	-0.32837		0.1247	-0.38574		0.1247	-0.46875		0.1247	-0.33447		0.1247	-0.4541
0.1248	-0.38208		0.1248	-0.33325		0.1248	-0.38574		0.1248	-0.47241		0.1248	-0.34302		0.1248	-0.45288
0.1249	-0.38574		0.1249	-0.33936		0.1249	-0.38818		0.1249	-0.47974		0.1249	-0.35278		0.1249	-0.45288
0.125	-0.39429		0.125	-0.34302		0.125	-0.39185		0.125	-0.48828		0.125	-0.36011		0.125	-0.45898
0.1251	-0.40649		0.1251	-0.34546		0.1251	-0.39063		0.1251	-0.49683		0.1251	-0.36499		0.1251	-0.46509
0.1252	-0.41748		0.1252	-0.3479		0.1252	-0.38452		0.1252	-0.50415		0.1252	-0.37109		0.1252	-0.46509
0.1253	-0.42725		0.1253	-0.35034		0.1253	-0.38086		0.1253	-0.50537		0.1253	-0.37354		0.1253	-0.46265
0.1254	-0.43457		0.1254	-0.35156		0.1254	-0.37842		0.1254	-0.50171		0.1254	-0.37354		0.1254	-0.46509
0.1255	-0.44312		0.1255	-0.34912		0.1255	-0.37964		0.1255	-0.49561		0.1255	-0.37598		0.1255	-0.47607
0.1256	-0.46021		0.1256	-0.34546		0.1256	-0.38818		0.1256	-0.48584		0.1256	-0.3833		0.1256	-0.48584
0.1257	-0.47729		0.1257	-0.34424		0.1257	-0.39795		0.1257	-0.47363		0.1257	-0.39185		0.1257	-0.48706
0.1258	-0.48706		0.1258	-0.3418		0.1258	-0.40161		0.1258	-0.46143		0.1258	-0.39673		0.1258	-0.4834
0.1259	-0.48584		0.1259	-0.34058		0.1259	-0.40161		0.1259	-0.45044		0.1259	-0.39917		0.1259	-0.47852
0.126	-0.48584		0.126	-0.33813		0.126	-0.40527		0.126	-0.43945		0.126	-0.40161		0.126	-0.47119
0.1261	-0.49561		0.1261	-0.33936		0.1261	-0.40894		0.1261	-0.42847		0.1261	-0.40405		0.1261	-0.46143
0.1262	-0.50415		0.1262	-0.33936		0.1262	-0.40894		0.1262	-0.4187		0.1262	-0.40894		0.1262	-0.45898
0.1263	-0.50537		0.1263	-0.33936		0.1263	-0.40405		0.1263	-0.41382		0.1263	-0.4126		0.1263	-0.46753
0.1264	-0.50659		0.1264	-0.33691		0.1264	-0.39795		0.1264	-0.40894		0.1264	-0.41504		0.1264	-0.47119
0.1265	-0.51147		0.1265	-0.33569		0.1265	-0.3894		0.1265	-0.40527		0.1265	-0.41016		0.1265	-0.46509
0.1266	-0.51392		0.1266	-0.33813		0.1266	-0.38452		0.1266	-0.40527		0.1266	-0.40405		0.1266	-0.46021
0.1267	-0.51514		0.1267	-0.34302		0.1267	-0.38574		0.1267	-0.40405		0.1267	-0.39917		0.1267	-0.45288
0.1268	-0.5188		0.1268	-0.34912		0.1268	-0.39307		0.1268	-0.40039		0.1268	-0.39551		0.1268	-0.43701
0.1269	-0.52734		0.1269	-0.35522		0.1269	-0.40161		0.1269	-0.39429		0.1269	-0.39063		0.1269	-0.41748
0.127	-0.53589		0.127	-0.36011		0.127	-0.40771		0.127	-0.38818		0.127	-0.38574		0.127	-0.40283
0.1271	-0.53955		0.1271	-0.36133		0.1271	-0.41504		0.1271	-0.3833		0.1271	-0.38574		0.1271	-0.38818
0.1272	-0.54321		0.1272	-0.35645		0.1272	-0.41992		0.1272	-0.37842		0.1272	-0.39063		0.1272	-0.3772
0.1273	-0.54688		0.1273	-0.34424		0.1273	-0.41992		0.1273	-0.3772		0.1273	-0.40039		0.1273	-0.36987
0.1274	-0.55054		0.1274	-0.32837		0.1274	-0.41504		0.1274	-0.38086		0.1274	-0.40894		0.1274	-0.35889
0.1275	-0.55176		0.1275	-0.31372		0.1275	-0.40649		0.1275	-0.3833		0.1275	-0.41626		0.1275	-0.33936
0.1276	-0.55176		0.1276	-0.30396		0.1276	-0.39673		0.1276	-0.38086		0.1276	-0.41992		0.1276	-0.31738
0.1277	-0.55298		0.1277	-0.29785		0.1277	-0.3894		0.1277	-0.37354		0.1277	-0.41992		0.1277	-0.31006
0.1278	-0.55542		0.1278	-0.29419		0.1278	-0.38452		0.1278	-0.36621		0.1278	-0.41626		0.1278	-0.32593
0.1279	-0.55786		0.1279	-0.29419		0.1279	-0.38208		0.1279	-0.36011		0.1279	-0.4126		0.1279	-0.35034
0.128	-0.55908		0.128	-0.29541		0.128	-0.38208		0.128	-0.354		0.128	-0.41382		0.128	-0.36987
0.1281	-0.5603		0.1281	-0.30029		0.1281	-0.3833		0.1281	-0.354		0.1281	-0.42114		0.1281	-0.3833
0.1282	-0.55908		0.1282	-0.30518		0.1282	-0.38452		0.1282	-0.36011		0.1282	-0.42969		0.1282	-0.38818
0.1283	-0.5542		0.1283	-0.30396		0.1283	-0.3833		0.1283	-0.36621		0.1283	-0.44189		0.1283	-0.38452
0.1284	-0.55054		0.1284	-0.29785		0.1284	-0.37964		0.1284	-0.37354		0.1284	-0.45776		0.1284	-0.37964
0.1285	-0.55542		0.1285	-0.28809		0.1285	-0.37598		0.1285	-0.3833		0.1285	-0.47607		0.1285	-0.3772
0.1286	-0.56152		0.1286	-0.2771		0.1286	-0.37231		0.1286	-0.39063		0.1286	-0.4895		0.1286	-0.37476
0.1287	-0.56519		0.1287	-0.26489		0.1287	-0.36621		0.1287	-0.3894		0.1287	-0.49683		0.1287	-0.36865
0.1288	-0.56763		0.1288	-0.25879		0.1288	-0.36255		0.1288	-0.38452		0.1288	-0.49805		0.1288	-0.36011
0.1289	-0.57007		0.1289	-0.26001		0.1289	-0.35645		0.1289	-0.38086		0.1289	-0.49194		0.1289	-0.35767
0.129	-0.56274		0.129	-0.26733		0.129	-0.3479		0.129	-0.3772		0.129	-0.48462		0.129	-0.36499
0.1291	-0.55908		0.1291	-0.27466		0.1291	-0.3418		0.1291	-0.36865		0.1291	-0.47607		0.1291	-0.37842
0.1292	-0.55908		0.1292	-0.2771		0.1292	-0.33936		0.1292	-0.36377		0.1292	-0.47119		0.1292	-0.3894
0.1293	-0.55176		0.1293	-0.27954		0.1293	-0.33813		0.1293	-0.36621		0.1293	-0.46631		0.1293	-0.39795
0.1294	-0.54321		0.1294	-0.28198		0.1294	-0.33691		0.1294	-0.3772		0.1294	-0.46265		0.1294	-0.40771
0.1295	-0.53955		0.1295	-0.28198		0.1295	-0.33447		0.1295	-0.39063		0.1295	-0.45776		0.1295	-0.4187
0.1296	-0.53711		0.1296	-0.2771		0.1296	-0.33203		0.1296	-0.40649		0.1296	-0.45532		0.1296	-0.42603
0.1297	-0.52612		0.1297	-0.26489		0.1297	-0.33081		0.1297	-0.4187		0.1297	-0.45532		0.1297	-0.43091
0.1298	-0.51636		0.1298	-0.25391		0.1298	-0.32959		0.1298	-0.42603		0.1298	-0.45654		0.1298	-0.43579
0.1299	-0.51514		0.1299	-0.25391		0.1299	-0.32959		0.1299	-0.4248		0.1299	-0.45532		0.1299	-0.44189
0.13	-0.51514		0.13	-0.26245		0.13	-0.32837		0.13	-0.4126		0.13	-0.45166		0.13	-0.44678
0.1301	-0.51147		0.1301	-0.26855		0.1301	-0.32715		0.1301	-0.39795		0.1301	-0.44678		0.1301	-0.45044
0.1302	-0.50537		0.1302	-0.26978		0.1302	-0.32715		0.1302	-0.38818		0.1302	-0.44434		0.1302	-0.45166
0.1303	-0.49561		0.1303	-0.26733		0.1303	-0.32715		0.1303	-0.3833		0.1303	-0.44556		0.1303	-0.45532
0.1304	-0.48462		0.1304	-0.26733		0.1304	-0.32593		0.1304	-0.37842		0.1304	-0.448		0.1304	-0.46021
0.1305	-0.47241		0.1305	-0.271		0.1305	-0.32471		0.1305	-0.37476		0.1305	-0.44922		0.1305	-0.46265
0.1306	-0.46143		0.1306	-0.2771		0.1306	-0.32471		0.1306	-0.37476		0.1306	-0.45044		0.1306	-0.45776
0.1307	-0.45654		0.1307	-0.2832		0.1307	-0.32471		0.1307	-0.37842		0.1307	-0.44922		0.1307	-0.448
0.1308	-0.45532		0.1308	-0.29175		0.1308	-0.32349		0.1308	-0.38086		0.1308	-0.44434		0.1308	-0.43823
0.1309	-0.45288		0.1309	-0.30273		0.1309	-0.32104		0.1309	-0.37354		0.1309	-0.43945		0.1309	-0.43823
0.131	-0.45044		0.131	-0.31128		0.131	-0.31982		0.131	-0.36255		0.131	-0.43945		0.131	-0.45044
0.1311	-0.44678		0.1311	-0.31372		0.1311	-0.32227		0.1311	-0.35034		0.1311	-0.44312		0.1311	-0.46387
0.1312	-0.44678		0.1312	-0.30884		0.1312	-0.32349		0.1312	-0.33813		0.1312	-0.44556		0.1312	-0.47241
0.1313	-0.44922		0.1313	-0.30151		0.1313	-0.32104		0.1313	-0.33203		0.1313	-0.44556		0.1313	-0.47974
0.1314	-0.44556		0.1314	-0.29785		0.1314	-0.31738		0.1314	-0.32715		0.1314	-0.448		0.1314	-0.48584
0.1315	-0.43213		0.1315	-0.29907		0.1315	-0.31494		0.1315	-0.3186		0.1315	-0.45166		0.1315	-0.48462
0.1316	-0.41748		0.1316	-0.30396		0.1316	-0.31372		0.1316	-0.30884		0.1316	-0.45044		0.1316	-0.48462
0.1317	-0.40894		0.1317	-0.30762		0.1317	-0.3125		0.1317	-0.29907		0.1317	-0.44189		0.1317	-0.49316
0.1318	-0.40649		0.1318	-0.3064		0.1318	-0.31494		0.1318	-0.29053		0.1318	-0.43335		0.1318	-0.50049
0.1319	-0.40894		0.1319	-0.30029		0.1319	-0.32227		0.1319	-0.2771		0.1319	-0.42847		0.1319	-0.50049
0.132	-0.40649		0.132	-0.29663		0.132	-0.32959		0.132	-0.26123		0.132	-0.42725		0.132	-0.49805
0.1321	-0.3894		0.1321	-0.29785		0.1321	-0.33447		0.1321	-0.25146		0.1321	-0.4248		0.1321	-0.49561
0.1322	-0.36621		0.1322	-0.30396		0.1322	-0.33691		0.1322	-0.25269		0.1322	-0.42236		0.1322	-0.4895
0.1323	-0.3479		0.1323	-0.3125		0.1323	-0.33691		0.1323	-0.25879		0.1323	-0.42236		0.1323	-0.47607
0.1324	-0.34058		0.1324	-0.32349		0.1324	-0.33691		0.1324	-0.26001		0.1324	-0.42114		0.1324	-0.45532
0.1325	-0.33813		0.1325	-0.33081		0.1325	-0.33691		0.1325	-0.25513		0.1325	-0.42358		0.1325	-0.44067
0.1326	-0.33691		0.1326	-0.33081		0.1326	-0.33691		0.1326	-0.2478		0.1326	-0.42603		0.1326	-0.43945
0.1327	-0.33569		0.1327	-0.32837		0.1327	-0.33691		0.1327	-0.24292		0.1327	-0.42725		0.1327	-0.44556
0.1328	-0.33691		0.1328	-0.32837		0.1328	-0.33691		0.1328	-0.24414		0.1328	-0.42603		0.1328	-0.45288
0.1329	-0.3418		0.1329	-0.33325		0.1329	-0.33691		0.1329	-0.2478		0.1329	-0.42358		0.1329	-0.45654
0.133	-0.34668		0.133	-0.33447		0.133	-0.33691		0.133	-0.25146		0.133	-0.42358		0.133	-0.46143
0.1331	-0.34912		0.1331	-0.33081		0.1331	-0.33936		0.1331	-0.25269		0.1331	-0.42358		0.1331	-0.46509
0.1332	-0.3479		0.1332	-0.32471		0.1332	-0.33936		0.1332	-0.25269		0.1332	-0.42236		0.1332	-0.46387
0.1333	-0.34424		0.1333	-0.32227		0.1333	-0.33936		0.1333	-0.25024		0.1333	-0.4187		0.1333	-0.46021
0.1334	-0.33691		0.1334	-0.32104		0.1334	-0.3418		0.1334	-0.2417		0.1334	-0.41626		0.1334	-0.4541
0.1335	-0.33203		0.1335	-0.31982		0.1335	-0.34668		0.1335	-0.23438		0.1335	-0.41382		0.1335	-0.448
0.1336	-0.32837		0.1336	-0.3186		0.1336	-0.35034		0.1336	-0.23193		0.1336	-0.41382		0.1336	-0.448
0.1337	-0.32593		0.1337	-0.3186		0.1337	-0.354		0.1337	-0.23682		0.1337	-0.42114		0.1337	-0.4541
0.1338	-0.32227		0.1338	-0.32104		0.1338	-0.35522		0.1338	-0.24292		0.1338	-0.42969		0.1338	-0.45532
0.1339	-0.31616		0.1339	-0.32471		0.1339	-0.35278		0.1339	-0.25269		0.1339	-0.43091		0.1339	-0.45044
0.134	-0.30884		0.134	-0.32959		0.134	-0.3479		0.134	-0.26733		0.134	-0.42847		0.134	-0.44556
0.1341	-0.30396		0.1341	-0.32959		0.1341	-0.34424		0.1341	-0.2832		0.1341	-0.42847		0.1341	-0.44434
0.1342	-0.3064		0.1342	-0.32837		0.1342	-0.34424		0.1342	-0.29663		0.1342	-0.42969		0.1342	-0.44434
0.1343	-0.30884		0.1343	-0.32837		0.1343	-0.34058		0.1343	-0.31128		0.1343	-0.42969		0.1343	-0.45288
0.1344	-0.30273		0.1344	-0.33325		0.1344	-0.33447		0.1344	-0.32593		0.1344	-0.42725		0.1344	-0.46753
0.1345	-0.29297		0.1345	-0.33691		0.1345	-0.33325		0.1345	-0.33936		0.1345	-0.42725		0.1345	-0.47729
0.1346	-0.29053		0.1346	-0.33691		0.1346	-0.33447		0.1346	-0.35034		0.1346	-0.42603		0.1346	-0.46997
0.1347	-0.28931		0.1347	-0.33447		0.1347	-0.33691		0.1347	-0.35767		0.1347	-0.42603		0.1347	-0.46143
0.1348	-0.2832		0.1348	-0.33569		0.1348	-0.34302		0.1348	-0.36133		0.1348	-0.42969		0.1348	-0.46509
0.1349	-0.2771		0.1349	-0.33936		0.1349	-0.35034		0.1349	-0.36133		0.1349	-0.43457		0.1349	-0.47241
0.135	-0.27588		0.135	-0.33936		0.135	-0.35278		0.135	-0.36255		0.135	-0.44067		0.135	-0.47607
0.1351	-0.27344		0.1351	-0.33569		0.1351	-0.34912		0.1351	-0.36743		0.1351	-0.44556		0.1351	-0.4895
0.1352	-0.26611		0.1352	-0.33081		0.1352	-0.34302		0.1352	-0.37354		0.1352	-0.45166		0.1352	-0.51025
0.1353	-0.25513		0.1353	-0.32593		0.1353	-0.33936		0.1353	-0.37964		0.1353	-0.45654		0.1353	-0.52612
0.1354	-0.24536		0.1354	-0.32349		0.1354	-0.33447		0.1354	-0.38574		0.1354	-0.45776		0.1354	-0.53833
0.1355	-0.23804		0.1355	-0.32715		0.1355	-0.32837		0.1355	-0.39063		0.1355	-0.4541		0.1355	-0.55054
0.1356	-0.23438		0.1356	-0.33691		0.1356	-0.32349		0.1356	-0.39307		0.1356	-0.44678		0.1356	-0.56274
0.1357	-0.23193		0.1357	-0.35156		0.1357	-0.32471		0.1357	-0.39429		0.1357	-0.44067		0.1357	-0.57617
0.1358	-0.22827		0.1358	-0.36499		0.1358	-0.33325		0.1358	-0.39673		0.1358	-0.43579		0.1358	-0.59204
0.1359	-0.22339		0.1359	-0.37476		0.1359	-0.34424		0.1359	-0.40283		0.1359	-0.42969		0.1359	-0.61157
0.136	-0.22095		0.136	-0.3833		0.136	-0.35522		0.136	-0.41138		0.136	-0.4248		0.136	-0.62134
0.1361	-0.21973		0.1361	-0.38818		0.1361	-0.36255		0.1361	-0.42114		0.1361	-0.4187		0.1361	-0.61401
0.1362	-0.21973		0.1362	-0.39185		0.1362	-0.36865		0.1362	-0.43213		0.1362	-0.41382		0.1362	-0.5896
0.1363	-0.21484		0.1363	-0.39185		0.1363	-0.37109		0.1363	-0.44067		0.1363	-0.40527		0.1363	-0.56152
0.1364	-0.2063		0.1364	-0.38818		0.1364	-0.36987		0.1364	-0.44434		0.1364	-0.39307		0.1364	-0.54443
0.1365	-0.19897		0.1365	-0.37964		0.1365	-0.36377		0.1365	-0.44189		0.1365	-0.37842		0.1365	-0.54077
0.1366	-0.2002		0.1366	-0.37476		0.1366	-0.36011		0.1366	-0.43945		0.1366	-0.36011		0.1366	-0.54565
0.1367	-0.20386		0.1367	-0.37842		0.1367	-0.35889		0.1367	-0.43945		0.1367	-0.34058		0.1367	-0.55542
0.1368	-0.20142		0.1368	-0.3894		0.1368	-0.36011		0.1368	-0.43457		0.1368	-0.32104		0.1368	-0.55786
0.1369	-0.19653		0.1369	-0.39917		0.1369	-0.36499		0.1369	-0.42969		0.1369	-0.30396		0.1369	-0.55908
0.137	-0.19043		0.137	-0.40894		0.137	-0.37109		0.137	-0.43213		0.137	-0.28931		0.137	-0.56274
0.1371	-0.18311		0.1371	-0.41626		0.1371	-0.37598		0.1371	-0.43945		0.1371	-0.27466		0.1371	-0.57129
0.1372	-0.17578		0.1372	-0.4187		0.1372	-0.37842		0.1372	-0.44556		0.1372	-0.26123		0.1372	-0.57617
0.1373	-0.17822		0.1373	-0.41504		0.1373	-0.3833		0.1373	-0.45044		0.1373	-0.25513		0.1373	-0.57129
0.1374	-0.18433		0.1374	-0.40894		0.1374	-0.3894		0.1374	-0.45898		0.1374	-0.25391		0.1374	-0.5542
0.1375	-0.18066		0.1375	-0.40283		0.1375	-0.39307		0.1375	-0.46509		0.1375	-0.25635		0.1375	-0.53589
0.1376	-0.17944		0.1376	-0.39917		0.1376	-0.39307		0.1376	-0.46265		0.1376	-0.25757		0.1376	-0.52612
0.1377	-0.18555		0.1377	-0.39673		0.1377	-0.39185		0.1377	-0.45166		0.1377	-0.25635		0.1377	-0.51758
0.1378	-0.18921		0.1378	-0.39917		0.1378	-0.39307		0.1378	-0.44189		0.1378	-0.25146		0.1378	-0.50537
0.1379	-0.18921		0.1379	-0.40649		0.1379	-0.39429		0.1379	-0.43213		0.1379	-0.24658		0.1379	-0.49316
0.138	-0.19287		0.138	-0.41626		0.138	-0.39673		0.138	-0.42236		0.138	-0.2417		0.138	-0.48584
0.1381	-0.2002		0.1381	-0.42236		0.1381	-0.39795		0.1381	-0.41504		0.1381	-0.2356		0.1381	-0.4834
0.1382	-0.2002		0.1382	-0.41992		0.1382	-0.39917		0.1382	-0.41382		0.1382	-0.22827		0.1382	-0.48096
0.1383	-0.19531		0.1383	-0.40894		0.1383	-0.40161		0.1383	-0.42114		0.1383	-0.22339		0.1383	-0.47485
0.1384	-0.19653		0.1384	-0.40039		0.1384	-0.40161		0.1384	-0.43457		0.1384	-0.21851		0.1384	-0.46509
0.1385	-0.20508		0.1385	-0.39917		0.1385	-0.40039		0.1385	-0.448		0.1385	-0.21606		0.1385	-0.45654
0.1386	-0.2124		0.1386	-0.39795		0.1386	-0.39673		0.1386	-0.45532		0.1386	-0.21606		0.1386	-0.45044
0.1387	-0.21729		0.1387	-0.39551		0.1387	-0.39307		0.1387	-0.46021		0.1387	-0.21851		0.1387	-0.44678
0.1388	-0.22461		0.1388	-0.39063		0.1388	-0.39307		0.1388	-0.46265		0.1388	-0.22095		0.1388	-0.44434
0.1389	-0.23682		0.1389	-0.38696		0.1389	-0.39429		0.1389	-0.45898		0.1389	-0.22461		0.1389	-0.44678
0.139	-0.24658		0.139	-0.38086		0.139	-0.39795		0.139	-0.448		0.139	-0.22705		0.139	-0.45288
0.1391	-0.2478		0.1391	-0.37231		0.1391	-0.40161		0.1391	-0.43701		0.1391	-0.23193		0.1391	-0.45288
0.1392	-0.24658		0.1392	-0.35767		0.1392	-0.40649		0.1392	-0.43457		0.1392	-0.2417		0.1392	-0.44678
0.1393	-0.24536		0.1393	-0.34424		0.1393	-0.40894		0.1393	-0.43823		0.1393	-0.2478		0.1393	-0.44312
0.1394	-0.24414		0.1394	-0.33936		0.1394	-0.40771		0.1394	-0.448		0.1394	-0.2478		0.1394	-0.44922
0.1395	-0.23926		0.1395	-0.34302		0.1395	-0.40527		0.1395	-0.45898		0.1395	-0.24658		0.1395	-0.45166
0.1396	-0.2356		0.1396	-0.35034		0.1396	-0.40649		0.1396	-0.46875		0.1396	-0.2478		0.1396	-0.43945
0.1397	-0.23926		0.1397	-0.35278		0.1397	-0.41016		0.1397	-0.47485		0.1397	-0.25024		0.1397	-0.4248
0.1398	-0.25146		0.1398	-0.35156		0.1398	-0.41138		0.1398	-0.47974		0.1398	-0.25146		0.1398	-0.42236
0.1399	-0.26733		0.1399	-0.34668		0.1399	-0.4126		0.1399	-0.4834		0.1399	-0.25513		0.1399	-0.4248
0.14	-0.28076		0.14	-0.34302		0.14	-0.41382		0.14	-0.48462		0.14	-0.26367		0.14	-0.41992
0.1401	-0.29297		0.1401	-0.34302		0.1401	-0.41382		0.1401	-0.48584		0.1401	-0.27588		0.1401	-0.41016
0.1402	-0.30151		0.1402	-0.34668		0.1402	-0.40894		0.1402	-0.49438		0.1402	-0.28564		0.1402	-0.40405
0.1403	-0.30518		0.1403	-0.35034		0.1403	-0.39917		0.1403	-0.50903		0.1403	-0.29053		0.1403	-0.40283
0.1404	-0.31616		0.1404	-0.35156		0.1404	-0.39307		0.1404	-0.51758		0.1404	-0.29297		0.1404	-0.40405
0.1405	-0.33691		0.1405	-0.34912		0.1405	-0.3894		0.1405	-0.51636		0.1405	-0.29297		0.1405	-0.41016
0.1406	-0.35278		0.1406	-0.34424		0.1406	-0.38818		0.1406	-0.50781		0.1406	-0.29541		0.1406	-0.42725
0.1407	-0.36011		0.1407	-0.33569		0.1407	-0.38818		0.1407	-0.49927		0.1407	-0.29907		0.1407	-0.448
0.1408	-0.36621		0.1408	-0.32837		0.1408	-0.3894		0.1408	-0.49683		0.1408	-0.30273		0.1408	-0.46265
0.1409	-0.37476		0.1409	-0.32471		0.1409	-0.39063		0.1409	-0.49927		0.1409	-0.30518		0.1409	-0.46753
0.141	-0.38452		0.141	-0.32715		0.141	-0.39185		0.141	-0.50171		0.141	-0.3064		0.141	-0.46509
0.1411	-0.39307		0.1411	-0.32715		0.1411	-0.39307		0.1411	-0.50049		0.1411	-0.31006		0.1411	-0.45898
0.1412	-0.40039		0.1412	-0.32227		0.1412	-0.39429		0.1412	-0.49316		0.1412	-0.31494		0.1412	-0.45166
0.1413	-0.40405		0.1413	-0.31982		0.1413	-0.39429		0.1413	-0.48462		0.1413	-0.31982		0.1413	-0.44556
0.1414	-0.40771		0.1414	-0.32227		0.1414	-0.39185		0.1414	-0.48096		0.1414	-0.32471		0.1414	-0.43945
0.1415	-0.41138		0.1415	-0.32959		0.1415	-0.39063		0.1415	-0.48462		0.1415	-0.33081		0.1415	-0.43579
0.1416	-0.41748		0.1416	-0.33447		0.1416	-0.39063		0.1416	-0.49316		0.1416	-0.33691		0.1416	-0.44067
0.1417	-0.42847		0.1417	-0.33569		0.1417	-0.39307		0.1417	-0.50415		0.1417	-0.34424		0.1417	-0.44922
0.1418	-0.44067		0.1418	-0.33691		0.1418	-0.39063		0.1418	-0.51636		0.1418	-0.34912		0.1418	-0.45288
0.1419	-0.45288		0.1419	-0.33691		0.1419	-0.38696		0.1419	-0.52246		0.1419	-0.35278		0.1419	-0.45166
0.142	-0.46143		0.142	-0.33691		0.142	-0.3833		0.142	-0.52124		0.142	-0.354		0.142	-0.45288
0.1421	-0.46753		0.1421	-0.33447		0.1421	-0.3833		0.1421	-0.51636		0.1421	-0.35278		0.1421	-0.45776
0.1422	-0.47485		0.1422	-0.33081		0.1422	-0.38452		0.1422	-0.50903		0.1422	-0.35522		0.1422	-0.46631
0.1423	-0.48706		0.1423	-0.32959		0.1423	-0.39307		0.1423	-0.49927		0.1423	-0.36255		0.1423	-0.46997
0.1424	-0.49927		0.1424	-0.32837		0.1424	-0.40039		0.1424	-0.48584		0.1424	-0.37109		0.1424	-0.46875
0.1425	-0.50293		0.1425	-0.32593		0.1425	-0.40405		0.1425	-0.47363		0.1425	-0.37598		0.1425	-0.46753
0.1426	-0.50171		0.1426	-0.32227		0.1426	-0.41138		0.1426	-0.46265		0.1426	-0.38086		0.1426	-0.46631
0.1427	-0.50537		0.1427	-0.31982		0.1427	-0.41748		0.1427	-0.45044		0.1427	-0.38574		0.1427	-0.45532
0.1428	-0.51636		0.1428	-0.3186		0.1428	-0.41992		0.1428	-0.43701		0.1428	-0.39063		0.1428	-0.44556
0.1429	-0.52368		0.1429	-0.3186		0.1429	-0.41626		0.1429	-0.42603		0.1429	-0.39307		0.1429	-0.44922
0.143	-0.52368		0.143	-0.3186		0.143	-0.41382		0.143	-0.4187		0.143	-0.39429		0.143	-0.46021
0.1431	-0.52734		0.1431	-0.31738		0.1431	-0.40894		0.1431	-0.41382		0.1431	-0.39429		0.1431	-0.46265
0.1432	-0.53223		0.1432	-0.31616		0.1432	-0.40283		0.1432	-0.41138		0.1432	-0.39185		0.1432	-0.45776
0.1433	-0.53223		0.1433	-0.3186		0.1433	-0.39795		0.1433	-0.41016		0.1433	-0.38696		0.1433	-0.45166
0.1434	-0.53101		0.1434	-0.32593		0.1434	-0.39795		0.1434	-0.40894		0.1434	-0.38086		0.1434	-0.43823
0.1435	-0.53467		0.1435	-0.33325		0.1435	-0.40405		0.1435	-0.40527		0.1435	-0.37476		0.1435	-0.4187
0.1436	-0.54321		0.1436	-0.33691		0.1436	-0.41138		0.1436	-0.40039		0.1436	-0.36865		0.1436	-0.40039
0.1437	-0.55298		0.1437	-0.33936		0.1437	-0.4187		0.1437	-0.39429		0.1437	-0.36499		0.1437	-0.38452
0.1438	-0.55786		0.1438	-0.33936		0.1438	-0.42603		0.1438	-0.38818		0.1438	-0.36621		0.1438	-0.36987
0.1439	-0.55908		0.1439	-0.33081		0.1439	-0.43213		0.1439	-0.38574		0.1439	-0.37231		0.1439	-0.35889
0.144	-0.5603		0.144	-0.31738		0.144	-0.43335		0.144	-0.38696		0.144	-0.37964		0.144	-0.35034
0.1441	-0.56274		0.1441	-0.30273		0.1441	-0.42969		0.1441	-0.3894		0.1441	-0.38574		0.1441	-0.33813
0.1442	-0.56274		0.1442	-0.29297		0.1442	-0.42358		0.1442	-0.39063		0.1442	-0.39185		0.1442	-0.31738
0.1443	-0.56274		0.1443	-0.28442		0.1443	-0.41626		0.1443	-0.38696		0.1443	-0.39673		0.1443	-0.30151
0.1444	-0.56396		0.1444	-0.2771		0.1444	-0.40894		0.1444	-0.37964		0.1444	-0.39673		0.1444	-0.30396
0.1445	-0.56519		0.1445	-0.27222		0.1445	-0.40161		0.1445	-0.37109		0.1445	-0.39307		0.1445	-0.32715
0.1446	-0.56763		0.1446	-0.271		0.1446	-0.39795		0.1446	-0.36499		0.1446	-0.39185		0.1446	-0.354
0.1447	-0.57007		0.1447	-0.27466		0.1447	-0.39917		0.1447	-0.36011		0.1447	-0.39551		0.1447	-0.36987
0.1448	-0.57007		0.1448	-0.28076		0.1448	-0.40161		0.1448	-0.36255		0.1448	-0.40283		0.1448	-0.37964
0.1449	-0.56641		0.1449	-0.28442		0.1449	-0.40283		0.1449	-0.37109		0.1449	-0.41138		0.1449	-0.38208
0.145	-0.56274		0.145	-0.28076		0.145	-0.40161		0.145	-0.37842		0.145	-0.42603		0.145	-0.3772
0.1451	-0.56274		0.1451	-0.27222		0.1451	-0.39795		0.1451	-0.38452		0.1451	-0.44189		0.1451	-0.36987
0.1452	-0.56885		0.1452	-0.26245		0.1452	-0.39307		0.1452	-0.39185		0.1452	-0.45776		0.1452	-0.36499
0.1453	-0.57129		0.1453	-0.25269		0.1453	-0.38818		0.1453	-0.39429		0.1453	-0.46875		0.1453	-0.35889
0.1454	-0.57373		0.1454	-0.24414		0.1454	-0.38452		0.1454	-0.39063		0.1454	-0.47485		0.1454	-0.35034
0.1455	-0.57861		0.1455	-0.23926		0.1455	-0.38086		0.1455	-0.38574		0.1455	-0.47363		0.1455	-0.34546
0.1456	-0.57617		0.1456	-0.24048		0.1456	-0.37476		0.1456	-0.38452		0.1456	-0.46753		0.1456	-0.34668
0.1457	-0.56641		0.1457	-0.24536		0.1457	-0.36621		0.1457	-0.38086		0.1457	-0.46143		0.1457	-0.35767
0.1458	-0.56396		0.1458	-0.25024		0.1458	-0.36011		0.1458	-0.37476		0.1458	-0.45532		0.1458	-0.37354
0.1459	-0.56274		0.1459	-0.25513		0.1459	-0.35889		0.1459	-0.37476		0.1459	-0.45044		0.1459	-0.3833
0.146	-0.5542		0.146	-0.25757		0.146	-0.36011		0.146	-0.38208		0.146	-0.44678		0.146	-0.39185
0.1461	-0.54443		0.1461	-0.25757		0.1461	-0.36011		0.1461	-0.39307		0.1461	-0.44312		0.1461	-0.40161
0.1462	-0.54321		0.1462	-0.25391		0.1462	-0.35645		0.1462	-0.40649		0.1462	-0.44067		0.1462	-0.40894
0.1463	-0.54077		0.1463	-0.24536		0.1463	-0.35278		0.1463	-0.4187		0.1463	-0.44067		0.1463	-0.41138
0.1464	-0.53223		0.1464	-0.23682		0.1464	-0.35034		0.1464	-0.42725		0.1464	-0.44067		0.1464	-0.41382
0.1465	-0.5249		0.1465	-0.2356		0.1465	-0.3479		0.1465	-0.42847		0.1465	-0.44067		0.1465	-0.41748
0.1466	-0.52368		0.1466	-0.2417		0.1466	-0.34546		0.1466	-0.42236		0.1466	-0.43823		0.1466	-0.42358
0.1467	-0.52002		0.1467	-0.25024		0.1467	-0.34546		0.1467	-0.41138		0.1467	-0.43213		0.1467	-0.42847
0.1468	-0.51392		0.1468	-0.25146		0.1468	-0.34546		0.1468	-0.40161		0.1468	-0.4248		0.1468	-0.43213
0.1469	-0.50537		0.1469	-0.2478		0.1469	-0.3479		0.1469	-0.39429		0.1469	-0.42114		0.1469	-0.43579
0.147	-0.49438		0.147	-0.24658		0.147	-0.34912		0.147	-0.38696		0.147	-0.42114		0.147	-0.44067
0.1471	-0.47852		0.1471	-0.2478		0.1471	-0.34912		0.1471	-0.38208		0.1471	-0.42236		0.1471	-0.44434
0.1472	-0.46387		0.1472	-0.25269		0.1472	-0.3479		0.1472	-0.3833		0.1472	-0.42236		0.1472	-0.44189
0.1473	-0.45288		0.1473	-0.25879		0.1473	-0.3479		0.1473	-0.38696		0.1473	-0.4248		0.1473	-0.43457
0.1474	-0.45166		0.1474	-0.26489		0.1474	-0.34912		0.1474	-0.39063		0.1474	-0.4248		0.1474	-0.42603
0.1475	-0.45532		0.1475	-0.27466		0.1475	-0.3479		0.1475	-0.38818		0.1475	-0.41992		0.1475	-0.42847
0.1476	-0.45654		0.1476	-0.28564		0.1476	-0.34546		0.1476	-0.38086		0.1476	-0.41504		0.1476	-0.43823
0.1477	-0.45654		0.1477	-0.29297		0.1477	-0.34546		0.1477	-0.36865		0.1477	-0.41626		0.1477	-0.44556
0.1478	-0.45654		0.1478	-0.29297		0.1478	-0.34912		0.1478	-0.35767		0.1478	-0.41992		0.1478	-0.448
0.1479	-0.45654		0.1479	-0.28564		0.1479	-0.34912		0.1479	-0.34912		0.1479	-0.42358		0.1479	-0.45776
0.148	-0.45654		0.148	-0.27832		0.148	-0.34546		0.148	-0.34424		0.148	-0.42603		0.148	-0.46997
0.1481	-0.45044		0.1481	-0.27466		0.1481	-0.34302		0.1481	-0.33813		0.1481	-0.42969		0.1481	-0.47363
0.1482	-0.43701		0.1482	-0.27832		0.1482	-0.34302		0.1482	-0.32837		0.1482	-0.42969		0.1482	-0.46875
0.1483	-0.42725		0.1483	-0.2832		0.1483	-0.3418		0.1483	-0.31738		0.1483	-0.4248		0.1483	-0.47119
0.1484	-0.42236		0.1484	-0.28564		0.1484	-0.33936		0.1484	-0.30884		0.1484	-0.41748		0.1484	-0.4834
0.1485	-0.4248		0.1485	-0.2832		0.1485	-0.3418		0.1485	-0.29785		0.1485	-0.41016		0.1485	-0.49072
0.1486	-0.42725		0.1486	-0.2771		0.1486	-0.34912		0.1486	-0.28076		0.1486	-0.40649		0.1486	-0.49072
0.1487	-0.41992		0.1487	-0.27466		0.1487	-0.36011		0.1487	-0.26489		0.1487	-0.40527		0.1487	-0.48706
0.1488	-0.39917		0.1488	-0.2771		0.1488	-0.36743		0.1488	-0.25879		0.1488	-0.40405		0.1488	-0.48462
0.1489	-0.37842		0.1489	-0.28442		0.1489	-0.37109		0.1489	-0.26245		0.1489	-0.40405		0.1489	-0.47607
0.149	-0.36621		0.149	-0.29663		0.149	-0.36865		0.149	-0.26978		0.149	-0.40405		0.149	-0.4541
0.1491	-0.36011		0.1491	-0.3064		0.1491	-0.36499		0.1491	-0.271		0.1491	-0.40527		0.1491	-0.43091
0.1492	-0.35767		0.1492	-0.30884		0.1492	-0.36255		0.1492	-0.26367		0.1492	-0.40649		0.1492	-0.42236
0.1493	-0.35278		0.1493	-0.30518		0.1493	-0.36255		0.1493	-0.25391		0.1493	-0.40649		0.1493	-0.42725
0.1494	-0.34912		0.1494	-0.30273		0.1494	-0.36133		0.1494	-0.2478		0.1494	-0.40527		0.1494	-0.43457
0.1495	-0.35034		0.1495	-0.30518		0.1495	-0.36133		0.1495	-0.25146		0.1495	-0.40405		0.1495	-0.44189
0.1496	-0.35278		0.1496	-0.30884		0.1496	-0.36255		0.1496	-0.26001		0.1496	-0.40283		0.1496	-0.44556
0.1497	-0.35522		0.1497	-0.30762		0.1497	-0.36255		0.1497	-0.26611		0.1497	-0.40405		0.1497	-0.448
0.1498	-0.354		0.1498	-0.30151		0.1498	-0.36377		0.1498	-0.26489		0.1498	-0.40405		0.1498	-0.45044
0.1499	-0.35278		0.1499	-0.29541		0.1499	-0.36499		0.1499	-0.26001		0.1499	-0.40161		0.1499	-0.45166
0.15	-0.34912		0.15	-0.29297		0.15	-0.36987		0.15	-0.25391		0.15	-0.39795		0.15	-0.45044
0.1501	-0.34424		0.1501	-0.29175		0.1501	-0.37476		0.1501	-0.24658		0.1501	-0.39551		0.1501	-0.44312
0.1502	-0.33813		0.1502	-0.28931		0.1502	-0.38208		0.1502	-0.2417		0.1502	-0.39551		0.1502	-0.43701
0.1503	-0.33081		0.1503	-0.28687		0.1503	-0.38574		0.1503	-0.2417		0.1503	-0.39795		0.1503	-0.43701
0.1504	-0.32715		0.1504	-0.28564		0.1504	-0.38818		0.1504	-0.24536		0.1504	-0.40527		0.1504	-0.44067
0.1505	-0.32471		0.1505	-0.28687		0.1505	-0.38574		0.1505	-0.25146		0.1505	-0.41138		0.1505	-0.43945
0.1506	-0.32227		0.1506	-0.29053		0.1506	-0.3772		0.1506	-0.26245		0.1506	-0.40894		0.1506	-0.43457
0.1507	-0.31738		0.1507	-0.29297		0.1507	-0.36743		0.1507	-0.27832		0.1507	-0.40527		0.1507	-0.43213
0.1508	-0.31494		0.1508	-0.29297		0.1508	-0.36377		0.1508	-0.29419		0.1508	-0.40649		0.1508	-0.42847
0.1509	-0.31616		0.1509	-0.29419		0.1509	-0.36377		0.1509	-0.3064		0.1509	-0.40894		0.1509	-0.42847
0.151	-0.31738		0.151	-0.29785		0.151	-0.36255		0.151	-0.3186		0.151	-0.40771		0.151	-0.44189
0.1511	-0.3125		0.1511	-0.29907		0.1511	-0.36011		0.1511	-0.33325		0.1511	-0.40527		0.1511	-0.45776
0.1512	-0.3064		0.1512	-0.29907		0.1512	-0.36255		0.1512	-0.34668		0.1512	-0.40405		0.1512	-0.45532
0.1513	-0.30273		0.1513	-0.29907		0.1513	-0.36499		0.1513	-0.35767		0.1513	-0.40283		0.1513	-0.44434
0.1514	-0.29907		0.1514	-0.29785		0.1514	-0.37109		0.1514	-0.36621		0.1514	-0.40161		0.1514	-0.44312
0.1515	-0.29297		0.1515	-0.29907		0.1515	-0.37842		0.1515	-0.36987		0.1515	-0.40405		0.1515	-0.45288
0.1516	-0.28809		0.1516	-0.29907		0.1516	-0.3833		0.1516	-0.37109		0.1516	-0.41138		0.1516	-0.46143
0.1517	-0.28442		0.1517	-0.29663		0.1517	-0.38086		0.1517	-0.37354		0.1517	-0.4187		0.1517	-0.47241
0.1518	-0.27954		0.1518	-0.29175		0.1518	-0.37476		0.1518	-0.37842		0.1518	-0.42603		0.1518	-0.49072
0.1519	-0.26978		0.1519	-0.28687		0.1519	-0.36743		0.1519	-0.38452		0.1519	-0.43457		0.1519	-0.50903
0.152	-0.26001		0.152	-0.2832		0.152	-0.36255		0.152	-0.39063		0.152	-0.44067		0.152	-0.5249
0.1521	-0.25024		0.1521	-0.2832		0.1521	-0.35522		0.1521	-0.39551		0.1521	-0.44189		0.1521	-0.53833
0.1522	-0.2417		0.1522	-0.29053		0.1522	-0.34668		0.1522	-0.40039		0.1522	-0.43701		0.1522	-0.55054
0.1523	-0.23682		0.1523	-0.30518		0.1523	-0.34302		0.1523	-0.40405		0.1523	-0.42969		0.1523	-0.5603
0.1524	-0.23682		0.1524	-0.31982		0.1524	-0.3479		0.1524	-0.40527		0.1524	-0.4248		0.1524	-0.57251
0.1525	-0.23438		0.1525	-0.33325		0.1525	-0.35889		0.1525	-0.40649		0.1525	-0.41748		0.1525	-0.59082
0.1526	-0.22705		0.1526	-0.34424		0.1526	-0.36865		0.1526	-0.4126		0.1526	-0.41138		0.1526	-0.60913
0.1527	-0.22217		0.1527	-0.35156		0.1527	-0.37476		0.1527	-0.42358		0.1527	-0.40527		0.1527	-0.61157
0.1528	-0.22217		0.1528	-0.354		0.1528	-0.38086		0.1528	-0.43335		0.1528	-0.40039		0.1528	-0.59692
0.1529	-0.22217		0.1529	-0.354		0.1529	-0.38574		0.1529	-0.44312		0.1529	-0.39673		0.1529	-0.57617
0.153	-0.21973		0.153	-0.35156		0.153	-0.38818		0.153	-0.45166		0.153	-0.38818		0.153	-0.55664
0.1531	-0.21118		0.1531	-0.34546		0.1531	-0.38696		0.1531	-0.45288		0.1531	-0.37598		0.1531	-0.54077
0.1532	-0.2063		0.1532	-0.33813		0.1532	-0.38574		0.1532	-0.448		0.1532	-0.36011		0.1532	-0.53711
0.1533	-0.20752		0.1533	-0.33813		0.1533	-0.38574		0.1533	-0.44312		0.1533	-0.3418		0.1533	-0.54443
0.1534	-0.21118		0.1534	-0.34668		0.1534	-0.38696		0.1534	-0.44189		0.1534	-0.32349		0.1534	-0.55176
0.1535	-0.20874		0.1535	-0.35767		0.1535	-0.39063		0.1535	-0.43823		0.1535	-0.30518		0.1535	-0.55054
0.1536	-0.20264		0.1536	-0.36743		0.1536	-0.39673		0.1536	-0.43701		0.1536	-0.28931		0.1536	-0.5481
0.1537	-0.19775		0.1537	-0.3772		0.1537	-0.40161		0.1537	-0.44067		0.1537	-0.27344		0.1537	-0.55298
0.1538	-0.19165		0.1538	-0.38452		0.1538	-0.40405		0.1538	-0.448		0.1538	-0.25757		0.1538	-0.56152
0.1539	-0.18799		0.1539	-0.38452		0.1539	-0.40649		0.1539	-0.45166		0.1539	-0.24536		0.1539	-0.56519
0.154	-0.19287		0.154	-0.37964		0.154	-0.41138		0.154	-0.45654		0.154	-0.24048		0.154	-0.55786
0.1541	-0.19531		0.1541	-0.37354		0.1541	-0.41504		0.1541	-0.46509		0.1541	-0.23926		0.1541	-0.54199
0.1542	-0.18799		0.1542	-0.36743		0.1542	-0.4187		0.1542	-0.47241		0.1542	-0.23926		0.1542	-0.52612
0.1543	-0.18799		0.1543	-0.36499		0.1543	-0.41992		0.1543	-0.46997		0.1543	-0.23682		0.1543	-0.51636
0.1544	-0.19409		0.1544	-0.36377		0.1544	-0.42236		0.1544	-0.45898		0.1544	-0.23438		0.1544	-0.50781
0.1545	-0.19287		0.1545	-0.36865		0.1545	-0.4248		0.1545	-0.448		0.1545	-0.23193		0.1545	-0.49561
0.1546	-0.19287		0.1546	-0.37598		0.1546	-0.42725		0.1546	-0.43701		0.1546	-0.22705		0.1546	-0.48462
0.1547	-0.20142		0.1547	-0.38574		0.1547	-0.42847		0.1547	-0.42847		0.1547	-0.21973		0.1547	-0.47607
0.1548	-0.20752		0.1548	-0.39063		0.1548	-0.43091		0.1548	-0.4248		0.1548	-0.21118		0.1548	-0.47119
0.1549	-0.20508		0.1549	-0.38818		0.1549	-0.43213		0.1549	-0.42725		0.1549	-0.20508		0.1549	-0.46631
0.155	-0.20264		0.155	-0.37964		0.155	-0.43091		0.155	-0.43457		0.155	-0.20142		0.155	-0.46021
0.1551	-0.20996		0.1551	-0.37354		0.1551	-0.42969		0.1551	-0.44434		0.1551	-0.2002		0.1551	-0.4541
0.1552	-0.21973		0.1552	-0.37476		0.1552	-0.4248		0.1552	-0.45044		0.1552	-0.20142		0.1552	-0.448
0.1553	-0.22705		0.1553	-0.37598		0.1553	-0.41992		0.1553	-0.45654		0.1553	-0.20386		0.1553	-0.44189
0.1554	-0.23071		0.1554	-0.37354		0.1554	-0.41748		0.1554	-0.46387		0.1554	-0.2063		0.1554	-0.43701
0.1555	-0.24048		0.1555	-0.36621		0.1555	-0.4187		0.1555	-0.46631		0.1555	-0.20752		0.1555	-0.43701
0.1556	-0.25391		0.1556	-0.35767		0.1556	-0.42358		0.1556	-0.46143		0.1556	-0.20874		0.1556	-0.43945
0.1557	-0.26123		0.1557	-0.34912		0.1557	-0.42603		0.1557	-0.45044		0.1557	-0.21118		0.1557	-0.44067
0.1558	-0.25635		0.1558	-0.33813		0.1558	-0.42847		0.1558	-0.44189		0.1558	-0.21851		0.1558	-0.43945
0.1559	-0.25269		0.1559	-0.32593		0.1559	-0.43213		0.1559	-0.44189		0.1559	-0.22705		0.1559	-0.43701
0.156	-0.25391		0.156	-0.31738		0.156	-0.43457		0.156	-0.45166		0.156	-0.23193		0.156	-0.43823
0.1561	-0.25269		0.1561	-0.31616		0.1561	-0.43335		0.1561	-0.46387		0.1561	-0.23438		0.1561	-0.44189
0.1562	-0.25146		0.1562	-0.32227		0.1562	-0.43335		0.1562	-0.47485		0.1562	-0.23682		0.1562	-0.43823
0.1563	-0.25391		0.1563	-0.32959		0.1563	-0.43701		0.1563	-0.47852		0.1563	-0.24048		0.1563	-0.4248
0.1564	-0.26123		0.1564	-0.33447		0.1564	-0.43945		0.1564	-0.48096		0.1564	-0.2417		0.1564	-0.41504
0.1565	-0.27344		0.1565	-0.33203		0.1565	-0.43823		0.1565	-0.48462		0.1565	-0.2417		0.1565	-0.4187
0.1566	-0.28687		0.1566	-0.32593		0.1566	-0.43701		0.1566	-0.48706		0.1566	-0.24536		0.1566	-0.4187
0.1567	-0.29907		0.1567	-0.31982		0.1567	-0.43579		0.1567	-0.48706		0.1567	-0.25391		0.1567	-0.40649
0.1568	-0.31006		0.1568	-0.3186		0.1568	-0.43457		0.1568	-0.4895		0.1568	-0.26489		0.1568	-0.39307
0.1569	-0.31372		0.1569	-0.32104		0.1569	-0.42969		0.1569	-0.49683		0.1569	-0.27222		0.1569	-0.39063
0.157	-0.31738		0.157	-0.32349		0.157	-0.42358		0.157	-0.50659		0.157	-0.27588		0.157	-0.39551
0.1571	-0.32959		0.1571	-0.32471		0.1571	-0.41748		0.1571	-0.51147		0.1571	-0.27832		0.1571	-0.40161
0.1572	-0.34668		0.1572	-0.32349		0.1572	-0.41626		0.1572	-0.50903		0.1572	-0.28076		0.1572	-0.41138
0.1573	-0.35889		0.1573	-0.31982		0.1573	-0.41748		0.1573	-0.50171		0.1573	-0.28442		0.1573	-0.42847
0.1574	-0.36743		0.1574	-0.3125		0.1574	-0.4187		0.1574	-0.49683		0.1574	-0.28687		0.1574	-0.44922
0.1575	-0.37476		0.1575	-0.3064		0.1575	-0.42114		0.1575	-0.49683		0.1575	-0.28931		0.1575	-0.46143
0.1576	-0.3833		0.1576	-0.3064		0.1576	-0.42236		0.1576	-0.50049		0.1576	-0.29053		0.1576	-0.46265
0.1577	-0.39185		0.1577	-0.30762		0.1577	-0.42358		0.1577	-0.50171		0.1577	-0.29175		0.1577	-0.45532
0.1578	-0.39917		0.1578	-0.30518		0.1578	-0.42236		0.1578	-0.49927		0.1578	-0.29419		0.1578	-0.44556
0.1579	-0.40649		0.1579	-0.30029		0.1579	-0.42114		0.1579	-0.49072		0.1579	-0.29907		0.1579	-0.43945
0.158	-0.41382		0.158	-0.29907		0.158	-0.42114		0.158	-0.4834		0.158	-0.30273		0.158	-0.43701
0.1581	-0.4187		0.1581	-0.30273		0.1581	-0.42114		0.1581	-0.48218		0.1581	-0.30884		0.1581	-0.43457
0.1582	-0.4248		0.1582	-0.30762		0.1582	-0.42114		0.1582	-0.48828		0.1582	-0.31616		0.1582	-0.43335
0.1583	-0.43213		0.1583	-0.31006		0.1583	-0.42236		0.1583	-0.49561		0.1583	-0.32471		0.1583	-0.43701
0.1584	-0.44067		0.1584	-0.31128		0.1584	-0.42114		0.1584	-0.50415		0.1584	-0.32959		0.1584	-0.44434
0.1585	-0.45044		0.1585	-0.31372		0.1585	-0.4187		0.1585	-0.51392		0.1585	-0.33447		0.1585	-0.44556
0.1586	-0.46021		0.1586	-0.31738		0.1586	-0.41504		0.1586	-0.51758		0.1586	-0.33813		0.1586	-0.44434
0.1587	-0.46753		0.1587	-0.31982		0.1587	-0.4126		0.1587	-0.51758		0.1587	-0.33813		0.1587	-0.44678
0.1588	-0.47363		0.1588	-0.31738		0.1588	-0.41016		0.1588	-0.51392		0.1588	-0.33691		0.1588	-0.45532
0.1589	-0.48462		0.1589	-0.31372		0.1589	-0.4126		0.1589	-0.50659		0.1589	-0.34058		0.1589	-0.46265
0.159	-0.49927		0.159	-0.31128		0.159	-0.42114		0.159	-0.49316		0.159	-0.35034		0.159	-0.46387
0.1591	-0.51025		0.1591	-0.31128		0.1591	-0.42725		0.1591	-0.47852		0.1591	-0.35645		0.1591	-0.46509
0.1592	-0.51147		0.1592	-0.30884		0.1592	-0.42847		0.1592	-0.46753		0.1592	-0.36011		0.1592	-0.46753
0.1593	-0.50903		0.1593	-0.30273		0.1593	-0.43091		0.1593	-0.45654		0.1593	-0.36499		0.1593	-0.46265
0.1594	-0.51514		0.1594	-0.29907		0.1594	-0.43579		0.1594	-0.44312		0.1594	-0.37109		0.1594	-0.448
0.1595	-0.52612		0.1595	-0.29907		0.1595	-0.43579		0.1595	-0.42847		0.1595	-0.37598		0.1595	-0.44434
0.1596	-0.52856		0.1596	-0.30151		0.1596	-0.43213		0.1596	-0.41748		0.1596	-0.38208		0.1596	-0.45532
0.1597	-0.52734		0.1597	-0.30273		0.1597	-0.42725		0.1597	-0.41016		0.1597	-0.38696		0.1597	-0.46265
0.1598	-0.52979		0.1598	-0.30273		0.1598	-0.42236		0.1598	-0.40649		0.1598	-0.38574		0.1598	-0.45776
0.1599	-0.53345		0.1599	-0.30396		0.1599	-0.41626		0.1599	-0.40405		0.1599	-0.37964		0.1599	-0.45044
0.16	-0.53345		0.16	-0.31006		0.16	-0.41626		0.16	-0.40405		0.16	-0.37231		0.16	-0.44556
0.1601	-0.53711		0.1601	-0.3186		0.1601	-0.41992		0.1601	-0.40039		0.1601	-0.36621		0.1601	-0.43091
0.1602	-0.54443		0.1602	-0.32593		0.1602	-0.42725		0.1602	-0.39429		0.1602	-0.36011		0.1602	-0.41138
0.1603	-0.55298		0.1603	-0.33081		0.1603	-0.43213		0.1603	-0.38818		0.1603	-0.35645		0.1603	-0.39307
0.1604	-0.5603		0.1604	-0.33203		0.1604	-0.43823		0.1604	-0.3833		0.1604	-0.35767		0.1604	-0.37842
0.1605	-0.56396		0.1605	-0.32715		0.1605	-0.44434		0.1605	-0.37964		0.1605	-0.36255		0.1605	-0.36499
0.1606	-0.56763		0.1606	-0.31494		0.1606	-0.44922		0.1606	-0.37598		0.1606	-0.36987		0.1606	-0.35522
0.1607	-0.57129		0.1607	-0.29907		0.1607	-0.448		0.1607	-0.37598		0.1607	-0.37476		0.1607	-0.34302
0.1608	-0.57373		0.1608	-0.28564		0.1608	-0.43945		0.1608	-0.3772		0.1608	-0.38208		0.1608	-0.32227
0.1609	-0.57373		0.1609	-0.27588		0.1609	-0.42969		0.1609	-0.37598		0.1609	-0.3894		0.1609	-0.30029
0.161	-0.57495		0.161	-0.26855		0.161	-0.42114		0.161	-0.37109		0.161	-0.39429		0.161	-0.29663
0.1611	-0.57617		0.1611	-0.26245		0.1611	-0.41504		0.1611	-0.36499		0.1611	-0.39185		0.1611	-0.3186
0.1612	-0.57861		0.1612	-0.26001		0.1612	-0.41016		0.1612	-0.36011		0.1612	-0.38818		0.1612	-0.34302
0.1613	-0.57983		0.1613	-0.26245		0.1613	-0.40649		0.1613	-0.35767		0.1613	-0.38818		0.1613	-0.354
0.1614	-0.58105		0.1614	-0.26978		0.1614	-0.40527		0.1614	-0.35645		0.1614	-0.39307		0.1614	-0.36255
0.1615	-0.58228		0.1615	-0.2771		0.1615	-0.40649		0.1615	-0.36255		0.1615	-0.39917		0.1615	-0.37231
0.1616	-0.57739		0.1616	-0.2771		0.1616	-0.40527		0.1616	-0.36987		0.1616	-0.40771		0.1616	-0.37231
0.1617	-0.57129		0.1617	-0.26978		0.1617	-0.40161		0.1617	-0.37354		0.1617	-0.42236		0.1617	-0.36499
0.1618	-0.57007		0.1618	-0.26001		0.1618	-0.39917		0.1618	-0.37842		0.1618	-0.43945		0.1618	-0.35889
0.1619	-0.57617		0.1619	-0.25024		0.1619	-0.39307		0.1619	-0.38452		0.1619	-0.45532		0.1619	-0.35645
0.162	-0.58228		0.162	-0.24048		0.162	-0.38696		0.162	-0.38696		0.162	-0.46753		0.162	-0.35034
0.1621	-0.58716		0.1621	-0.23193		0.1621	-0.38208		0.1621	-0.3833		0.1621	-0.47241		0.1621	-0.3418
0.1622	-0.59326		0.1622	-0.23071		0.1622	-0.3772		0.1622	-0.37842		0.1622	-0.47119		0.1622	-0.33691
0.1623	-0.58838		0.1623	-0.2356		0.1623	-0.37109		0.1623	-0.37598		0.1623	-0.46387		0.1623	-0.3418
0.1624	-0.58105		0.1624	-0.23926		0.1624	-0.36255		0.1624	-0.37109		0.1624	-0.45532		0.1624	-0.35767
0.1625	-0.58105		0.1625	-0.2417		0.1625	-0.35767		0.1625	-0.36621		0.1625	-0.44922		0.1625	-0.37231
0.1626	-0.57861		0.1626	-0.24658		0.1626	-0.354		0.1626	-0.36743		0.1626	-0.44434		0.1626	-0.38086
0.1627	-0.57007		0.1627	-0.25146		0.1627	-0.35278		0.1627	-0.3772		0.1627	-0.43945		0.1627	-0.38818
0.1628	-0.56396		0.1628	-0.25391		0.1628	-0.34912		0.1628	-0.3894		0.1628	-0.43701		0.1628	-0.39551
0.1629	-0.56274		0.1629	-0.25024		0.1629	-0.34668		0.1629	-0.40161		0.1629	-0.43579		0.1629	-0.39917
0.163	-0.55542		0.163	-0.24048		0.163	-0.34546		0.163	-0.41016		0.163	-0.43579		0.163	-0.40161
0.1631	-0.54443		0.1631	-0.23071		0.1631	-0.34302		0.1631	-0.4187		0.1631	-0.43579		0.1631	-0.40405
0.1632	-0.54077		0.1632	-0.22949		0.1632	-0.3418		0.1632	-0.42358		0.1632	-0.43579		0.1632	-0.40894
0.1633	-0.53955		0.1633	-0.23804		0.1633	-0.33936		0.1633	-0.41992		0.1633	-0.43335		0.1633	-0.41626
0.1634	-0.53345		0.1634	-0.24658		0.1634	-0.33813		0.1634	-0.40527		0.1634	-0.42603		0.1634	-0.42236
0.1635	-0.52612		0.1635	-0.2478		0.1635	-0.33936		0.1635	-0.39063		0.1635	-0.41992		0.1635	-0.42725
0.1636	-0.52002		0.1636	-0.24536		0.1636	-0.33936		0.1636	-0.38086		0.1636	-0.41748		0.1636	-0.43091
0.1637	-0.51392		0.1637	-0.24292		0.1637	-0.33813		0.1637	-0.37598		0.1637	-0.41748		0.1637	-0.43457
0.1638	-0.50171		0.1638	-0.24536		0.1638	-0.33569		0.1638	-0.37354		0.1638	-0.41748		0.1638	-0.43457
0.1639	-0.48706		0.1639	-0.24902		0.1639	-0.33569		0.1639	-0.37354		0.1639	-0.41748		0.1639	-0.43091
0.164	-0.47607		0.164	-0.25391		0.164	-0.33569		0.164	-0.3772		0.164	-0.4187		0.164	-0.42358
0.1641	-0.47485		0.1641	-0.26001		0.1641	-0.33447		0.1641	-0.38086		0.1641	-0.41748		0.1641	-0.42236
0.1642	-0.47607		0.1642	-0.26978		0.1642	-0.33081		0.1642	-0.3772		0.1642	-0.4126		0.1642	-0.42725
0.1643	-0.47485		0.1643	-0.28198		0.1643	-0.32715		0.1643	-0.36743		0.1643	-0.41016		0.1643	-0.43335
0.1644	-0.47363		0.1644	-0.28809		0.1644	-0.32959		0.1644	-0.35522		0.1644	-0.4126		0.1644	-0.43701
0.1645	-0.47363		0.1645	-0.2832		0.1645	-0.33325		0.1645	-0.34546		0.1645	-0.41504		0.1645	-0.44312
0.1646	-0.47241		0.1646	-0.27466		0.1646	-0.33447		0.1646	-0.33936		0.1646	-0.41626		0.1646	-0.4541
0.1647	-0.46753		0.1647	-0.26733		0.1647	-0.33203		0.1647	-0.33569		0.1647	-0.4187		0.1647	-0.46143
0.1648	-0.45776		0.1648	-0.26611		0.1648	-0.33203		0.1648	-0.32959		0.1648	-0.42114		0.1648	-0.45776
0.1649	-0.44434		0.1649	-0.27222		0.1649	-0.33203		0.1649	-0.3186		0.1649	-0.42114		0.1649	-0.45288
0.165	-0.43701		0.165	-0.27832		0.165	-0.32959		0.165	-0.30762		0.165	-0.41504		0.165	-0.46143
0.1651	-0.43457		0.1651	-0.27954		0.1651	-0.32959		0.1651	-0.29785		0.1651	-0.40649		0.1651	-0.47485
0.1652	-0.43701		0.1652	-0.27344		0.1652	-0.33447		0.1652	-0.28442		0.1652	-0.40161		0.1652	-0.47852
0.1653	-0.43823		0.1653	-0.26733		0.1653	-0.34302		0.1653	-0.26855		0.1653	-0.40161		0.1653	-0.47485
0.1654	-0.42725		0.1654	-0.26733		0.1654	-0.35156		0.1654	-0.25391		0.1654	-0.40161		0.1654	-0.47363
0.1655	-0.40649		0.1655	-0.27344		0.1655	-0.35522		0.1655	-0.25024		0.1655	-0.40283		0.1655	-0.46997
0.1656	-0.3894		0.1656	-0.28198		0.1656	-0.35522		0.1656	-0.25391		0.1656	-0.40283		0.1656	-0.45288
0.1657	-0.3833		0.1657	-0.29053		0.1657	-0.354		0.1657	-0.25757		0.1657	-0.40039		0.1657	-0.42725
0.1658	-0.38086		0.1658	-0.29663		0.1658	-0.35156		0.1658	-0.25391		0.1658	-0.39917		0.1658	-0.40894
0.1659	-0.37964		0.1659	-0.29663		0.1659	-0.35034		0.1659	-0.24658		0.1659	-0.39917		0.1659	-0.40771
0.166	-0.37476		0.166	-0.29541		0.166	-0.35278		0.166	-0.23926		0.166	-0.40039		0.166	-0.41626
0.1661	-0.37109		0.1661	-0.29663		0.1661	-0.35278		0.1661	-0.23926		0.1661	-0.39917		0.1661	-0.42358
0.1662	-0.36743		0.1662	-0.30151		0.1662	-0.35278		0.1662	-0.24414		0.1662	-0.39551		0.1662	-0.42969
0.1663	-0.36499		0.1663	-0.30396		0.1663	-0.35156		0.1663	-0.25024		0.1663	-0.39307		0.1663	-0.43457
0.1664	-0.36499		0.1664	-0.29785		0.1664	-0.35156		0.1664	-0.25269		0.1664	-0.39429		0.1664	-0.43701
0.1665	-0.36743		0.1665	-0.28931		0.1665	-0.354		0.1665	-0.25146		0.1665	-0.39551		0.1665	-0.43945
0.1666	-0.36743		0.1666	-0.28442		0.1666	-0.35522		0.1666	-0.2478		0.1666	-0.39429		0.1666	-0.43823
0.1667	-0.36255		0.1667	-0.2832		0.1667	-0.35767		0.1667	-0.24048		0.1667	-0.39307		0.1667	-0.43213
0.1668	-0.35889		0.1668	-0.28198		0.1668	-0.36255		0.1668	-0.23193		0.1668	-0.39307		0.1668	-0.42236
0.1669	-0.35522		0.1669	-0.27832		0.1669	-0.36987		0.1669	-0.22705		0.1669	-0.39551		0.1669	-0.42114
0.167	-0.35034		0.167	-0.27588		0.167	-0.37354		0.167	-0.22705		0.167	-0.40161		0.167	-0.42725
0.1671	-0.34302		0.1671	-0.27588		0.1671	-0.37598		0.1671	-0.23315		0.1671	-0.41138		0.1671	-0.42969
0.1672	-0.33691		0.1672	-0.28198		0.1672	-0.37354		0.1672	-0.2417		0.1672	-0.41748		0.1672	-0.4248
0.1673	-0.33203		0.1673	-0.28931		0.1673	-0.36499		0.1673	-0.25391		0.1673	-0.41504		0.1673	-0.42114
0.1674	-0.32959		0.1674	-0.29297		0.1674	-0.35767		0.1674	-0.26978		0.1674	-0.4126		0.1674	-0.4187
0.1675	-0.32959		0.1675	-0.29297		0.1675	-0.35522		0.1675	-0.28442		0.1675	-0.41382		0.1675	-0.41748
0.1676	-0.33325		0.1676	-0.29175		0.1676	-0.354		0.1676	-0.29541		0.1676	-0.41382		0.1676	-0.42358
0.1677	-0.33081		0.1677	-0.29297		0.1677	-0.35156		0.1677	-0.30762		0.1677	-0.4126		0.1677	-0.43701
0.1678	-0.32227		0.1678	-0.29419		0.1678	-0.35278		0.1678	-0.32227		0.1678	-0.4126		0.1678	-0.44556
0.1679	-0.31738		0.1679	-0.29663		0.1679	-0.35767		0.1679	-0.33569		0.1679	-0.41382		0.1679	-0.43701
0.168	-0.3186		0.168	-0.29663		0.168	-0.36255		0.168	-0.34546		0.168	-0.41382		0.168	-0.42603
0.1681	-0.31616		0.1681	-0.29785		0.1681	-0.36743		0.1681	-0.35278		0.1681	-0.4126		0.1681	-0.42725
0.1682	-0.31006		0.1682	-0.30029		0.1682	-0.37354		0.1682	-0.35645		0.1682	-0.41626		0.1682	-0.43701
0.1683	-0.30518		0.1683	-0.30029		0.1683	-0.3772		0.1683	-0.35767		0.1683	-0.42114		0.1683	-0.44678
0.1684	-0.30396		0.1684	-0.29907		0.1684	-0.37354		0.1684	-0.36011		0.1684	-0.42603		0.1684	-0.46143
0.1685	-0.30029		0.1685	-0.29297		0.1685	-0.36499		0.1685	-0.36499		0.1685	-0.43213		0.1685	-0.48096
0.1686	-0.29053		0.1686	-0.28687		0.1686	-0.35645		0.1686	-0.37231		0.1686	-0.44189		0.1686	-0.49927
0.1687	-0.27832		0.1687	-0.28198		0.1687	-0.35034		0.1687	-0.37964		0.1687	-0.448		0.1687	-0.5127
0.1688	-0.26611		0.1688	-0.28564		0.1688	-0.34546		0.1688	-0.38574		0.1688	-0.44678		0.1688	-0.52612
0.1689	-0.25879		0.1689	-0.29785		0.1689	-0.3418		0.1689	-0.38696		0.1689	-0.43701		0.1689	-0.53711
0.169	-0.25757		0.169	-0.31616		0.169	-0.3418		0.169	-0.38574		0.169	-0.42725		0.169	-0.54565
0.1691	-0.25757		0.1691	-0.32959		0.1691	-0.3479		0.1691	-0.38452		0.1691	-0.42236		0.1691	-0.56152
0.1692	-0.25513		0.1692	-0.33936		0.1692	-0.35767		0.1692	-0.38818		0.1692	-0.41748		0.1692	-0.58594
0.1693	-0.25024		0.1693	-0.34668		0.1693	-0.36743		0.1693	-0.39795		0.1693	-0.4126		0.1693	-0.60425
0.1694	-0.25024		0.1694	-0.35156		0.1694	-0.37598		0.1694	-0.40894		0.1694	-0.40649		0.1694	-0.59937
0.1695	-0.25146		0.1695	-0.35522		0.1695	-0.3833		0.1695	-0.4187		0.1695	-0.40283		0.1695	-0.57251
0.1696	-0.25391		0.1696	-0.35645		0.1696	-0.38696		0.1696	-0.42725		0.1696	-0.39917		0.1696	-0.54321
0.1697	-0.25269		0.1697	-0.35522		0.1697	-0.38696		0.1697	-0.43457		0.1697	-0.39185		0.1697	-0.52734
0.1698	-0.24902		0.1698	-0.34912		0.1698	-0.38574		0.1698	-0.43457		0.1698	-0.37842		0.1698	-0.52246
0.1699	-0.24414		0.1699	-0.34424		0.1699	-0.3833		0.1699	-0.42725		0.1699	-0.36011		0.1699	-0.52612
0.17	-0.24536		0.17	-0.3479		0.17	-0.38086		0.17	-0.42236		0.17	-0.3418		0.17	-0.53223
0.1701	-0.24658		0.1701	-0.35767		0.1701	-0.38086		0.1701	-0.42236		0.1701	-0.32471		0.1701	-0.53345
0.1702	-0.24292		0.1702	-0.36865		0.1702	-0.38452		0.1702	-0.42114		0.1702	-0.30884		0.1702	-0.53101
0.1703	-0.23926		0.1703	-0.37842		0.1703	-0.39185		0.1703	-0.42236		0.1703	-0.29419		0.1703	-0.53467
0.1704	-0.23438		0.1704	-0.38574		0.1704	-0.39795		0.1704	-0.42725		0.1704	-0.27832		0.1704	-0.54565
0.1705	-0.22583		0.1705	-0.39185		0.1705	-0.40283		0.1705	-0.43213		0.1705	-0.26367		0.1705	-0.55664
0.1706	-0.22461		0.1706	-0.39063		0.1706	-0.40771		0.1706	-0.43457		0.1706	-0.25269		0.1706	-0.55664
0.1707	-0.23193		0.1707	-0.38574		0.1707	-0.41138		0.1707	-0.43823		0.1707	-0.2478		0.1707	-0.53833
0.1708	-0.23193		0.1708	-0.38086		0.1708	-0.41382		0.1708	-0.44434		0.1708	-0.2478		0.1708	-0.51514
0.1709	-0.22827		0.1709	-0.37842		0.1709	-0.41382		0.1709	-0.44556		0.1709	-0.24902		0.1709	-0.50049
0.171	-0.23193		0.171	-0.37354		0.171	-0.4126		0.171	-0.43945		0.171	-0.24902		0.171	-0.49194
0.1711	-0.23804		0.1711	-0.37231		0.1711	-0.4126		0.1711	-0.42969		0.1711	-0.24658		0.1711	-0.4834
0.1712	-0.2356		0.1712	-0.37598		0.1712	-0.41382		0.1712	-0.41992		0.1712	-0.2417		0.1712	-0.47241
0.1713	-0.2356		0.1713	-0.38574		0.1713	-0.41382		0.1713	-0.41016		0.1713	-0.2356		0.1713	-0.46265
0.1714	-0.24414		0.1714	-0.39307		0.1714	-0.41504		0.1714	-0.39917		0.1714	-0.22827		0.1714	-0.45776
0.1715	-0.25024		0.1715	-0.39429		0.1715	-0.41626		0.1715	-0.39307		0.1715	-0.22095		0.1715	-0.45288
0.1716	-0.24658		0.1716	-0.38574		0.1716	-0.41626		0.1716	-0.39429		0.1716	-0.21484		0.1716	-0.44556
0.1717	-0.24292		0.1717	-0.37842		0.1717	-0.41748		0.1717	-0.40894		0.1717	-0.2124		0.1717	-0.43701
0.1718	-0.2478		0.1718	-0.37476		0.1718	-0.41626		0.1718	-0.42725		0.1718	-0.2124		0.1718	-0.43091
0.1719	-0.25757		0.1719	-0.37476		0.1719	-0.41382		0.1719	-0.43823		0.1719	-0.21362		0.1719	-0.42603
0.172	-0.26367		0.172	-0.37476		0.172	-0.4126		0.172	-0.44189		0.172	-0.21606		0.172	-0.42236
0.1721	-0.26978		0.1721	-0.37231		0.1721	-0.41138		0.1721	-0.44556		0.1721	-0.21851		0.1721	-0.4187
0.1722	-0.27832		0.1722	-0.36865		0.1722	-0.41382		0.1722	-0.44678		0.1722	-0.21973		0.1722	-0.41992
0.1723	-0.29053		0.1723	-0.36377		0.1723	-0.41626		0.1723	-0.43945		0.1723	-0.21973		0.1723	-0.42358
0.1724	-0.29541		0.1724	-0.35645		0.1724	-0.4187		0.1724	-0.42969		0.1724	-0.22461		0.1724	-0.4248
0.1725	-0.29541		0.1725	-0.34546		0.1725	-0.42236		0.1725	-0.42358		0.1725	-0.23315		0.1725	-0.42236
0.1726	-0.29663		0.1726	-0.33447		0.1726	-0.42603		0.1726	-0.42603		0.1726	-0.2417		0.1726	-0.4187
0.1727	-0.29541		0.1727	-0.32593		0.1727	-0.42603		0.1727	-0.43335		0.1727	-0.24536		0.1727	-0.41992
0.1728	-0.29175		0.1728	-0.32715		0.1728	-0.42236		0.1728	-0.44434		0.1728	-0.24536		0.1728	-0.42236
0.1729	-0.29175		0.1729	-0.33325		0.1729	-0.42114		0.1729	-0.45288		0.1729	-0.24658		0.1729	-0.4126
0.173	-0.29663		0.173	-0.33936		0.173	-0.42358		0.173	-0.45532		0.173	-0.24902		0.173	-0.39795
0.1731	-0.3064		0.1731	-0.34302		0.1731	-0.4248		0.1731	-0.45776		0.1731	-0.25024		0.1731	-0.39307
0.1732	-0.31982		0.1732	-0.3418		0.1732	-0.4248		0.1732	-0.46265		0.1732	-0.25269		0.1732	-0.39795
0.1733	-0.33081		0.1733	-0.33813		0.1733	-0.42603		0.1733	-0.46631		0.1733	-0.25879		0.1733	-0.39429
0.1734	-0.34058		0.1734	-0.33447		0.1734	-0.4248		0.1734	-0.46631		0.1734	-0.26733		0.1734	-0.38208
0.1735	-0.34912		0.1735	-0.33447		0.1735	-0.42236		0.1735	-0.46875		0.1735	-0.27466		0.1735	-0.37476
0.1736	-0.35278		0.1736	-0.33813		0.1736	-0.41382		0.1736	-0.47729		0.1736	-0.27954		0.1736	-0.3772
0.1737	-0.35767		0.1737	-0.34058		0.1737	-0.40649		0.1737	-0.48706		0.1737	-0.2832		0.1737	-0.38086
0.1738	-0.37109		0.1738	-0.33813		0.1738	-0.40283		0.1738	-0.4895		0.1738	-0.28687		0.1738	-0.38696
0.1739	-0.38818		0.1739	-0.33081		0.1739	-0.39917		0.1739	-0.4834		0.1739	-0.29053		0.1739	-0.39917
0.174	-0.40039		0.174	-0.32104		0.174	-0.39795		0.174	-0.47363		0.174	-0.29297		0.174	-0.41748
0.1741	-0.40894		0.1741	-0.3125		0.1741	-0.39795		0.1741	-0.47119		0.1741	-0.29663		0.1741	-0.43701
0.1742	-0.41626		0.1742	-0.31128		0.1742	-0.40039		0.1742	-0.47729		0.1742	-0.30029		0.1742	-0.44556
0.1743	-0.42358		0.1743	-0.31494		0.1743	-0.40161		0.1743	-0.4834		0.1743	-0.30518		0.1743	-0.44434
0.1744	-0.43335		0.1744	-0.31738		0.1744	-0.40039		0.1744	-0.48096		0.1744	-0.31128		0.1744	-0.43701
0.1745	-0.44189		0.1745	-0.31616		0.1745	-0.39917		0.1745	-0.47119		0.1745	-0.31494		0.1745	-0.42969
0.1746	-0.44922		0.1746	-0.31372		0.1746	-0.40039		0.1746	-0.46021		0.1746	-0.31616		0.1746	-0.42603
0.1747	-0.45532		0.1747	-0.31738		0.1747	-0.39917		0.1747	-0.45532		0.1747	-0.31982		0.1747	-0.42114
0.1748	-0.45654		0.1748	-0.32349		0.1748	-0.39795		0.1748	-0.45776		0.1748	-0.32593		0.1748	-0.41748
0.1749	-0.46021		0.1749	-0.32837		0.1749	-0.39917		0.1749	-0.46387		0.1749	-0.33325		0.1749	-0.4187
0.175	-0.46875		0.175	-0.32959		0.175	-0.40039		0.175	-0.47241		0.175	-0.34058		0.175	-0.42358
0.1751	-0.48218		0.1751	-0.32959		0.1751	-0.39795		0.1751	-0.48584		0.1751	-0.34668		0.1751	-0.42969
0.1752	-0.49316		0.1752	-0.32959		0.1752	-0.39551		0.1752	-0.49683		0.1752	-0.35278		0.1752	-0.43213
0.1753	-0.50171		0.1753	-0.33203		0.1753	-0.39551		0.1753	-0.50171		0.1753	-0.35522		0.1753	-0.43335
0.1754	-0.50903		0.1754	-0.33325		0.1754	-0.39429		0.1754	-0.49805		0.1754	-0.35522		0.1754	-0.43701
0.1755	-0.51636		0.1755	-0.33203		0.1755	-0.39429		0.1755	-0.49072		0.1755	-0.35645		0.1755	-0.44189
0.1756	-0.52612		0.1756	-0.32837		0.1756	-0.40039		0.1756	-0.48096		0.1756	-0.36377		0.1756	-0.44312
0.1757	-0.54077		0.1757	-0.32715		0.1757	-0.40771		0.1757	-0.46875		0.1757	-0.37231		0.1757	-0.44556
0.1758	-0.54932		0.1758	-0.32471		0.1758	-0.40894		0.1758	-0.45776		0.1758	-0.37842		0.1758	-0.448
0.1759	-0.5481		0.1759	-0.31982		0.1759	-0.40894		0.1759	-0.44678		0.1759	-0.38086		0.1759	-0.448
0.176	-0.54565		0.176	-0.31616		0.176	-0.41382		0.176	-0.43579		0.176	-0.3833		0.176	-0.43823
0.1761	-0.55298		0.1761	-0.31616		0.1761	-0.41748		0.1761	-0.4248		0.1761	-0.38574		0.1761	-0.42358
0.1762	-0.5603		0.1762	-0.3186		0.1762	-0.41748		0.1762	-0.41138		0.1762	-0.38696		0.1762	-0.42236
0.1763	-0.56152		0.1763	-0.3186		0.1763	-0.41382		0.1763	-0.40161		0.1763	-0.39185		0.1763	-0.43457
0.1764	-0.5603		0.1764	-0.31982		0.1764	-0.40894		0.1764	-0.39429		0.1764	-0.39551		0.1764	-0.43823
0.1765	-0.56396		0.1765	-0.31982		0.1765	-0.40161		0.1765	-0.39185		0.1765	-0.39307		0.1765	-0.43091
0.1766	-0.56519		0.1766	-0.32227		0.1766	-0.39429		0.1766	-0.39185		0.1766	-0.38818		0.1766	-0.42603
0.1767	-0.56396		0.1767	-0.32715		0.1767	-0.39307		0.1767	-0.39185		0.1767	-0.38208		0.1767	-0.41626
0.1768	-0.56763		0.1768	-0.33447		0.1768	-0.39917		0.1768	-0.38818		0.1768	-0.37598		0.1768	-0.39551
0.1769	-0.57861		0.1769	-0.34058		0.1769	-0.40894		0.1769	-0.38208		0.1769	-0.37109		0.1769	-0.37354
0.177	-0.5896		0.177	-0.34424		0.177	-0.41504		0.177	-0.37598		0.177	-0.36743		0.177	-0.36011
0.1771	-0.59814		0.1771	-0.3418		0.1771	-0.4187		0.1771	-0.37109		0.1771	-0.36987		0.1771	-0.35034
0.1772	-0.60425		0.1772	-0.33447		0.1772	-0.42236		0.1772	-0.36743		0.1772	-0.3772		0.1772	-0.34058
0.1773	-0.60669		0.1773	-0.32104		0.1773	-0.42358		0.1773	-0.36621		0.1773	-0.38574		0.1773	-0.33203
0.1774	-0.60913		0.1774	-0.3064		0.1774	-0.42114		0.1774	-0.36743		0.1774	-0.39063		0.1774	-0.31738
0.1775	-0.60913		0.1775	-0.29541		0.1775	-0.41382		0.1775	-0.36743		0.1775	-0.39551		0.1775	-0.29297
0.1776	-0.60913		0.1776	-0.28687		0.1776	-0.40527		0.1776	-0.36499		0.1776	-0.39917		0.1776	-0.27344
0.1777	-0.60913		0.1777	-0.28198		0.1777	-0.39795		0.1777	-0.35767		0.1777	-0.40161		0.1777	-0.27344
0.1778	-0.60791		0.1778	-0.27954		0.1778	-0.39063		0.1778	-0.35156		0.1778	-0.40039		0.1778	-0.29053
0.1779	-0.60913		0.1779	-0.2771		0.1779	-0.38574		0.1779	-0.34546		0.1779	-0.39673		0.1779	-0.31372
0.178	-0.61401		0.178	-0.2771		0.178	-0.3833		0.178	-0.34058		0.178	-0.39917		0.178	-0.33569
0.1781	-0.61401		0.1781	-0.28198		0.1781	-0.3833		0.1781	-0.34058		0.1781	-0.40405		0.1781	-0.35034
0.1782	-0.61157		0.1782	-0.28687		0.1782	-0.38452		0.1782	-0.34668		0.1782	-0.41138		0.1782	-0.35156
0.1783	-0.60791		0.1783	-0.28687		0.1783	-0.3833		0.1783	-0.35278		0.1783	-0.42114		0.1783	-0.34546
0.1784	-0.60547		0.1784	-0.28076		0.1784	-0.38086		0.1784	-0.36011		0.1784	-0.43457		0.1784	-0.34058
0.1785	-0.60913		0.1785	-0.27344		0.1785	-0.3772		0.1785	-0.36865		0.1785	-0.45044		0.1785	-0.33813
0.1786	-0.61401		0.1786	-0.26367		0.1786	-0.37109		0.1786	-0.37354		0.1786	-0.46509		0.1786	-0.33325
0.1787	-0.61646		0.1787	-0.25269		0.1787	-0.36377		0.1787	-0.36865		0.1787	-0.47607		0.1787	-0.32471
0.1788	-0.61768		0.1788	-0.24292		0.1788	-0.35767		0.1788	-0.36255		0.1788	-0.47974		0.1788	-0.31616
0.1789	-0.61646		0.1789	-0.2417		0.1789	-0.35156		0.1789	-0.36011		0.1789	-0.47485		0.1789	-0.31372
0.179	-0.60669		0.179	-0.24902		0.179	-0.34424		0.179	-0.35889		0.179	-0.46753		0.179	-0.32349
0.1791	-0.60181		0.1791	-0.25757		0.1791	-0.33936		0.1791	-0.35278		0.1791	-0.46143		0.1791	-0.33936
0.1792	-0.60425		0.1792	-0.26367		0.1792	-0.33691		0.1792	-0.3479		0.1792	-0.45654		0.1792	-0.35156
0.1793	-0.59937		0.1793	-0.26733		0.1793	-0.33813		0.1793	-0.354		0.1793	-0.45166		0.1793	-0.35767
0.1794	-0.58838		0.1794	-0.26978		0.1794	-0.33691		0.1794	-0.36621		0.1794	-0.44678		0.1794	-0.36499
0.1795	-0.5835		0.1795	-0.26733		0.1795	-0.33325		0.1795	-0.3772		0.1795	-0.44312		0.1795	-0.37354
0.1796	-0.57983		0.1796	-0.26001		0.1796	-0.32959		0.1796	-0.38696		0.1796	-0.44189		0.1796	-0.37964
0.1797	-0.57251		0.1797	-0.24902		0.1797	-0.32837		0.1797	-0.39917		0.1797	-0.44434		0.1797	-0.38452
0.1798	-0.56519		0.1798	-0.2417		0.1798	-0.32715		0.1798	-0.40894		0.1798	-0.44678		0.1798	-0.39063
0.1799	-0.56274		0.1799	-0.24536		0.1799	-0.32471		0.1799	-0.41016		0.1799	-0.44678		0.1799	-0.39917
0.18	-0.5603		0.18	-0.25391		0.18	-0.32227		0.18	-0.40161		0.18	-0.44189		0.18	-0.40405
0.1801	-0.55176		0.1801	-0.25757		0.1801	-0.32104		0.1801	-0.38696		0.1801	-0.43457		0.1801	-0.40405
0.1802	-0.54321		0.1802	-0.25757		0.1802	-0.32104		0.1802	-0.37476		0.1802	-0.42969		0.1802	-0.40405
0.1803	-0.53589		0.1803	-0.25635		0.1803	-0.32227		0.1803	-0.36743		0.1803	-0.42969		0.1803	-0.40649
0.1804	-0.52612		0.1804	-0.25879		0.1804	-0.32227		0.1804	-0.36377		0.1804	-0.43091		0.1804	-0.41016
0.1805	-0.5127		0.1805	-0.26367		0.1805	-0.32227		0.1805	-0.36133		0.1805	-0.43091		0.1805	-0.41138
0.1806	-0.50049		0.1806	-0.271		0.1806	-0.32227		0.1806	-0.36255		0.1806	-0.43213		0.1806	-0.40405
0.1807	-0.49561		0.1807	-0.2771		0.1807	-0.32227		0.1807	-0.36743		0.1807	-0.43335		0.1807	-0.39551
0.1808	-0.49438		0.1808	-0.28687		0.1808	-0.32104		0.1808	-0.36987		0.1808	-0.42847		0.1808	-0.39429
0.1809	-0.48706		0.1809	-0.30029		0.1809	-0.3186		0.1809	-0.36499		0.1809	-0.42236		0.1809	-0.40405
0.181	-0.47974		0.181	-0.31006		0.181	-0.31616		0.181	-0.354		0.181	-0.4187		0.181	-0.41382
0.1811	-0.47607		0.1811	-0.31128		0.1811	-0.31738		0.1811	-0.33936		0.1811	-0.42114		0.1811	-0.4187
0.1812	-0.47607		0.1812	-0.30518		0.1812	-0.3186		0.1812	-0.32837		0.1812	-0.42358		0.1812	-0.4248
0.1813	-0.47607		0.1813	-0.29663		0.1813	-0.31738		0.1813	-0.32349		0.1813	-0.42847		0.1813	-0.43579
0.1814	-0.46997		0.1814	-0.29175		0.1814	-0.31372		0.1814	-0.31982		0.1814	-0.43335		0.1814	-0.44067
0.1815	-0.45776		0.1815	-0.29297		0.1815	-0.3125		0.1815	-0.3125		0.1815	-0.43823		0.1815	-0.43701
0.1816	-0.44312		0.1816	-0.29785		0.1816	-0.31128		0.1816	-0.30273		0.1816	-0.43701		0.1816	-0.43823
0.1817	-0.43457		0.1817	-0.30151		0.1817	-0.30884		0.1817	-0.29297		0.1817	-0.43091		0.1817	-0.448
0.1818	-0.43335		0.1818	-0.30151		0.1818	-0.31128		0.1818	-0.28076		0.1818	-0.42358		0.1818	-0.45532
0.1819	-0.43701		0.1819	-0.29785		0.1819	-0.3186		0.1819	-0.26489		0.1819	-0.42114		0.1819	-0.45532
0.182	-0.43701		0.182	-0.29541		0.182	-0.32837		0.182	-0.25024		0.182	-0.42114		0.182	-0.45654
0.1821	-0.4248		0.1821	-0.29785		0.1821	-0.33447		0.1821	-0.24292		0.1821	-0.42114		0.1821	-0.45776
0.1822	-0.40527		0.1822	-0.30518		0.1822	-0.33691		0.1822	-0.24536		0.1822	-0.4187		0.1822	-0.44922
0.1823	-0.3894		0.1823	-0.31494		0.1823	-0.33691		0.1823	-0.25269		0.1823	-0.41504		0.1823	-0.42847
0.1824	-0.37964		0.1824	-0.32471		0.1824	-0.33569		0.1824	-0.25391		0.1824	-0.41382		0.1824	-0.40527
0.1825	-0.37476		0.1825	-0.33081		0.1825	-0.33447		0.1825	-0.2478		0.1825	-0.41382		0.1825	-0.39185
0.1826	-0.36987		0.1826	-0.32959		0.1826	-0.33325		0.1826	-0.23804		0.1826	-0.41748		0.1826	-0.39429
0.1827	-0.36499		0.1827	-0.32715		0.1827	-0.33447		0.1827	-0.23315		0.1827	-0.41992		0.1827	-0.40283
0.1828	-0.36133		0.1828	-0.32959		0.1828	-0.33325		0.1828	-0.23438		0.1828	-0.42114		0.1828	-0.4126
0.1829	-0.36011		0.1829	-0.33325		0.1829	-0.33325		0.1829	-0.23926		0.1829	-0.41992		0.1829	-0.4187
0.183	-0.36255		0.183	-0.33203		0.183	-0.33325		0.183	-0.24414		0.183	-0.41992		0.183	-0.42114
0.1831	-0.36499		0.1831	-0.32593		0.1831	-0.33447		0.1831	-0.24658		0.1831	-0.41992		0.1831	-0.42114
0.1832	-0.36499		0.1832	-0.3186		0.1832	-0.33691		0.1832	-0.24536		0.1832	-0.4187		0.1832	-0.4187
0.1833	-0.35889		0.1833	-0.31738		0.1833	-0.33813		0.1833	-0.24048		0.1833	-0.41626		0.1833	-0.41382
0.1834	-0.35278		0.1834	-0.31738		0.1834	-0.34058		0.1834	-0.23193		0.1834	-0.41504		0.1834	-0.40771
0.1835	-0.34668		0.1835	-0.31616		0.1835	-0.34546		0.1835	-0.22461		0.1835	-0.41382		0.1835	-0.40405
0.1836	-0.34058		0.1836	-0.31372		0.1836	-0.35156		0.1836	-0.22095		0.1836	-0.41382		0.1836	-0.40649
0.1837	-0.33447		0.1837	-0.3125		0.1837	-0.354		0.1837	-0.22217		0.1837	-0.41992		0.1837	-0.41138
0.1838	-0.32959		0.1838	-0.31494		0.1838	-0.354		0.1838	-0.22705		0.1838	-0.42725		0.1838	-0.41016
0.1839	-0.32349		0.1839	-0.3186		0.1839	-0.3479		0.1839	-0.2356		0.1839	-0.42969		0.1839	-0.40405
0.184	-0.31738		0.184	-0.32227		0.184	-0.33936		0.184	-0.25024		0.184	-0.42725		0.184	-0.40161
0.1841	-0.31372		0.1841	-0.32227		0.1841	-0.33447		0.1841	-0.26733		0.1841	-0.42847		0.1841	-0.39917
0.1842	-0.31616		0.1842	-0.32104		0.1842	-0.33325		0.1842	-0.28198		0.1842	-0.43091		0.1842	-0.39673
0.1843	-0.32104		0.1843	-0.32227		0.1843	-0.33203		0.1843	-0.29419		0.1843	-0.42969		0.1843	-0.40527
0.1844	-0.3186		0.1844	-0.32349		0.1844	-0.32959		0.1844	-0.3064		0.1844	-0.42725		0.1844	-0.42236
0.1845	-0.31128		0.1845	-0.32593		0.1845	-0.33081		0.1845	-0.32104		0.1845	-0.42725		0.1845	-0.42847
0.1846	-0.30884		0.1846	-0.32593		0.1846	-0.33325		0.1846	-0.33325		0.1846	-0.42847		0.1846	-0.41992
0.1847	-0.31128		0.1847	-0.32471		0.1847	-0.33691		0.1847	-0.3418		0.1847	-0.42725		0.1847	-0.41382
0.1848	-0.3064		0.1848	-0.32593		0.1848	-0.34302		0.1848	-0.34546		0.1848	-0.42969		0.1848	-0.42236
0.1849	-0.29785		0.1849	-0.32837		0.1849	-0.34912		0.1849	-0.34668		0.1849	-0.43457		0.1849	-0.42725
0.185	-0.29419		0.185	-0.32715		0.185	-0.34912		0.185	-0.35034		0.185	-0.43945		0.185	-0.43213
0.1851	-0.28931		0.1851	-0.32227		0.1851	-0.3418		0.1851	-0.35522		0.1851	-0.44556		0.1851	-0.44434
0.1852	-0.2832		0.1852	-0.3186		0.1852	-0.33447		0.1852	-0.36255		0.1852	-0.45288		0.1852	-0.46509
0.1853	-0.27344		0.1853	-0.31372		0.1853	-0.33081		0.1853	-0.36865		0.1853	-0.46143		0.1853	-0.4834
0.1854	-0.26367		0.1854	-0.3125		0.1854	-0.32715		0.1854	-0.37476		0.1854	-0.46631		0.1854	-0.49683
0.1855	-0.25513		0.1855	-0.31738		0.1855	-0.32104		0.1855	-0.37842		0.1855	-0.46265		0.1855	-0.50903
0.1856	-0.24658		0.1856	-0.32959		0.1856	-0.31616		0.1856	-0.37964		0.1856	-0.45288		0.1856	-0.51758
0.1857	-0.24414		0.1857	-0.3418		0.1857	-0.31616		0.1857	-0.38086		0.1857	-0.44434		0.1857	-0.52979
0.1858	-0.24292		0.1858	-0.354		0.1858	-0.32227		0.1858	-0.3833		0.1858	-0.43945		0.1858	-0.55054
0.1859	-0.23682		0.1859	-0.36133		0.1859	-0.33081		0.1859	-0.38818		0.1859	-0.43457		0.1859	-0.57495
0.186	-0.23071		0.186	-0.36865		0.186	-0.33813		0.186	-0.39551		0.186	-0.42969		0.186	-0.59082
0.1861	-0.22827		0.1861	-0.37354		0.1861	-0.34546		0.1861	-0.40405		0.1861	-0.42236		0.1861	-0.57983
0.1862	-0.22705		0.1862	-0.37476		0.1862	-0.35156		0.1862	-0.41382		0.1862	-0.41748		0.1862	-0.5481
0.1863	-0.22461		0.1863	-0.37476		0.1863	-0.354		0.1863	-0.42236		0.1863	-0.41138		0.1863	-0.51514
0.1864	-0.22095		0.1864	-0.36865		0.1864	-0.354		0.1864	-0.42847		0.1864	-0.40039		0.1864	-0.49805
0.1865	-0.21484		0.1865	-0.36255		0.1865	-0.35278		0.1865	-0.42603		0.1865	-0.38574		0.1865	-0.49927
0.1866	-0.21118		0.1866	-0.36133		0.1866	-0.35156		0.1866	-0.42236		0.1866	-0.36987		0.1866	-0.51147
0.1867	-0.21362		0.1867	-0.36743		0.1867	-0.35278		0.1867	-0.4248		0.1867	-0.35278		0.1867	-0.52124
0.1868	-0.2124		0.1868	-0.3772		0.1868	-0.35522		0.1868	-0.42358		0.1868	-0.33691		0.1868	-0.52002
0.1869	-0.20874		0.1869	-0.38574		0.1869	-0.36133		0.1869	-0.4187		0.1869	-0.32104		0.1869	-0.51636
0.187	-0.2063		0.187	-0.39429		0.187	-0.36987		0.187	-0.41992		0.187	-0.30518		0.187	-0.51636
0.1871	-0.19775		0.1871	-0.40283		0.1871	-0.37598		0.1871	-0.42603		0.1871	-0.28809		0.1871	-0.52246
0.1872	-0.19043		0.1872	-0.40649		0.1872	-0.37964		0.1872	-0.43213		0.1872	-0.27344		0.1872	-0.52979
0.1873	-0.19409		0.1873	-0.40161		0.1873	-0.3833		0.1873	-0.43579		0.1873	-0.26367		0.1873	-0.52612
0.1874	-0.19897		0.1874	-0.39307		0.1874	-0.38818		0.1874	-0.44189		0.1874	-0.26001		0.1874	-0.50781
0.1875	-0.19531		0.1875	-0.38696		0.1875	-0.39063		0.1875	-0.448		0.1875	-0.26123		0.1875	-0.48828
0.1876	-0.19165		0.1876	-0.38574		0.1876	-0.39185		0.1876	-0.448		0.1876	-0.26367		0.1876	-0.47607
0.1877	-0.19897		0.1877	-0.38574		0.1877	-0.39185		0.1877	-0.43945		0.1877	-0.26367		0.1877	-0.46509
0.1878	-0.20264		0.1878	-0.38574		0.1878	-0.39185		0.1878	-0.42969		0.1878	-0.26123		0.1878	-0.4541
0.1879	-0.20264		0.1879	-0.38818		0.1879	-0.39063		0.1879	-0.4187		0.1879	-0.25635		0.1879	-0.44556
0.188	-0.20508		0.188	-0.39673		0.188	-0.39063		0.188	-0.40771		0.188	-0.24902		0.188	-0.44067
0.1881	-0.20996		0.1881	-0.40405		0.1881	-0.39307		0.1881	-0.39795		0.1881	-0.23926		0.1881	-0.43823
0.1882	-0.20874		0.1882	-0.40283		0.1882	-0.39551		0.1882	-0.39551		0.1882	-0.23071		0.1882	-0.43457
0.1883	-0.20142		0.1883	-0.39551		0.1883	-0.39795		0.1883	-0.40161		0.1883	-0.22461		0.1883	-0.42725
0.1884	-0.2002		0.1884	-0.38818		0.1884	-0.39795		0.1884	-0.41138		0.1884	-0.22461		0.1884	-0.4187
0.1885	-0.20874		0.1885	-0.38574		0.1885	-0.39673		0.1885	-0.42114		0.1885	-0.22583		0.1885	-0.4126
0.1886	-0.21851		0.1886	-0.3833		0.1886	-0.39185		0.1886	-0.43213		0.1886	-0.22583		0.1886	-0.40894
0.1887	-0.22705		0.1887	-0.37964		0.1887	-0.38818		0.1887	-0.44312		0.1887	-0.22705		0.1887	-0.40405
0.1888	-0.2356		0.1888	-0.37476		0.1888	-0.38818		0.1888	-0.44678		0.1888	-0.23071		0.1888	-0.40283
0.1889	-0.24658		0.1889	-0.36865		0.1889	-0.39063		0.1889	-0.44434		0.1889	-0.2356		0.1889	-0.40649
0.189	-0.25391		0.189	-0.36255		0.189	-0.39185		0.189	-0.43579		0.189	-0.23804		0.189	-0.41138
0.1891	-0.25391		0.1891	-0.354		0.1891	-0.39551		0.1891	-0.42725		0.1891	-0.24536		0.1891	-0.4126
0.1892	-0.25269		0.1892	-0.3418		0.1892	-0.39917		0.1892	-0.4248		0.1892	-0.25513		0.1892	-0.41016
0.1893	-0.25391		0.1893	-0.33203		0.1893	-0.40283		0.1893	-0.43091		0.1893	-0.26245		0.1893	-0.40894
0.1894	-0.25269		0.1894	-0.32837		0.1894	-0.40039		0.1894	-0.44312		0.1894	-0.26245		0.1894	-0.41138
0.1895	-0.2478		0.1895	-0.33447		0.1895	-0.39795		0.1895	-0.45532		0.1895	-0.26245		0.1895	-0.40771
0.1896	-0.24658		0.1896	-0.3418		0.1896	-0.39917		0.1896	-0.46265		0.1896	-0.26489		0.1896	-0.39551
0.1897	-0.25146		0.1897	-0.34546		0.1897	-0.40161		0.1897	-0.46509		0.1897	-0.26733		0.1897	-0.38452
0.1898	-0.26489		0.1898	-0.34546		0.1898	-0.40405		0.1898	-0.46631		0.1898	-0.26733		0.1898	-0.3833
0.1899	-0.27954		0.1899	-0.34058		0.1899	-0.40405		0.1899	-0.46753		0.1899	-0.26855		0.1899	-0.3833
0.19	-0.29053		0.19	-0.33691		0.19	-0.40649		0.19	-0.46875		0.19	-0.27588		0.19	-0.37354
0.1901	-0.29907		0.1901	-0.33569		0.1901	-0.40649		0.1901	-0.46875		0.1901	-0.28564		0.1901	-0.36499
0.1902	-0.3064		0.1902	-0.33813		0.1902	-0.40161		0.1902	-0.47363		0.1902	-0.29541		0.1902	-0.36499
0.1903	-0.30884		0.1903	-0.33936		0.1903	-0.39307		0.1903	-0.48462		0.1903	-0.30151		0.1903	-0.36743
0.1904	-0.3186		0.1904	-0.33691		0.1904	-0.38574		0.1904	-0.49316		0.1904	-0.30396		0.1904	-0.36743
0.1905	-0.33447		0.1905	-0.33447		0.1905	-0.38208		0.1905	-0.49194		0.1905	-0.3064		0.1905	-0.37109
0.1906	-0.3479		0.1906	-0.33081		0.1906	-0.37964		0.1906	-0.48584		0.1906	-0.30884		0.1906	-0.38696
0.1907	-0.35522		0.1907	-0.32471		0.1907	-0.37964		0.1907	-0.48096		0.1907	-0.3125		0.1907	-0.40894
0.1908	-0.36255		0.1908	-0.31616		0.1908	-0.38086		0.1908	-0.48096		0.1908	-0.31494		0.1908	-0.42725
0.1909	-0.36987		0.1909	-0.31372		0.1909	-0.3833		0.1909	-0.4834		0.1909	-0.31616		0.1909	-0.43335
0.191	-0.37842		0.191	-0.31494		0.191	-0.3833		0.191	-0.48584		0.191	-0.31738		0.191	-0.43091
0.1911	-0.38818		0.1911	-0.31494		0.1911	-0.3833		0.1911	-0.48462		0.1911	-0.32104		0.1911	-0.42236
0.1912	-0.39551		0.1912	-0.31128		0.1912	-0.3833		0.1912	-0.47729		0.1912	-0.32593		0.1912	-0.4126
0.1913	-0.40039		0.1913	-0.31006		0.1913	-0.38208		0.1913	-0.46631		0.1913	-0.32959		0.1913	-0.40527
0.1914	-0.40405		0.1914	-0.31372		0.1914	-0.38086		0.1914	-0.46021		0.1914	-0.33569		0.1914	-0.39917
0.1915	-0.41138		0.1915	-0.32227		0.1915	-0.37842		0.1915	-0.46265		0.1915	-0.3418		0.1915	-0.39917
0.1916	-0.42114		0.1916	-0.32593		0.1916	-0.37964		0.1916	-0.47119		0.1916	-0.35034		0.1916	-0.40405
0.1917	-0.43457		0.1917	-0.32715		0.1917	-0.38086		0.1917	-0.48218		0.1917	-0.35645		0.1917	-0.40894
0.1918	-0.448		0.1918	-0.32593		0.1918	-0.37964		0.1918	-0.49316		0.1918	-0.36255		0.1918	-0.4126
0.1919	-0.46021		0.1919	-0.32715		0.1919	-0.3772		0.1919	-0.50171		0.1919	-0.36865		0.1919	-0.4126
0.192	-0.46997		0.192	-0.32959		0.192	-0.37598		0.192	-0.50537		0.192	-0.37109		0.192	-0.41382
0.1921	-0.47607		0.1921	-0.32959		0.1921	-0.37354		0.1921	-0.50293		0.1921	-0.36987		0.1921	-0.42236
0.1922	-0.48218		0.1922	-0.32715		0.1922	-0.37598		0.1922	-0.49683		0.1922	-0.37109		0.1922	-0.43213
0.1923	-0.49438		0.1923	-0.32349		0.1923	-0.3833		0.1923	-0.4834		0.1923	-0.3772		0.1923	-0.43335
0.1924	-0.50781		0.1924	-0.32227		0.1924	-0.39063		0.1924	-0.46753		0.1924	-0.38574		0.1924	-0.43213
0.1925	-0.5127		0.1925	-0.31982		0.1925	-0.39307		0.1925	-0.4541		0.1925	-0.3894		0.1925	-0.43457
0.1926	-0.50903		0.1926	-0.31738		0.1926	-0.39551		0.1926	-0.44312		0.1926	-0.39185		0.1926	-0.43213
0.1927	-0.51147		0.1927	-0.31738		0.1927	-0.40039		0.1927	-0.43091		0.1927	-0.39551		0.1927	-0.4187
0.1928	-0.52124		0.1928	-0.3186		0.1928	-0.40039		0.1928	-0.41748		0.1928	-0.39795		0.1928	-0.41016
0.1929	-0.52979		0.1929	-0.3186		0.1929	-0.39795		0.1929	-0.40649		0.1929	-0.40039		0.1929	-0.4187
0.193	-0.52979		0.193	-0.31616		0.193	-0.39429		0.193	-0.39795		0.193	-0.40405		0.193	-0.42969
0.1931	-0.53223		0.1931	-0.31372		0.1931	-0.3894		0.1931	-0.39185		0.1931	-0.40527		0.1931	-0.42847
0.1932	-0.53345		0.1932	-0.31372		0.1932	-0.38208		0.1932	-0.38818		0.1932	-0.40405		0.1932	-0.42236
0.1933	-0.53223		0.1933	-0.31738		0.1933	-0.37598		0.1933	-0.38696		0.1933	-0.40039		0.1933	-0.41626
0.1934	-0.53345		0.1934	-0.32227		0.1934	-0.37598		0.1934	-0.38696		0.1934	-0.39673		0.1934	-0.40039
0.1935	-0.53955		0.1935	-0.32837		0.1935	-0.3833		0.1935	-0.38452		0.1935	-0.39185		0.1935	-0.38086
0.1936	-0.55054		0.1936	-0.33447		0.1936	-0.39307		0.1936	-0.37964		0.1936	-0.38452		0.1936	-0.36499
0.1937	-0.5603		0.1937	-0.33813		0.1937	-0.40161		0.1937	-0.37598		0.1937	-0.37964		0.1937	-0.35278
0.1938	-0.56763		0.1938	-0.33813		0.1938	-0.40894		0.1938	-0.37231		0.1938	-0.3833		0.1938	-0.34058
0.1939	-0.57251		0.1939	-0.32959		0.1939	-0.41504		0.1939	-0.36743		0.1939	-0.39185		0.1939	-0.33081
0.194	-0.57251		0.194	-0.31616		0.194	-0.41748		0.194	-0.36499		0.194	-0.39917		0.194	-0.32227
0.1941	-0.57251		0.1941	-0.30396		0.1941	-0.4126		0.1941	-0.36621		0.1941	-0.40405		0.1941	-0.30518
0.1942	-0.57373		0.1942	-0.29297		0.1942	-0.40405		0.1942	-0.36743		0.1942	-0.41138		0.1942	-0.28076
0.1943	-0.57617		0.1943	-0.28564		0.1943	-0.39551		0.1943	-0.36377		0.1943	-0.41626		0.1943	-0.26611
0.1944	-0.57495		0.1944	-0.27954		0.1944	-0.38696		0.1944	-0.35645		0.1944	-0.41626		0.1944	-0.27588
0.1945	-0.57251		0.1945	-0.27588		0.1945	-0.37964		0.1945	-0.35034		0.1945	-0.41382		0.1945	-0.30151
0.1946	-0.57495		0.1946	-0.27588		0.1946	-0.37598		0.1946	-0.34668		0.1946	-0.4126		0.1946	-0.32349
0.1947	-0.57861		0.1947	-0.27832		0.1947	-0.3772		0.1947	-0.34302		0.1947	-0.41626		0.1947	-0.33691
0.1948	-0.58105		0.1948	-0.28564		0.1948	-0.37964		0.1948	-0.34424		0.1948	-0.42358		0.1948	-0.34302
0.1949	-0.57983		0.1949	-0.28809		0.1949	-0.37842		0.1949	-0.35034		0.1949	-0.43091		0.1949	-0.3418
0.195	-0.57617		0.195	-0.28198		0.195	-0.37598		0.195	-0.35767		0.195	-0.44189		0.195	-0.33325
0.1951	-0.57495		0.1951	-0.27222		0.1951	-0.37109		0.1951	-0.36255		0.1951	-0.45654		0.1951	-0.32715
0.1952	-0.57861		0.1952	-0.26367		0.1952	-0.36743		0.1952	-0.36865		0.1952	-0.47119		0.1952	-0.32349
0.1953	-0.5835		0.1953	-0.25513		0.1953	-0.36133		0.1953	-0.37109		0.1953	-0.4834		0.1953	-0.31738
0.1954	-0.58716		0.1954	-0.24536		0.1954	-0.35522		0.1954	-0.36865		0.1954	-0.49194		0.1954	-0.31006
0.1955	-0.59082		0.1955	-0.2417		0.1955	-0.35156		0.1955	-0.36377		0.1955	-0.49194		0.1955	-0.3064
0.1956	-0.58594		0.1956	-0.24414		0.1956	-0.3479		0.1956	-0.36133		0.1956	-0.48584		0.1956	-0.30884
0.1957	-0.57373		0.1957	-0.2478		0.1957	-0.3418		0.1957	-0.35889		0.1957	-0.47729		0.1957	-0.32471
0.1958	-0.57007		0.1958	-0.25269		0.1958	-0.33447		0.1958	-0.35156		0.1958	-0.47119		0.1958	-0.3418
0.1959	-0.57129		0.1959	-0.25513		0.1959	-0.33081		0.1959	-0.34912		0.1959	-0.46631		0.1959	-0.354
0.196	-0.56274		0.196	-0.25757		0.196	-0.32837		0.196	-0.35645		0.196	-0.46265		0.196	-0.36255
0.1961	-0.55176		0.1961	-0.25757		0.1961	-0.32715		0.1961	-0.36987		0.1961	-0.46021		0.1961	-0.37231
0.1962	-0.5481		0.1962	-0.25513		0.1962	-0.32471		0.1962	-0.38208		0.1962	-0.45898		0.1962	-0.37842
0.1963	-0.54443		0.1963	-0.24658		0.1963	-0.32349		0.1963	-0.39307		0.1963	-0.45898		0.1963	-0.37842
0.1964	-0.53345		0.1964	-0.23682		0.1964	-0.32104		0.1964	-0.40283		0.1964	-0.46143		0.1964	-0.37842
0.1965	-0.52856		0.1965	-0.23438		0.1965	-0.3186		0.1965	-0.40894		0.1965	-0.46265		0.1965	-0.38208
0.1966	-0.52979		0.1966	-0.2417		0.1966	-0.31738		0.1966	-0.40771		0.1966	-0.46143		0.1966	-0.38818
0.1967	-0.52612		0.1967	-0.25146		0.1967	-0.31616		0.1967	-0.39673		0.1967	-0.45532		0.1967	-0.39307
0.1968	-0.51636		0.1968	-0.25513		0.1968	-0.31738		0.1968	-0.38696		0.1968	-0.448		0.1968	-0.39673
0.1969	-0.50781		0.1969	-0.25269		0.1969	-0.3186		0.1969	-0.37842		0.1969	-0.44434		0.1969	-0.40161
0.197	-0.50171		0.197	-0.25024		0.197	-0.3186		0.197	-0.36987		0.197	-0.44556		0.197	-0.40771
0.1971	-0.49194		0.1971	-0.25024		0.1971	-0.31738		0.1971	-0.36133		0.1971	-0.448		0.1971	-0.41016
0.1972	-0.47852		0.1972	-0.25513		0.1972	-0.31738		0.1972	-0.35889		0.1972	-0.448		0.1972	-0.40527
0.1973	-0.46509		0.1973	-0.26001		0.1973	-0.31616		0.1973	-0.36133		0.1973	-0.448		0.1973	-0.39429
0.1974	-0.46021		0.1974	-0.26611		0.1974	-0.31494		0.1974	-0.36499		0.1974	-0.44678		0.1974	-0.3894
0.1975	-0.46021		0.1975	-0.27466		0.1975	-0.3125		0.1975	-0.36377		0.1975	-0.44189		0.1975	-0.39429
0.1976	-0.46021		0.1976	-0.28442		0.1976	-0.31006		0.1976	-0.35522		0.1976	-0.43579		0.1976	-0.40405
0.1977	-0.45776		0.1977	-0.29297		0.1977	-0.31128		0.1977	-0.34302		0.1977	-0.43457		0.1977	-0.40771
0.1978	-0.45654		0.1978	-0.29297		0.1978	-0.31372		0.1978	-0.32959		0.1978	-0.43701		0.1978	-0.40894
0.1979	-0.45654		0.1979	-0.28442		0.1979	-0.3125		0.1979	-0.32104		0.1979	-0.43945		0.1979	-0.41748
0.198	-0.45532		0.198	-0.27344		0.198	-0.30884		0.198	-0.31494		0.198	-0.44434		0.198	-0.42847
0.1981	-0.44556		0.1981	-0.26855		0.1981	-0.30762		0.1981	-0.31128		0.1981	-0.44922		0.1981	-0.43213
0.1982	-0.43091		0.1982	-0.27344		0.1982	-0.31006		0.1982	-0.30273		0.1982	-0.45166		0.1982	-0.43091
0.1983	-0.41748		0.1983	-0.27954		0.1983	-0.31006		0.1983	-0.29175		0.1983	-0.448		0.1983	-0.43701
0.1984	-0.41138		0.1984	-0.28076		0.1984	-0.3064		0.1984	-0.2832		0.1984	-0.44067		0.1984	-0.448
0.1985	-0.41504		0.1985	-0.2771		0.1985	-0.30884		0.1985	-0.27344		0.1985	-0.43335		0.1985	-0.4541
0.1986	-0.42114		0.1986	-0.271		0.1986	-0.31738		0.1986	-0.25757		0.1986	-0.42847		0.1986	-0.45288
0.1987	-0.41626		0.1987	-0.26978		0.1987	-0.32715		0.1987	-0.2417		0.1987	-0.42725		0.1987	-0.45288
0.1988	-0.39917		0.1988	-0.27466		0.1988	-0.33447		0.1988	-0.23315		0.1988	-0.42603		0.1988	-0.45044
0.1989	-0.38208		0.1989	-0.28198		0.1989	-0.33569		0.1989	-0.2356		0.1989	-0.42603		0.1989	-0.43945
0.199	-0.37231		0.199	-0.29175		0.199	-0.33691		0.199	-0.24048		0.199	-0.42603		0.199	-0.41748
0.1991	-0.36743		0.1991	-0.30029		0.1991	-0.33447		0.1991	-0.24048		0.1991	-0.42603		0.1991	-0.39673
0.1992	-0.36499		0.1992	-0.30273		0.1992	-0.33203		0.1992	-0.2356		0.1992	-0.42725		0.1992	-0.3894
0.1993	-0.36377		0.1993	-0.30029		0.1993	-0.33203		0.1993	-0.22827		0.1993	-0.43091		0.1993	-0.39551
0.1994	-0.36255		0.1994	-0.29785		0.1994	-0.33325		0.1994	-0.22339		0.1994	-0.43213		0.1994	-0.40771
0.1995	-0.36255		0.1995	-0.29907		0.1995	-0.33447		0.1995	-0.22339		0.1995	-0.42969		0.1995	-0.41626
0.1996	-0.36133		0.1996	-0.30273		0.1996	-0.33447		0.1996	-0.22705		0.1996	-0.42847		0.1996	-0.41748
0.1997	-0.36011		0.1997	-0.30151		0.1997	-0.33569		0.1997	-0.23315		0.1997	-0.42725		0.1997	-0.41626
[truncated: 311,346+ more rows]

## Sheet: Fig 4o
week 0	week 1	week 2	week 4	week 6	week 10
1.9811	1.52007	1.01971	1.93655	1.78964	1.81461
2.1368	1.52252	1.07336	1.84455	1.66554	1.85246
2.1087	1.56037	1.02948	2.00455	1.63744	1.87681
2.0391	1.48346	1.13686	1.76255	1.85224	1.76571
2.1783	1.4505	1.47346	1.70955	1.71194	1.84637
2.1795	1.42607	1.03029	1.84955	1.55814	1.97321
2.1929	1.5274	0.96845	1.90655	1.63624	1.88411
2.0379	1.43829	1.01116	1.76055	1.69844	1.70597
2.0415	1.39435	1.26019	1.77855	1.77664	1.80607
2.116	0	1.33346	1.83255	1.72904	1.78287
1.7129	1.45531	1.34225	1.90342	1.65236	1.42216
1.5824	1.354	1.48025	1.55942	1.50336	1.3282
1.4359	1.26489	1.41435	1.37542	1.55706	1.36721
1.5348	1.29296	1.40335	1.59842	1.33496	1.19631
1.658	1.33569	1.42405	1.58842	1.85986	1.47831
1.608	1.28075	1.45835	1.52242	1.56196	1.39651
1.4176	1.2124	1.39483	1.47142	1.48876	1.35746
1.9926	1.20385	1.48025	1.51142	1.50216	1.34282
1.6593	1.22704	1.42656	1.61842	1.38256	1.39408
1.4979	1.34057	1.40338	1.50942	1.15916	1.36721
1.73468	1.51802	1.31551	1.75752		2.07207
1.72614	1.66692	1.40951	1.82102		2.10237
1.61506	1.66322	1.2632	1.77332		1.94733
1.60774	1.67182	1.26197	1.72582		1.90337
1.66266	1.53022	1.34621	1.77102		1.91437
1.69074	1.62052	1.33888	1.85032		1.91803
1.66877	1.6462	1.3169	1.75632		2.13287
1.63215	1.717	1.32423	1.72462		2.04737
1.59065	1.63762	1.40114	1.81982		1.80573
1.66144	1.57662	1.32911	1.74292		1.86921
